# Supplementary material for: A Scalable Strand-Specific Protocol Enabling Full-Length Total RNA Sequencing From Single Cells
Source: Front Genet. 2021 Jun 3;12:665888. doi: 10.3389/fgene.2021.665888 (PMC8209500; doi:10.3389/fgene.2021.665888)
Supplement: Supplementary file 1 [file Table_1.XLSX]

## Sheet: Primers
Index 1 = i7	Primer number = column # on chip				Index 2 = i5	Primer number = row # on chip
Chip column #	i7 primer	i7 primer sequence	i7 index from primer		Chip row #	i5 primer	i5 primer sequence	i5 index from primer
1	i7-01	CAAGCAGAAGACGGCATACGAGATCACTGTGTGACTGGAGTTCAGACGTGTGCTCTTCCGATC	CACTGT		1	i5-01	AATGATACGGCGACCACCGAGATCTACACCGTGATACACTCTTTCCCTACACGACGCTCTTCCGATCT	CGTGAT
2	i7-02	CAAGCAGAAGACGGCATACGAGATATGTTTGTGACTGGAGTTCAGACGTGTGCTCTTCCGATC	ATGTTT		2	i5-02	AATGATACGGCGACCACCGAGATCTACACCTGATCACACTCTTTCCCTACACGACGCTCTTCCGATCT	CTGATC
3	i7-03	CAAGCAGAAGACGGCATACGAGATGTCCTTGTGACTGGAGTTCAGACGTGTGCTCTTCCGATC	GTCCTT		3	i5-03	AATGATACGGCGACCACCGAGATCTACACGGGGTTACACTCTTTCCCTACACGACGCTCTTCCGATCT	GGGGTT
4	i7-04	CAAGCAGAAGACGGCATACGAGATATCAGTGTGACTGGAGTTCAGACGTGTGCTCTTCCGATC	ATCAGT		4	i5-04	AATGATACGGCGACCACCGAGATCTACACCTGGGTACACTCTTTCCCTACACGACGCTCTTCCGATCT	CTGGGT
5	i7-05	CAAGCAGAAGACGGCATACGAGATTAGGATGTGACTGGAGTTCAGACGTGTGCTCTTCCGATC	TAGGAT		5	i5-05	AATGATACGGCGACCACCGAGATCTACACAGCGCTACACTCTTTCCCTACACGACGCTCTTCCGATCT	AGCGCT
6	i7-06	CAAGCAGAAGACGGCATACGAGATTGAGTGGTGACTGGAGTTCAGACGTGTGCTCTTCCGATC	TGAGTG		6	i5-06	AATGATACGGCGACCACCGAGATCTACACCTTTTGACACTCTTTCCCTACACGACGCTCTTCCGATCT	CTTTTG
7	i7-07	CAAGCAGAAGACGGCATACGAGATTTGCGGGTGACTGGAGTTCAGACGTGTGCTCTTCCGATC	TTGCGG		7	i5-07	AATGATACGGCGACCACCGAGATCTACACTGTTGGACACTCTTTCCCTACACGACGCTCTTCCGATCT	TGTTGG
8	i7-08	CAAGCAGAAGACGGCATACGAGATGGTTTCGTGACTGGAGTTCAGACGTGTGCTCTTCCGATC	GGTTTC		8	i5-08	AATGATACGGCGACCACCGAGATCTACACAGCTAGACACTCTTTCCCTACACGACGCTCTTCCGATCT	AGCTAG
9	i7-09	CAAGCAGAAGACGGCATACGAGATTAAGGCGTGACTGGAGTTCAGACGTGTGCTCTTCCGATC	TAAGGC		9	i5-09	AATGATACGGCGACCACCGAGATCTACACAGCATCACACTCTTTCCCTACACGACGCTCTTCCGATCT	AGCATC
10	i7-10	CAAGCAGAAGACGGCATACGAGATTCGGGAGTGACTGGAGTTCAGACGTGTGCTCTTCCGATC	TCGGGA		10	i5-10	AATGATACGGCGACCACCGAGATCTACACCGATTAACACTCTTTCCCTACACGACGCTCTTCCGATCT	CGATTA
11	i7-11	CAAGCAGAAGACGGCATACGAGATTTCGAAGTGACTGGAGTTCAGACGTGTGCTCTTCCGATC	TTCGAA		11	i5-11	AATGATACGGCGACCACCGAGATCTACACCATTCAACACTCTTTCCCTACACGACGCTCTTCCGATCT	CATTCA
12	i7-12	CAAGCAGAAGACGGCATACGAGATGCGGACGTGACTGGAGTTCAGACGTGTGCTCTTCCGATC	GCGGAC		12	i5-12	AATGATACGGCGACCACCGAGATCTACACGGAACTACACTCTTTCCCTACACGACGCTCTTCCGATCT	GGAACT
13	i7-13	CAAGCAGAAGACGGCATACGAGATATTGGCGTGACTGGAGTTCAGACGTGTGCTCTTCCGATC	ATTGGC		13	i5-13	AATGATACGGCGACCACCGAGATCTACACACATCGACACTCTTTCCCTACACGACGCTCTTCCGATCT	ACATCG
14	i7-14	CAAGCAGAAGACGGCATACGAGATTGCTTTGTGACTGGAGTTCAGACGTGTGCTCTTCCGATC	TGCTTT		14	i5-14	AATGATACGGCGACCACCGAGATCTACACAAGCTAACACTCTTTCCCTACACGACGCTCTTCCGATCT	AAGCTA
15	i7-15	CAAGCAGAAGACGGCATACGAGATCCTATTGTGACTGGAGTTCAGACGTGTGCTCTTCCGATC	CCTATT		15	i5-15	AATGATACGGCGACCACCGAGATCTACACCAAGTTACACTCTTTCCCTACACGACGCTCTTCCGATCT	CAAGTT
16	i7-16	CAAGCAGAAGACGGCATACGAGATTCTTCTGTGACTGGAGTTCAGACGTGTGCTCTTCCGATC	TCTTCT		16	i5-16	AATGATACGGCGACCACCGAGATCTACACGCCGGTACACTCTTTCCCTACACGACGCTCTTCCGATCT	GCCGGT
17	i7-17	CAAGCAGAAGACGGCATACGAGATATAGATGTGACTGGAGTTCAGACGTGTGCTCTTCCGATC	ATAGAT		17	i5-17	AATGATACGGCGACCACCGAGATCTACACCGGCCTACACTCTTTCCCTACACGACGCTCTTCCGATCT	CGGCCT
18	i7-18	CAAGCAGAAGACGGCATACGAGATCGCCTGGTGACTGGAGTTCAGACGTGTGCTCTTCCGATC	CGCCTG		18	i5-18	AATGATACGGCGACCACCGAGATCTACACTAGTTGACACTCTTTCCCTACACGACGCTCTTCCGATCT	TAGTTG
19	i7-19	CAAGCAGAAGACGGCATACGAGATCTAAGGGTGACTGGAGTTCAGACGTGTGCTCTTCCGATC	CTAAGG		19	i5-19	AATGATACGGCGACCACCGAGATCTACACGCGTGGACACTCTTTCCCTACACGACGCTCTTCCGATCT	GCGTGG
20	i7-20	CAAGCAGAAGACGGCATACGAGATTTATTCGTGACTGGAGTTCAGACGTGTGCTCTTCCGATC	TTATTC		20	i5-20	AATGATACGGCGACCACCGAGATCTACACGTATAGACACTCTTTCCCTACACGACGCTCTTCCGATCT	GTATAG
21	i7-21	CAAGCAGAAGACGGCATACGAGATTGGAGCGTGACTGGAGTTCAGACGTGTGCTCTTCCGATC	TGGAGC		21	i5-21	AATGATACGGCGACCACCGAGATCTACACCCTTGCACACTCTTTCCCTACACGACGCTCTTCCGATCT	CCTTGC
22	i7-22	CAAGCAGAAGACGGCATACGAGATCTTCGAGTGACTGGAGTTCAGACGTGTGCTCTTCCGATC	CTTCGA		22	i5-22	AATGATACGGCGACCACCGAGATCTACACGCTGTAACACTCTTTCCCTACACGACGCTCTTCCGATCT	GCTGTA
23	i7-23	CAAGCAGAAGACGGCATACGAGATGGAGAAGTGACTGGAGTTCAGACGTGTGCTCTTCCGATC	GGAGAA		23	i5-23	AATGATACGGCGACCACCGAGATCTACACATGGCAACACTCTTTCCCTACACGACGCTCTTCCGATCT	ATGGCA
24	i7-24	CAAGCAGAAGACGGCATACGAGATTTTCACGTGACTGGAGTTCAGACGTGTGCTCTTCCGATC	TTTCAC		24	i5-24	AATGATACGGCGACCACCGAGATCTACACTGACATACACTCTTTCCCTACACGACGCTCTTCCGATCT	TGACAT
25	i7-25	CAAGCAGAAGACGGCATACGAGATGATCTGGTGACTGGAGTTCAGACGTGTGCTCTTCCGATC	GATCTG		25	i5-25	AATGATACGGCGACCACCGAGATCTACACGCCTAAACACTCTTTCCCTACACGACGCTCTTCCGATCT	GCCTAA
26	i7-26	CAAGCAGAAGACGGCATACGAGATGCATTTGTGACTGGAGTTCAGACGTGTGCTCTTCCGATC	GCATTT		26	i5-26	AATGATACGGCGACCACCGAGATCTACACGTAGCCACACTCTTTCCCTACACGACGCTCTTCCGATCT	GTAGCC
27	i7-27	CAAGCAGAAGACGGCATACGAGATGTTTGTGTGACTGGAGTTCAGACGTGTGCTCTTCCGATC	GTTTGT		27	i5-27	AATGATACGGCGACCACCGAGATCTACACAGTCTTACACTCTTTCCCTACACGACGCTCTTCCGATCT	AGTCTT
28	i7-28	CAAGCAGAAGACGGCATACGAGATCTATCTGTGACTGGAGTTCAGACGTGTGCTCTTCCGATC	CTATCT		28	i5-28	AATGATACGGCGACCACCGAGATCTACACTATCGTACACTCTTTCCCTACACGACGCTCTTCCGATCT	TATCGT
29	i7-29	CAAGCAGAAGACGGCATACGAGATGCTCATGTGACTGGAGTTCAGACGTGTGCTCTTCCGATC	GCTCAT		29	i5-29	AATGATACGGCGACCACCGAGATCTACACAATTATACACTCTTTCCCTACACGACGCTCTTCCGATCT	AATTAT
30	i7-30	CAAGCAGAAGACGGCATACGAGATGCCATGGTGACTGGAGTTCAGACGTGTGCTCTTCCGATC	GCCATG		30	i5-30	AATGATACGGCGACCACCGAGATCTACACCCGGTGACACTCTTTCCCTACACGACGCTCTTCCGATCT	CCGGTG
31	i7-31	CAAGCAGAAGACGGCATACGAGATTTCTCGGTGACTGGAGTTCAGACGTGTGCTCTTCCGATC	TTCTCG		31	i5-31	AATGATACGGCGACCACCGAGATCTACACCATGGGACACTCTTTCCCTACACGACGCTCTTCCGATCT	CATGGG
32	i7-32	CAAGCAGAAGACGGCATACGAGATTCCGTCGTGACTGGAGTTCAGACGTGTGCTCTTCCGATC	TCCGTC		32	i5-32	AATGATACGGCGACCACCGAGATCTACACTCTGAGACACTCTTTCCCTACACGACGCTCTTCCGATCT	TCTGAG
33	i7-33	CAAGCAGAAGACGGCATACGAGATTGTGCCGTGACTGGAGTTCAGACGTGTGCTCTTCCGATC	TGTGCC		33	i5-33	AATGATACGGCGACCACCGAGATCTACACAAGTGCACACTCTTTCCCTACACGACGCTCTTCCGATCT	AAGTGC
34	i7-34	CAAGCAGAAGACGGCATACGAGATTGCCGAGTGACTGGAGTTCAGACGTGTGCTCTTCCGATC	TGCCGA		34	i5-34	AATGATACGGCGACCACCGAGATCTACACATTATAACACTCTTTCCCTACACGACGCTCTTCCGATCT	ATTATA
35	i7-35	CAAGCAGAAGACGGCATACGAGATAAACCTGTGACTGGAGTTCAGACGTGTGCTCTTCCGATC	AAACCT		35	i5-35	AATGATACGGCGACCACCGAGATCTACACCCAGCAACACTCTTTCCCTACACGACGCTCTTCCGATCT	CCAGCA
36	i7-36	CAAGCAGAAGACGGCATACGAGATGGCCACGTGACTGGAGTTCAGACGTGTGCTCTTCCGATC	GGCCAC		36	i5-36	AATGATACGGCGACCACCGAGATCTACACGGACGGACACTCTTTCCCTACACGACGCTCTTCCGATCT	GGACGG
37	i7-37	CAAGCAGAAGACGGCATACGAGATTCAAGTGTGACTGGAGTTCAGACGTGTGCTCTTCCGATC	TCAAGT		37	i5-37	AATGATACGGCGACCACCGAGATCTACACTGGTCAACACTCTTTCCCTACACGACGCTCTTCCGATCT	TGGTCA
38	i7-38	CAAGCAGAAGACGGCATACGAGATCGTACGGTGACTGGAGTTCAGACGTGTGCTCTTCCGATC	CGTACG		38	i5-38	AATGATACGGCGACCACCGAGATCTACACTACAAGACACTCTTTCCCTACACGACGCTCTTCCGATCT	TACAAG
39	i7-39	CAAGCAGAAGACGGCATACGAGATAGATGTGTGACTGGAGTTCAGACGTGTGCTCTTCCGATC	AGATGT		39	i5-39	AATGATACGGCGACCACCGAGATCTACACTCGCTTACACTCTTTCCCTACACGACGCTCTTCCGATCT	TCGCTT
40	i7-40	CAAGCAGAAGACGGCATACGAGATGATGCTGTGACTGGAGTTCAGACGTGTGCTCTTCCGATC	GATGCT		40	i5-40	AATGATACGGCGACCACCGAGATCTACACGAGAGTACACTCTTTCCCTACACGACGCTCTTCCGATCT	GAGAGT
41	i7-41	CAAGCAGAAGACGGCATACGAGATAGGAATGTGACTGGAGTTCAGACGTGTGCTCTTCCGATC	AGGAAT		41	i5-41	AATGATACGGCGACCACCGAGATCTACACCCGTATACACTCTTTCCCTACACGACGCTCTTCCGATCT	CCGTAT
42	i7-42	CAAGCAGAAGACGGCATACGAGATAAAATGGTGACTGGAGTTCAGACGTGTGCTCTTCCGATC	AAAATG		42	i5-42	AATGATACGGCGACCACCGAGATCTACACATCGTGACACTCTTTCCCTACACGACGCTCTTCCGATCT	ATCGTG
43	i7-43	CAAGCAGAAGACGGCATACGAGATATTCCGGTGACTGGAGTTCAGACGTGTGCTCTTCCGATC	ATTCCG		43	i5-43	AATGATACGGCGACCACCGAGATCTACACCCACTCACACTCTTTCCCTACACGACGCTCTTCCGATCT	CCACTC
44	i7-44	CAAGCAGAAGACGGCATACGAGATTATATCGTGACTGGAGTTCAGACGTGTGCTCTTCCGATC	TATATC		44	i5-44	AATGATACGGCGACCACCGAGATCTACACCAGCAGACACTCTTTCCCTACACGACGCTCTTCCGATCT	CAGCAG
45	i7-45	CAAGCAGAAGACGGCATACGAGATCAGGCCGTGACTGGAGTTCAGACGTGTGCTCTTCCGATC	CAGGCC		45	i5-45	AATGATACGGCGACCACCGAGATCTACACCGCGGCACACTCTTTCCCTACACGACGCTCTTCCGATCT	CGCGGC
46	i7-46	CAAGCAGAAGACGGCATACGAGATGGTAGAGTGACTGGAGTTCAGACGTGTGCTCTTCCGATC	GGTAGA		46	i5-46	AATGATACGGCGACCACCGAGATCTACACGAATGAACACTCTTTCCCTACACGACGCTCTTCCGATCT	GAATGA
47	i7-47	CAAGCAGAAGACGGCATACGAGATTTGACTGTGACTGGAGTTCAGACGTGTGCTCTTCCGATC	TTGACT		47	i5-47	AATGATACGGCGACCACCGAGATCTACACGCGCCAACACTCTTTCCCTACACGACGCTCTTCCGATCT	GCGCCA
48	i7-48	CAAGCAGAAGACGGCATACGAGATCGAAACGTGACTGGAGTTCAGACGTGTGCTCTTCCGATC	CGAAAC		48	i5-48	AATGATACGGCGACCACCGAGATCTACACCTCTACACACTCTTTCCCTACACGACGCTCTTCCGATCT	CTCTAC
49	i7-49	CAAGCAGAAGACGGCATACGAGATCGTGATGTGACTGGAGTTCAGACGTGTGCTCTTCCGATC	CGTGAT		49	i5-49	AATGATACGGCGACCACCGAGATCTACACCACTGTACACTCTTTCCCTACACGACGCTCTTCCGATCT	CACTGT
50	i7-50	CAAGCAGAAGACGGCATACGAGATCTGATCGTGACTGGAGTTCAGACGTGTGCTCTTCCGATC	CTGATC		50	i5-50	AATGATACGGCGACCACCGAGATCTACACATGTTTACACTCTTTCCCTACACGACGCTCTTCCGATCT	ATGTTT
51	i7-51	CAAGCAGAAGACGGCATACGAGATGGGGTTGTGACTGGAGTTCAGACGTGTGCTCTTCCGATC	GGGGTT		51	i5-51	AATGATACGGCGACCACCGAGATCTACACGTCCTTACACTCTTTCCCTACACGACGCTCTTCCGATCT	GTCCTT
52	i7-52	CAAGCAGAAGACGGCATACGAGATCTGGGTGTGACTGGAGTTCAGACGTGTGCTCTTCCGATC	CTGGGT		52	i5-52	AATGATACGGCGACCACCGAGATCTACACATCAGTACACTCTTTCCCTACACGACGCTCTTCCGATCT	ATCAGT
53	i7-53	CAAGCAGAAGACGGCATACGAGATAGCGCTGTGACTGGAGTTCAGACGTGTGCTCTTCCGATC	AGCGCT		53	i5-53	AATGATACGGCGACCACCGAGATCTACACTAGGATACACTCTTTCCCTACACGACGCTCTTCCGATCT	TAGGAT
54	i7-54	CAAGCAGAAGACGGCATACGAGATCTTTTGGTGACTGGAGTTCAGACGTGTGCTCTTCCGATC	CTTTTG		54	i5-54	AATGATACGGCGACCACCGAGATCTACACTGAGTGACACTCTTTCCCTACACGACGCTCTTCCGATCT	TGAGTG
55	i7-55	CAAGCAGAAGACGGCATACGAGATTGTTGGGTGACTGGAGTTCAGACGTGTGCTCTTCCGATC	TGTTGG		55	i5-55	AATGATACGGCGACCACCGAGATCTACACTTGCGGACACTCTTTCCCTACACGACGCTCTTCCGATCT	TTGCGG
56	i7-56	CAAGCAGAAGACGGCATACGAGATAGCTAGGTGACTGGAGTTCAGACGTGTGCTCTTCCGATC	AGCTAG		56	i5-56	AATGATACGGCGACCACCGAGATCTACACGGTTTCACACTCTTTCCCTACACGACGCTCTTCCGATCT	GGTTTC
57	i7-57	CAAGCAGAAGACGGCATACGAGATAGCATCGTGACTGGAGTTCAGACGTGTGCTCTTCCGATC	AGCATC		57	i5-57	AATGATACGGCGACCACCGAGATCTACACTAAGGCACACTCTTTCCCTACACGACGCTCTTCCGATCT	TAAGGC
58	i7-58	CAAGCAGAAGACGGCATACGAGATCGATTAGTGACTGGAGTTCAGACGTGTGCTCTTCCGATC	CGATTA		58	i5-58	AATGATACGGCGACCACCGAGATCTACACTCGGGAACACTCTTTCCCTACACGACGCTCTTCCGATCT	TCGGGA
59	i7-59	CAAGCAGAAGACGGCATACGAGATCATTCAGTGACTGGAGTTCAGACGTGTGCTCTTCCGATC	CATTCA		59	i5-59	AATGATACGGCGACCACCGAGATCTACACTTCGAAACACTCTTTCCCTACACGACGCTCTTCCGATCT	TTCGAA
60	i7-60	CAAGCAGAAGACGGCATACGAGATGGAACTGTGACTGGAGTTCAGACGTGTGCTCTTCCGATC	GGAACT		60	i5-60	AATGATACGGCGACCACCGAGATCTACACGCGGACACACTCTTTCCCTACACGACGCTCTTCCGATCT	GCGGAC
61	i7-61	CAAGCAGAAGACGGCATACGAGATACATCGGTGACTGGAGTTCAGACGTGTGCTCTTCCGATC	ACATCG		61	i5-61	AATGATACGGCGACCACCGAGATCTACACATTGGCACACTCTTTCCCTACACGACGCTCTTCCGATCT	ATTGGC
62	i7-62	CAAGCAGAAGACGGCATACGAGATAAGCTAGTGACTGGAGTTCAGACGTGTGCTCTTCCGATC	AAGCTA		62	i5-62	AATGATACGGCGACCACCGAGATCTACACTGCTTTACACTCTTTCCCTACACGACGCTCTTCCGATCT	TGCTTT
63	i7-63	CAAGCAGAAGACGGCATACGAGATCAAGTTGTGACTGGAGTTCAGACGTGTGCTCTTCCGATC	CAAGTT		63	i5-63	AATGATACGGCGACCACCGAGATCTACACCCTATTACACTCTTTCCCTACACGACGCTCTTCCGATCT	CCTATT
64	i7-64	CAAGCAGAAGACGGCATACGAGATGCCGGTGTGACTGGAGTTCAGACGTGTGCTCTTCCGATC	GCCGGT		64	i5-64	AATGATACGGCGACCACCGAGATCTACACTCTTCTACACTCTTTCCCTACACGACGCTCTTCCGATCT	TCTTCT
65	i7-65	CAAGCAGAAGACGGCATACGAGATCGGCCTGTGACTGGAGTTCAGACGTGTGCTCTTCCGATC	CGGCCT		65	i5-65	AATGATACGGCGACCACCGAGATCTACACATAGATACACTCTTTCCCTACACGACGCTCTTCCGATCT	ATAGAT
66	i7-66	CAAGCAGAAGACGGCATACGAGATTAGTTGGTGACTGGAGTTCAGACGTGTGCTCTTCCGATC	TAGTTG		66	i5-66	AATGATACGGCGACCACCGAGATCTACACCGCCTGACACTCTTTCCCTACACGACGCTCTTCCGATCT	CGCCTG
67	i7-67	CAAGCAGAAGACGGCATACGAGATGCGTGGGTGACTGGAGTTCAGACGTGTGCTCTTCCGATC	GCGTGG		67	i5-67	AATGATACGGCGACCACCGAGATCTACACCTAAGGACACTCTTTCCCTACACGACGCTCTTCCGATCT	CTAAGG
68	i7-68	CAAGCAGAAGACGGCATACGAGATGTATAGGTGACTGGAGTTCAGACGTGTGCTCTTCCGATC	GTATAG		68	i5-68	AATGATACGGCGACCACCGAGATCTACACTTATTCACACTCTTTCCCTACACGACGCTCTTCCGATCT	TTATTC
69	i7-69	CAAGCAGAAGACGGCATACGAGATCCTTGCGTGACTGGAGTTCAGACGTGTGCTCTTCCGATC	CCTTGC		69	i5-69	AATGATACGGCGACCACCGAGATCTACACTGGAGCACACTCTTTCCCTACACGACGCTCTTCCGATCT	TGGAGC
70	i7-70	CAAGCAGAAGACGGCATACGAGATGCTGTAGTGACTGGAGTTCAGACGTGTGCTCTTCCGATC	GCTGTA		70	i5-70	AATGATACGGCGACCACCGAGATCTACACCTTCGAACACTCTTTCCCTACACGACGCTCTTCCGATCT	CTTCGA
71	i7-71	CAAGCAGAAGACGGCATACGAGATATGGCAGTGACTGGAGTTCAGACGTGTGCTCTTCCGATC	ATGGCA		71	i5-71	AATGATACGGCGACCACCGAGATCTACACGGAGAAACACTCTTTCCCTACACGACGCTCTTCCGATCT	GGAGAA
72	i7-72	CAAGCAGAAGACGGCATACGAGATTGACATGTGACTGGAGTTCAGACGTGTGCTCTTCCGATC	TGACAT		72	i5-72	AATGATACGGCGACCACCGAGATCTACACTTTCACACACTCTTTCCCTACACGACGCTCTTCCGATCT	TTTCAC
