# Supplementary material for: A Scalable Strand-Specific Protocol Enabling Full-Length Total RNA Sequencing From Single Cells
Source: Front Genet. 2021 Jun 3;12:665888. doi: 10.3389/fgene.2021.665888 (PMC8209500; doi:10.3389/fgene.2021.665888)
Supplement: Supplementary file 2 [file Table_2.XLSX]

## Sheet: 6
	Top	p.value	FDR	overlap.2	overlap.8	overlap.3	overlap.7	overlap.1	overlap.9	overlap.4	overlap.5
HK3	1	9.80039e-29	1.5925e-24	0.668548	0.991667	0.993056	1	0.976923	0.995588	1	0.998095
TYROBP	1	1.91383e-28	1.5925e-24	0.58629	0.736111	1	1	0.996154	0.958824	0.997368	0.987143
FCGR3A	1	3.88329e-24	4.01143e-21	0.967742	0.975	0.973611	0.974457	0.975	0.936029	0.974123	0.967857
ADRBK2	1	2.37979e-23	1.8002e-20	0.725806	0.575	0.993056	0.997826	0.919231	1	0.99693	0.998095
DMXL2	1	2.01019e-17	3.67622e-15	0.475	0.994444	1	1	0.959615	1	0.986404	0.99381
HCK	2	1.50462e-26	6.25996e-23	0.776613	0.830556	1	1	0.992308	0.998529	0.998246	0.998095
AIF1	2	1.02831e-24	1.55574e-21	0.698387	0.680556	0.9875	0.982609	0.978846	1	0.996491	0.994286
LRRK2	2	1.23785e-24	1.71669e-21	0.56129	0.786111	0.983333	0.991304	0.815385	0.994118	0.995175	0.99619
CSF1R	2	2.82263e-24	3.13161e-21	0.83629	0.886111	1	1	0.998077	1	0.997807	0.997619
CDKN1C	2	2.5733e-22	1.4275e-19	0.907258	0.925	0.925	0.925	0.925	0.925	0.920175	0.916905
MTSS1	2	1.58169e-19	4.38709e-17	0.962097	0.988889	0.995833	0.990217	0.955769	0.942647	0.992982	0.992857
CLEC7A	3	9.9411e-27	5.51466e-23	0.569355	0.847222	1	1	0.969231	0.998529	1	1
EMILIN2	3	7.64433e-24	6.36085e-21	0.612903	0.677778	0.995833	0.998913	0.917308	0.998529	0.992544	0.99619
SETBP1	3	6.00819e-17	9.80278e-15	0.822177	0.766667	0.7875	0.825	0.653846	0.739706	0.818202	0.795476
MAFB	4	4.33876e-24	4.01143e-21	0.531855	0.948611	0.967361	0.974457	0.956731	0.967647	0.969298	0.972619
HLA-DPA1	4	5.90663e-23	4.09576e-20	0.794355	0.0638889	1	1	0.838462	1	0.999561	0.99619
FGR	4	2.59069e-21	1.13459e-18	0.604032	0.783333	0.991667	1	1	0.913235	0.993421	0.992381
MS4A7	5	6.75862e-26	2.24954e-22	0.849597	0.855556	0.972917	0.975	0.948077	0.975	0.973684	0.972857
CHST15	5	3.39126e-21	1.44711e-18	0.746774	0.947222	0.945833	0.947826	0.944231	0.947059	0.947368	0.947143
SH3BGRL	5	4.3645e-15	5.0793e-13	0.709677	0.525	0.997222	0.96413	0.911538	0.967647	0.955702	0.965714
SNED1	5	1.11893e-13	1.02314e-11	0.844355	0.85	0.872222	0.797826	0.830769	0.882353	0.755702	0.87
IFI30	6	2.36401e-25	6.55697e-22	0.657258	0.666667	0.947222	0.95	0.892308	0.947059	0.949123	0.948571
SNX18	6	1.18993e-18	2.82896e-16	0.878226	0.847222	1	0.997826	0.936538	0.986765	0.982895	0.986667
TNFRSF1B	6	4.98654e-16	6.85834e-14	0.745968	0.95	1	1	0.994231	0.973529	0.971491	0.980952
RFTN1	6	2.93922e-08	7.70308e-07	0.847581	0.397222	0.840278	0.805435	0.701923	0.676471	0.771491	0.781905
LILRB2	7	5.08333e-25	9.96977e-22	0.785887	0.781944	0.970833	0.97337	0.972115	0.974265	0.974342	0.974048
PLXNB2	7	9.72327e-23	6.47259e-20	0.696774	0.769444	1	1	0.957692	0.998529	0.994298	0.999524
TTYH3	7	9.46639e-20	2.81321e-17	0.756855	0.870833	0.972917	0.969022	0.973077	0.974265	0.967982	0.970238
SPN	7	4.26835e-09	1.37131e-07	0.924194	0.747222	0.948611	0.920652	0.975	0.810294	0.916667	0.894762
SIGLEC10	8	5.39166e-25	9.96977e-22	0.812097	0.813889	0.925	0.919022	0.872115	0.907353	0.925	0.923333
LST1	8	6.23488e-25	1.03761e-21	0.819355	0.854167	0.975	0.975	0.971154	0.974265	0.973465	0.972381
KLF4	8	7.59413e-21	2.87231e-18	0.416129	0.358333	0.997222	0.98913	0.869231	0.988235	0.987719	0.990476
CEBPB	8	5.59103e-15	6.46152e-13	0.588306	0.752778	0.974306	0.957609	0.973077	0.958824	0.946272	0.937381
NEAT1	8	3.82379e-12	2.49551e-10	0.515323	0.963889	1	1	0.971154	0.979412	0.996053	0.998095
HEG1	8	2.42902e-08	6.4678e-07	0.787903	0.8	0.766667	0.761957	0.765385	0.619118	0.763158	0.690476
CLEC12A	9	5.39166e-25	9.96977e-22	0.580645	0.668056	0.920139	0.922283	0.909615	0.915441	0.925	0.919524
TCF7L2	9	2.26364e-18	5.09074e-16	0.891935	0.941667	0.948611	0.941304	0.926923	0.945588	0.938158	0.944286
LYN	10	2.38924e-21	1.07464e-18	0.91129	0.869444	1	1	0.969231	0.980882	1	0.995714
GRK6	10	5.57806e-08	1.35321e-06	0.574194	0.936111	0.881944	0.855435	0.817308	0.814706	0.80307	0.847143
DUSP6	11	3.02258e-15	3.64506e-13	0.347581	0.930556	0.934722	0.923913	0.903846	0.938235	0.915351	0.932381
CYFIP2	11	1.54816e-07	3.38117e-06	0.864516	0.754167	0.834028	0.699457	0.731731	0.669118	0.6375	0.650238
SPI1	12	2.6065e-24	3.09838e-21	0.657258	0.644444	0.997222	1	0.938462	0.994118	1	0.999048
WARS	12	1.50582e-18	3.46868e-16	0.839516	0.894444	0.998611	0.998913	0.965385	0.995588	0.995175	0.995714
CTSS	12	2.09588e-14	2.20758e-12	0.400806	0.958333	1	1	0.992308	1	0.999123	0.998571
NAP1L1	12	2.80451e-09	9.52502e-08	0.903226	0.611111	0.986111	0.906522	0.790385	0.972059	0.853509	0.920952
ITGAX	13	2.6065e-24	3.09838e-21	0.534677	0.461111	0.995833	1	0.969231	0.944118	1	0.99
C5AR1	13	1.38874e-22	8.88901e-20	0.596774	0.920833	0.925	0.922283	0.906731	0.925	0.922807	0.921667
FMNL2	13	1.30384e-10	6.14687e-09	0.781452	0.747222	0.759722	0.8	0.767308	0.786765	0.769737	0.786667
TBC1D8	14	4.2851e-24	4.01143e-21	0.860887	0.938889	0.973611	0.972826	0.905769	0.970588	0.973684	0.969762
CD300E	14	3.7074e-21	1.54246e-18	0.565323	0.934722	0.965972	0.974457	0.9375	0.974265	0.97193	0.972857
ABI3	14	1.09713e-18	2.68507e-16	0.8125	0.783333	0.815972	0.871196	0.833654	0.875	0.864912	0.863571
ZBTB7A	14	1.53535e-12	1.08226e-10	0.837903	0.763889	0.981944	0.938043	0.984615	0.922059	0.950439	0.914286
NFAM1	15	3.66352e-22	1.92463e-19	0.4	0.675	0.893056	0.894565	0.867308	0.9	0.899123	0.9
CD83	15	1.14472e-20	4.14141e-18	0.7	0.375	0.994444	0.983696	0.748077	0.973529	0.985526	0.97
UTRN	15	1.7003e-08	4.66938e-07	0.887903	0.844444	0.977778	0.923913	0.901923	0.679412	0.874123	0.85381
PILRA	16	2.96211e-23	2.14328e-20	0.739516	0.915278	0.910417	0.921196	0.884615	0.919853	0.919518	0.917619
LFNG	16	2.06458e-13	1.82759e-11	0.883065	0.85	0.993056	0.958696	0.942308	0.964706	0.954386	0.960476
FYB	16	3.16616e-08	8.18187e-07	0.6	0.797222	0.936111	0.721739	0.980769	0.825	0.639474	0.888095
LILRB1	17	5.90223e-24	5.16973e-21	0.762903	0.794444	0.95	0.943478	0.917308	0.910294	0.945614	0.93619
CST3	17	2.49021e-19	6.7938e-17	0.570565	0.111111	0.974306	0.957065	0.883654	0.955882	0.962719	0.963095
SLC11A1	17	1.11641e-17	2.16038e-15	0.256452	0.916667	0.907639	0.92337	0.886538	0.922794	0.912061	0.916905
SERPINA1	17	3.98785e-17	6.70362e-15	0.681452	0.865278	0.970139	0.972283	0.969231	0.972059	0.970614	0.970952
IRAK3	18	1.65758e-21	7.66264e-19	0.417339	0.701389	0.919444	0.92337	0.883654	0.917647	0.917105	0.917619
CYBB	18	9.57254e-21	3.54014e-18	0.355645	0.805556	0.986111	0.996739	0.919231	0.994118	0.992544	0.995238
LYST	18	3.83293e-13	3.11159e-11	0.877419	0.944444	1	0.997826	0.992308	0.976471	0.992544	0.994762
DMWD	18	1.78129e-08	4.8754e-07	0.717339	0.709722	0.702083	0.700543	0.710577	0.663971	0.711842	0.698571
TYMP	19	1.12449e-23	8.91134e-21	0.554032	0.526389	0.922917	0.925	0.888462	0.919853	0.923465	0.921667
METRNL	19	1.44344e-19	4.14169e-17	0.625	0.422222	0.970833	0.965217	0.969231	0.755882	0.983333	0.923333
COTL1	19	2.22471e-14	2.31398e-12	0.849194	0.688889	1	1	0.975	1	0.996491	0.998095
PTP4A3	19	2.64675e-11	1.42548e-09	0.716532	0.701389	0.698611	0.725	0.706731	0.725	0.719956	0.709524
LRP1	20	4.30084e-17	7.15746e-15	0.237903	0.827778	0.990278	1	0.955769	1	0.975439	0.997619
RAP1GAP2	20	3.26516e-10	1.42622e-08	0.829839	0.925	0.909028	0.934783	0.905769	0.733088	0.895833	0.848571
_ENSG00000224397	21	2.36987e-16	3.52137e-14	0.783468	0.825	0.825	0.825	0.825	0.808088	0.82193	0.82
PSAP	21	3.2459e-13	2.70092e-11	0.634677	0.927778	1	1	0.976923	0.997059	0.999123	0.999524
MS4A14	22	7.60677e-22	3.83612e-19	0.797984	0.875	0.875	0.875	0.845192	0.875	0.875	0.873333
KIAA0513	22	9.45838e-17	1.52822e-14	0.768548	0.85	0.915278	0.936957	0.934615	0.95	0.923246	0.925238
SEC14L1	22	7.38627e-13	5.53704e-11	0.624194	0.634722	0.927083	0.966848	0.799038	0.916912	0.901316	0.863333
_ENSG00000272512	22	1.17868e-10	5.60445e-09	0.713306	0.656944	0.725	0.716848	0.714423	0.725	0.718421	0.721429
FGD2	23	3.70076e-22	1.92463e-19	0.701613	0.422222	0.944444	0.947826	0.844231	0.95	0.945175	0.941429
RXRA	23	1.62947e-21	7.66264e-19	0.637097	0.905556	0.988889	0.993478	0.925	0.967647	0.982895	0.987619
HMOX1	23	7.05179e-21	2.72921e-18	0.78629	0.836111	0.9	0.895652	0.871154	0.9	0.896491	0.898095
SYK	24	1.70645e-22	1.0518e-19	0.514516	0.316667	0.911806	0.906522	0.651923	0.891176	0.92193	0.905714
MPEG1	24	1.84194e-20	6.38617e-18	0.391935	0.338889	1	0.997826	0.836538	0.983824	0.997368	0.999048
FGL2	24	1.30098e-19	3.7984e-17	0.475	0.236111	1	0.998913	0.948077	0.997059	1	0.998571
PIK3CG	24	9.11606e-15	1.02506e-12	0.853226	0.718056	0.922917	0.944022	0.791346	0.9125	0.930263	0.92119
PITPNM1	24	4.5618e-14	4.41381e-12	0.805645	0.891667	0.920833	0.903261	0.878846	0.925	0.914912	0.891905
PIK3AP1	25	1.88542e-22	1.08535e-19	0.708871	0.708333	0.945833	0.947826	0.828846	0.879412	0.948246	0.907619
ZNF703	25	1.02231e-16	1.62031e-14	0.809274	0.761111	0.853472	0.866304	0.851923	0.868382	0.855263	0.865714
POU2F2	25	3.20197e-16	4.55446e-14	0.823387	0.808333	0.981944	0.976087	0.940385	0.991176	0.969737	0.979048
MYO1F	25	1.67069e-11	9.65402e-10	0.562903	0.658333	0.980556	0.979348	0.973077	0.844118	0.95614	0.888571
CAP1	25	8.53811e-11	4.24153e-09	0.606048	0.422222	0.973611	0.850543	0.805769	0.880147	0.83114	0.872381
PLCG2	26	1.8913e-22	1.08535e-19	0.710081	0.641667	0.907639	0.919565	0.568269	0.711765	0.921491	0.869762
MIS18BP1	26	6.37072e-13	4.97754e-11	0.808871	0.641667	0.9875	0.996739	0.882692	0.951471	0.942544	0.945714
IL21R	26	4.32802e-06	6.18257e-05	0.716129	0.686111	0.709028	0.653261	0.694231	0.627206	0.673904	0.655952
STX11	27	2.63526e-20	8.63656e-18	0.595161	0.613889	0.915278	0.927174	0.925	0.927941	0.929386	0.940476
GNS	27	8.23101e-16	1.08157e-13	0.554839	0.875	0.930556	0.929348	0.901923	0.904412	0.926754	0.912381
S100A4	27	3.80199e-13	3.1016e-11	0.595161	0.626389	0.961111	0.970652	0.936538	0.932353	0.914035	0.92381
CHST2	27	1.54126e-12	1.08226e-10	0.762097	0.647222	0.780556	0.793478	0.8	0.651471	0.784211	0.79
ITGB2	27	3.02504e-10	1.33535e-08	0.515323	0.530556	0.958333	0.966304	0.955769	0.848529	0.934211	0.938095
CLIP4	28	1.03836e-05	0.00013171	0.7	0.825	0.761111	0.75163	0.825	0.781618	0.746053	0.726667
DOK3	29	2.653e-17	4.74744e-15	0.528226	0.825	0.81875	0.820109	0.773077	0.825	0.821711	0.815238
SH3BP2	29	5.09743e-16	6.95339e-14	0.740323	0.722222	0.990278	0.995652	0.961538	0.963235	0.989035	0.99
NADK	29	5.90829e-15	6.78109e-13	0.770968	0.794444	0.95	0.921739	0.838462	0.932353	0.909211	0.908571
PTPN6	29	5.66799e-14	5.45241e-12	0.858065	0.783333	0.9625	0.969565	0.930769	0.929412	0.942982	0.943095
PLAUR	30	8.09637e-18	1.60405e-15	0.444355	0.466667	0.95	0.931522	0.884615	0.947059	0.93114	0.93381
MMP17	30	1.74403e-17	3.28568e-15	0.729032	0.825	0.825	0.825	0.825	0.825	0.8125	0.825
SIDT2	30	6.8519e-13	5.20682e-11	0.841935	0.791667	0.938889	0.934783	0.823077	0.905882	0.891667	0.893333
CD68	31	1.21929e-21	5.96808e-19	0.490323	0.863889	0.947222	0.929348	0.928846	0.945588	0.947807	0.936667
RGS2	31	3.62252e-13	2.98445e-11	0.366935	0.4	0.980556	0.971739	0.957692	0.942647	0.967105	0.960476
UBASH3B	31	8.67936e-06	0.000111884	0.771774	0.733333	0.797917	0.715217	0.799038	0.770588	0.723904	0.732381
ULK2	32	1.40393e-13	1.27673e-11	0.81371	0.827778	0.881944	0.884783	0.85	0.888235	0.855263	0.868571
ANKRD13D	32	4.55287e-11	2.3752e-09	0.766935	0.65	0.945833	0.919565	0.944231	0.923529	0.890351	0.915238
ACTR2	32	1.0195e-10	4.96097e-09	0.645161	0.425	0.994444	0.981522	0.813462	0.791176	0.916228	0.938095
LILRA1	33	6.88134e-20	2.12073e-17	0.8	0.813889	0.897222	0.893478	0.896154	0.9	0.894737	0.897619
DOCK5	33	1.57755e-19	4.38709e-17	0.779032	0.634722	0.970833	0.97337	0.956731	0.925	0.971272	0.965952
ZNF106	34	1.00756e-10	4.91726e-09	0.669355	0.733333	0.969444	0.934783	0.965385	0.847059	0.910526	0.937619
PAG1	34	5.35801e-07	9.95179e-06	0.844355	0.838889	0.858333	0.759783	0.892308	0.908824	0.654386	0.784286
EMR2	35	8.44821e-20	2.55628e-17	0.642742	0.813889	0.894444	0.891304	0.878846	0.9	0.892982	0.896667
HLA-DRA	35	2.72714e-15	3.31277e-13	0.472581	0.0333333	0.944444	0.940217	0.598077	0.945588	0.933772	0.92381
ITGAL	35	1.96298e-09	7.04048e-08	0.842742	0.822222	0.908333	0.961957	0.961538	0.729412	0.905702	0.85619
MARCH1	36	4.32182e-21	1.75424e-18	0.472177	0.504167	0.911806	0.921196	0.605769	0.893382	0.916886	0.888095
LRRC25	36	4.29438e-19	1.09949e-16	0.696774	0.825	0.85	0.85	0.832692	0.85	0.846491	0.85
MARCKS	36	2.44814e-18	5.43226e-16	0.569355	0.783333	0.963889	0.951087	0.840385	0.958824	0.94364	0.959048
SLC43A2	37	5.51532e-20	1.76512e-17	0.589919	0.747222	0.922917	0.925	0.868269	0.886765	0.921711	0.921667
LIMD1	37	5.77965e-14	5.52787e-12	0.825	0.694444	0.929167	0.921739	0.778846	0.876471	0.912719	0.917143
ZFHX3	38	3.19452e-17	5.42482e-15	0.693145	0.704167	0.970833	0.969565	0.918269	0.964706	0.957018	0.954048
XYLT1	38	2.60086e-09	8.92444e-08	0.808065	0.733333	0.865278	0.859783	0.863462	0.792647	0.842105	0.82619
MCTP1	39	7.02511e-21	2.72921e-18	0.615323	0.497222	0.920139	0.922283	0.904808	0.918382	0.914693	0.913571
FAM110A	39	6.7782e-20	2.12073e-17	0.785484	0.690278	0.865972	0.861413	0.849038	0.833824	0.867325	0.856905
BIN2	39	8.83164e-09	2.60596e-07	0.662903	0.836111	0.969444	0.907609	0.953846	0.773529	0.81886	0.877143
MEFV	40	2.6467e-20	8.63656e-18	0.484677	0.744444	0.85	0.830435	0.830769	0.829412	0.85	0.85
LILRA5	40	4.37905e-16	6.07301e-14	0.61371	0.8	0.784722	0.8	0.788462	0.8	0.79386	0.8
DENND3	41	1.15459e-15	1.46677e-13	0.683065	0.597222	0.977778	0.995652	0.932692	0.926471	0.979825	0.959048
SH2D3C	41	1.64577e-14	1.76703e-12	0.812903	0.825	0.897222	0.872826	0.863462	0.826471	0.875	0.838095
NAMPT	41	2.24924e-12	1.52783e-10	0.657258	0.780556	0.995833	0.996739	0.965385	0.989706	0.983333	0.994286
NACC2	42	1.87014e-16	2.85531e-14	0.716935	0.845833	0.918056	0.906522	0.909615	0.864706	0.897368	0.904286
TCIRG1	42	9.29595e-15	1.03828e-12	0.785484	0.680556	0.933333	0.930435	0.940385	0.902941	0.921053	0.912381
CTSB	42	1.673e-13	1.50498e-11	0.516935	0.605556	0.963889	0.951087	0.881731	0.958088	0.929825	0.949524
RHOA	42	2.75035e-10	1.23041e-08	0.582258	0.55	1	0.931522	0.905769	0.852941	0.891228	0.899524
PTPN13	42	8.11959e-07	1.4452e-05	0.709274	0.725	0.715972	0.714674	0.725	0.7125	0.64693	0.701429
NLRP1	43	1.88312e-07	3.98714e-06	0.474194	0.755556	0.909722	0.847826	0.951923	0.767647	0.749561	0.812381
FCER1G	45	1.56046e-20	5.52535e-18	0.583065	0.623611	0.8625	0.866304	0.835577	0.803676	0.873465	0.865952
ZEB2	45	1.0498e-16	1.63279e-14	0.543548	0.852778	0.994444	0.997826	0.955769	0.829412	0.996491	0.96381
NBEAL2	45	2.29868e-10	1.04521e-08	0.71129	0.797222	0.954167	0.965217	0.948077	0.798529	0.927632	0.885238
FLNA	46	9.9241e-10	3.80546e-08	0.745968	0.722222	0.976389	0.992391	0.973077	0.820588	0.906579	0.894762
ARAP2	46	3.36912e-06	4.97948e-05	0.818145	0.843056	0.84375	0.857065	0.835577	0.695588	0.764254	0.71881
FAM49A	47	2.6467e-20	8.63656e-18	0.591129	0.627778	0.844444	0.85	0.8	0.823529	0.85	0.834286
PRR5L	47	2.64376e-06	4.01803e-05	0.706855	0.676389	0.677778	0.711957	0.725	0.554412	0.702193	0.668571
FGD4	48	1.52153e-18	3.46868e-16	0.645968	0.65	0.897222	0.884783	0.867308	0.891176	0.892105	0.895238
APOL6	48	2.26902e-07	4.70836e-06	0.631452	0.552778	0.8875	0.794565	0.932692	0.485294	0.75	0.71
NEDD1	48	3.25879e-05	0.00035239	0.705242	0.598611	0.66875	0.696196	0.725	0.694118	0.667325	0.681905
VCL	49	6.4484e-12	3.95993e-10	0.63629	0.508333	0.923611	0.980435	0.909615	0.677941	0.874123	0.886667
TRANK1	49	7.46039e-06	9.78375e-05	0.808871	0.788889	0.856944	0.678261	0.8	0.732353	0.659211	0.723333
ABCC3	50	2.3911e-14	2.44127e-12	0.717742	0.730556	0.738889	0.742391	0.736538	0.732353	0.75	0.744762
RELT	50	1.11655e-13	1.02314e-11	0.68629	0.613889	0.984722	0.980435	0.913462	0.969118	0.961404	0.950952
RASA3	50	0.000371475	0.00278472	0.717339	0.830556	0.560417	0.442935	0.825962	0.314706	0.432895	0.513571
TAGLN	51	4.67815e-18	9.85491e-16	0.779435	0.770833	0.855556	0.864674	0.820192	0.875	0.867325	0.857619
CCDC88C	51	1.19601e-05	0.000148982	0.655645	0.840278	0.875694	0.7125	0.834615	0.558824	0.650877	0.72119
ALOX5	52	2.72686e-18	5.89355e-16	0.559677	0.822222	0.890278	0.892391	0.788462	0.9	0.879386	0.892381
CMTM6	52	3.81901e-16	5.3861e-14	0.698387	0.430556	0.983333	0.976087	0.875	0.936765	0.958333	0.97
PLEK	53	1.17733e-18	2.82896e-16	0.603629	0.619444	0.960417	0.972283	0.916346	0.920588	0.965789	0.940952
ITPK1	53	4.41645e-18	9.42289e-16	0.779032	0.744444	0.943056	0.944565	0.901923	0.923529	0.92807	0.920952
TBXAS1	53	4.76279e-18	9.9078e-16	0.581855	0.741667	0.863889	0.861957	0.8	0.871324	0.866009	0.871667
NEURL1	53	2.39973e-13	2.03757e-11	0.715323	0.736111	0.75	0.75	0.734615	0.738235	0.740789	0.75
SAT1	53	1.22763e-12	8.76833e-11	0.670161	0.755556	0.993056	1	0.953846	1	0.995175	0.999048
LRRFIP1	53	1.52986e-10	7.13163e-09	0.541129	0.619444	0.997222	0.982609	0.969231	0.961765	0.951754	0.964762
C9orf72	54	6.6929e-18	1.35833e-15	0.520161	0.631944	0.953472	0.917391	0.891346	0.939706	0.919298	0.959286
DENND5A	54	1.84601e-13	1.64285e-11	0.68629	0.683333	0.936111	0.906522	0.928846	0.941176	0.869298	0.91381
SPATA6	54	6.57502e-13	5.01934e-11	0.700403	0.640278	0.725	0.689674	0.692308	0.725	0.725	0.703571
NFKBIZ	54	1.25411e-09	4.70064e-08	0.668548	0.738889	0.9875	0.904348	0.961538	0.938235	0.861404	0.938095
ARHGEF11	54	6.31788e-08	1.50634e-06	0.424194	0.775	0.755556	0.716304	0.746154	0.7625	0.731798	0.744286
LMO2	55	3.35174e-19	8.8539e-17	0.736694	0.583333	0.85625	0.872283	0.861538	0.871324	0.870175	0.869762
SAMSN1	55	2.84338e-12	1.90038e-10	0.688306	0.829167	0.920833	0.895652	0.919231	0.850735	0.848465	0.885
MAP3K1	56	1.70109e-11	9.79571e-10	0.823387	0.830556	0.997222	0.988043	0.886538	0.973529	0.893421	0.97
RNF144B	57	5.09904e-19	1.28573e-16	0.752419	0.725	0.830556	0.846739	0.811538	0.85	0.848684	0.848571
TLR2	58	2.74623e-19	7.37142e-17	0.383871	0.593056	0.859028	0.875	0.848077	0.871324	0.871053	0.86619
BCL2A1	58	1.04689e-17	2.04969e-15	0.700806	0.805556	0.9	0.893478	0.836538	0.875	0.88114	0.885714
TRIO	58	4.23957e-12	2.73469e-10	0.475806	0.263889	0.947222	0.938043	0.726923	0.851471	0.888596	0.902857
GNAI2	58	2.76479e-10	1.23356e-08	0.628226	0.513889	0.965278	0.963043	0.95	0.932353	0.926754	0.939048
PHF19	58	7.13887e-05	0.000702989	0.727419	0.736111	0.734722	0.735326	0.740385	0.722794	0.712061	0.673333
EHBP1L1	59	9.96152e-12	6.00651e-10	0.772581	0.547222	0.979167	0.983696	0.957692	0.933824	0.968421	0.957143
ATP2B1	59	1.88036e-09	6.81763e-08	0.404032	0.658333	0.990278	0.951087	0.876923	0.988235	0.845614	0.912857
FARP2	59	6.00544e-07	1.1019e-05	0.716129	0.536111	0.706944	0.75	0.592308	0.716176	0.70614	0.721429
THEMIS2	60	3.99637e-19	1.03918e-16	0.551613	0.588889	0.9625	0.973913	0.901923	0.973529	0.993421	0.974762
SLC15A3	60	1.1495e-17	2.19885e-15	0.457258	0.608333	0.823611	0.838043	0.807692	0.85	0.835088	0.848095
PPM1F	60	3.92282e-14	3.90919e-12	0.606452	0.420833	0.878472	0.895109	0.859615	0.916912	0.864254	0.888571
RAP1B	60	5.47596e-07	1.01144e-05	0.687097	0.827778	0.894444	0.808696	0.826923	0.657353	0.765789	0.771429
NAAA	61	1.68757e-15	2.09586e-13	0.706855	0.816667	0.90625	0.909783	0.880769	0.838235	0.900439	0.899524
MTG2	61	1.25865e-05	0.000155851	0.681452	0.7	0.684722	0.7	0.7	0.676471	0.660526	0.67381
SLC8A1	62	6.66022e-18	1.35833e-15	0.570968	0.486111	0.893056	0.895652	0.834615	0.891176	0.890351	0.891905
ARRB2	62	1.32092e-12	9.39434e-11	0.671371	0.7125	0.961806	0.950543	0.935577	0.946324	0.935526	0.939524
SAMHD1	62	6.36662e-10	2.55309e-08	0.589516	0.0555556	0.990278	0.856522	0.871154	0.9	0.892105	0.907619
NKTR	62	6.16718e-08	1.47463e-06	0.817742	0.661111	0.959722	0.825	0.901923	0.85	0.750877	0.83619
VASP	63	1.68575e-15	2.09586e-13	0.767742	0.822222	0.938889	0.91413	0.913462	0.895588	0.920395	0.93619
LSP1	63	4.52507e-13	3.63798e-11	0.716935	0.533333	0.981944	0.984783	0.930769	0.941176	0.934211	0.967619
CD74	63	1.05612e-12	7.70876e-11	0.529839	0.00833333	0.991667	0.994565	0.567308	0.991176	0.987719	0.98381
MYO1G	63	1.09648e-09	4.15661e-08	0.748387	0.808333	0.919444	0.942935	0.938462	0.848529	0.888596	0.881905
ATG3	64	3.78319e-13	3.10147e-11	0.714516	0.455556	0.927778	0.938043	0.865385	0.925	0.881579	0.899524
SLC24A4	65	8.7635e-19	2.17675e-16	0.530242	0.677778	0.825	0.825	0.793269	0.797059	0.825	0.821905
TNFAIP2	65	2.52288e-18	5.52445e-16	0.333871	0.511111	0.888889	0.893478	0.863462	0.897059	0.895175	0.895238
SUGP1	65	1.2825e-06	2.12372e-05	0.717742	0.638889	0.75	0.705435	0.717308	0.714706	0.717982	0.715238
ANXA4	66	7.62868e-11	3.84717e-09	0.712097	0.594444	0.738889	0.741304	0.734615	0.716176	0.725	0.742857
NCF2	67	1.34529e-16	2.073e-14	0.337903	0.530556	0.881944	0.880435	0.865385	0.9	0.867105	0.888571
MFSD12	67	4.75348e-12	3.00789e-10	0.775403	0.720833	0.829167	0.853804	0.779808	0.855882	0.840132	0.84381
ACTB	67	1.80231e-11	1.01331e-09	0.66129	0.258333	1	1	0.957692	0.989706	0.979386	0.984286
GNB1	67	8.0686e-10	3.18194e-08	0.594355	0.508333	0.9875	0.879348	0.871154	0.807353	0.794737	0.840476
AOAH	68	1.38169e-18	3.23861e-16	0.420968	0.506944	0.88125	0.932609	0.9125	0.600735	0.947149	0.88
ARPC5	68	3.92971e-12	2.54468e-10	0.649597	0.543056	0.961111	0.922826	0.921154	0.901471	0.864035	0.92119
FAM126A	68	4.91002e-11	2.5298e-09	0.771774	0.763889	0.865278	0.845652	0.817308	0.808824	0.81864	0.85
WDFY3	69	9.57771e-17	1.53262e-14	0.547581	0.625	0.897222	0.884783	0.844231	0.9	0.891228	0.881905
WDR11	70	6.67529e-12	4.0842e-10	0.800806	0.711111	0.911111	0.880435	0.778846	0.867647	0.885965	0.906667
CTSA	70	7.5767e-07	1.36168e-05	0.549194	0.75	0.725	0.726087	0.659615	0.742647	0.717105	0.694286
NAGA	71	4.54043e-17	7.48138e-15	0.639113	0.575	0.844444	0.846739	0.8	0.875	0.864912	0.865714
SCRN1	71	2.99895e-13	2.52063e-11	0.759677	0.483333	0.8125	0.819565	0.728846	0.779412	0.825877	0.823333
RASSF2	71	4.1983e-11	2.21101e-09	0.445161	0.375	0.941667	0.88913	0.769231	0.926471	0.896053	0.88619
SASH1	71	9.13613e-11	4.51168e-09	0.689516	0.75	0.75	0.741304	0.75	0.729412	0.730263	0.741905
SH2B3	72	3.1203e-12	2.06064e-10	0.656048	0.483333	0.953472	0.9625	0.867308	0.915441	0.920395	0.910476
ITGA4	72	3.65623e-08	9.3467e-07	0.802419	0.544444	0.9625	0.933696	0.898077	0.870588	0.834649	0.851429
ASAH1	73	3.60784e-15	4.28869e-13	0.543145	0.702778	0.915278	0.914674	0.905769	0.909559	0.907018	0.884762
MAST3	73	2.5183e-08	6.68414e-07	0.689516	0.797222	0.790278	0.838043	0.792308	0.794118	0.799123	0.777619
CD79B	73	6.6138e-06	8.77726e-05	0.625	0.625	0.607639	0.625	0.503846	0.625	0.620833	0.616429
PFKFB3	74	9.29735e-09	2.72406e-07	0.562903	0.495833	0.889583	0.855978	0.851923	0.919118	0.809868	0.852619
FAM20A	74	2.52221e-07	5.094e-06	0.625	0.625	0.625	0.625	0.625	0.608088	0.625	0.611905
DHX29	74	1.75842e-06	2.80035e-05	0.628629	0.777778	0.806944	0.794022	0.728846	0.740441	0.751754	0.752857
IL10RA	75	5.92429e-10	2.39883e-08	0.76371	0.802778	0.994444	0.942391	0.892308	0.908824	0.923246	0.902381
ERICH1	75	2.34112e-09	8.09998e-08	0.723387	0.808333	0.936111	0.88913	0.825	0.879412	0.849561	0.876667
DUSP1	75	2.30225e-09	8.0155e-08	0.499194	0.625	0.997222	0.973913	0.951923	0.952941	0.910526	0.900476
METTL8	75	0.000230436	0.00189754	0.625	0.476389	0.614583	0.605435	0.564423	0.584559	0.583114	0.577143
DIAPH2	76	8.74738e-15	9.90298e-13	0.599194	0.611111	0.927778	0.941304	0.871154	0.836765	0.871053	0.909524
KNDC1	76	2.52221e-07	5.094e-06	0.625	0.625	0.625	0.625	0.625	0.625	0.625	0.625
EVI5	77	6.80308e-18	1.36406e-15	0.475	0.588889	0.845833	0.843478	0.753846	0.845588	0.847368	0.841429
RNF130	77	1.04515e-16	1.63279e-14	0.641129	0.688889	0.897222	0.882609	0.844231	0.894118	0.889912	0.88619
_ENSG00000254887	77	2.52221e-07	5.094e-06	0.625	0.625	0.625	0.625	0.625	0.625	0.625	0.613571
RAB31	78	2.0903e-16	3.16243e-14	0.553226	0.475	0.894444	0.9	0.869231	0.886765	0.882456	0.88619
RNASET2	78	8.46818e-11	4.21938e-09	0.751613	0.630556	0.916667	0.868478	0.701923	0.923529	0.746491	0.892381
TEP1	78	9.73996e-11	4.76742e-09	0.790323	0.618056	0.920833	0.9	0.864423	0.761029	0.869518	0.900238
UPP1	78	8.17873e-06	0.00010617	0.449194	0.766667	0.752778	0.748913	0.786538	0.757353	0.737281	0.735238
SLC7A7	79	1.75716e-17	3.28568e-15	0.630645	0.756944	0.825	0.817935	0.798077	0.818382	0.823465	0.81619
PLAGL2	79	5.38503e-10	2.21586e-08	0.712903	0.776389	0.81875	0.78913	0.804808	0.801471	0.786404	0.795952
CSGALNACT2	79	4.93376e-09	1.56694e-07	0.510484	0.516667	0.959722	0.913043	0.932692	0.854412	0.873684	0.9
BTK	80	1.81124e-17	3.34918e-15	0.674194	0.602778	0.844444	0.85	0.782692	0.85	0.842982	0.836667
P2RX1	80	2.84194e-16	4.18545e-14	0.704839	0.644444	0.825	0.825	0.755769	0.825	0.819518	0.823333
MS4A4A	80	1.06953e-08	3.05828e-07	0.644355	0.616667	0.65	0.65	0.636538	0.65	0.65	0.65
ZFAND5	80	1.15825e-08	3.28934e-07	0.584274	0.494444	0.943056	0.938587	0.936538	0.933824	0.898465	0.888571
EHD1	80	9.94031e-05	0.00093282	0.625	0.780556	0.758333	0.776087	0.757692	0.679412	0.651316	0.635238
HLA-DRB5	81	2.26998e-17	4.10619e-15	0.562097	0.133333	0.895833	0.878261	0.726923	0.888235	0.891667	0.886667
IFNGR2	81	3.14164e-16	4.54636e-14	0.647581	0.791667	0.8625	0.841304	0.815385	0.869853	0.862061	0.868333
PICALM	81	5.92307e-11	3.01443e-09	0.625	0.538889	0.979167	0.98913	0.919231	0.855882	0.90614	0.931905
PABPC4	81	1.3968e-09	5.18873e-08	0.758468	0.580556	0.960417	0.934239	0.905769	0.911029	0.860526	0.880476
RNF207	81	2.7558e-06	4.14666e-05	0.644355	0.627778	0.640278	0.65	0.65	0.65	0.643421	0.633333
ASAP1	82	3.95344e-14	3.91626e-12	0.615323	0.413889	0.969444	0.892391	0.880769	0.920588	0.881579	0.941905
PRKACA	82	7.06724e-14	6.68256e-12	0.675806	0.793056	0.913194	0.919565	0.852885	0.913235	0.885965	0.90119
TMOD3	82	1.10691e-06	1.8626e-05	0.658065	0.638889	0.872222	0.844565	0.909615	0.802941	0.79693	0.798571
MKL2	82	0.000293973	0.00230986	0.675806	0.544444	0.658333	0.638043	0.628846	0.664706	0.615351	0.61381
NEDD9	83	7.03916e-13	5.3248e-11	0.58629	0.802778	0.919444	0.91087	0.880769	0.870588	0.903947	0.880476
RYBP	83	4.18406e-10	1.7668e-08	0.754435	0.697222	0.875	0.817935	0.813462	0.769853	0.817544	0.824286
MSN	83	5.82612e-10	2.37062e-08	0.654032	0.613889	0.973611	0.978261	0.944231	0.925	0.919298	0.92619
CD93	84	2.7645e-17	4.79237e-15	0.187097	0.35	0.769444	0.791304	0.728846	0.741176	0.8	0.784762
MAPKAPK3	84	1.20589e-14	1.32029e-12	0.692742	0.7875	0.871528	0.852717	0.857692	0.868382	0.823684	0.863571
LCP1	84	2.50989e-10	1.12891e-08	0.575806	0.408333	1	0.982609	0.938462	0.951471	0.951316	0.956667
PHTF2	84	2.15722e-05	0.000245389	0.750806	0.620833	0.801389	0.745652	0.672115	0.775	0.727851	0.735
SCIMP	85	2.7645e-17	4.79237e-15	0.633871	0.566667	0.8	0.792391	0.730769	0.8	0.8	0.8
TLR8	85	3.1824e-16	4.55446e-14	0.564516	0.622222	0.8	0.8	0.782692	0.785294	0.797807	0.8
SWAP70	85	1.11356e-13	1.02314e-11	0.755645	0.726389	0.871528	0.867935	0.544231	0.856618	0.851316	0.837143
FTH1	85	1.52974e-10	7.13163e-09	0.552823	0.472222	0.954861	0.941848	0.929808	0.963235	0.907895	0.949524
STK10	85	3.65064e-07	7.04803e-06	0.7	0.802778	0.911111	0.915217	0.875	0.711765	0.807018	0.851905
_ENSG00000215458	86	2.7645e-17	4.79237e-15	0.569355	0.733333	0.8	0.8	0.792308	0.8	0.8	0.786667
CD86	86	3.89936e-16	5.4532e-14	0.529032	0.361111	0.8	0.795652	0.723077	0.791176	0.79693	0.8
TRIM33	86	2.02481e-06	3.16805e-05	0.785887	0.602778	0.86875	0.747826	0.866346	0.719118	0.746491	0.759524
TNFSF13B	87	2.94193e-17	5.04739e-15	0.625	0.458333	0.85	0.827174	0.819231	0.817647	0.840789	0.829048
DAPK1	87	2.20785e-15	2.72171e-13	0.7	0.708333	0.897222	0.891304	0.873077	0.897059	0.886842	0.882857
PTPRC	87	5.36916e-09	1.67814e-07	0.730645	0.775	0.984722	0.895652	0.944231	0.861765	0.840351	0.920952
SYNRG	87	0.00013115	0.0011692	0.754032	0.715278	0.797917	0.725543	0.634615	0.593382	0.626316	0.583095
PKN1	88	1.09502e-09	4.15661e-08	0.777419	0.783333	0.941667	0.88913	0.896154	0.902941	0.875658	0.871667
SIRPB1	89	5.25314e-12	3.26204e-10	0.45	0.725	0.701389	0.697283	0.706731	0.725	0.715351	0.725
CKAP4	90	0.000168659	0.00144756	0.401613	0.725	0.66875	0.691304	0.683654	0.713971	0.674781	0.683571
RAB10	91	7.06724e-14	6.68256e-12	0.693548	0.694444	0.920139	0.88587	0.866346	0.845588	0.836184	0.90119
CSK	91	1.18471e-10	5.61709e-09	0.75121	0.620833	0.943056	0.952174	0.851923	0.829412	0.88114	0.895
RPPH1	91	7.69397e-10	3.04864e-08	0.590323	0.616667	0.986111	0.944565	0.886538	0.979412	0.849123	0.950476
SKAP2	92	5.95392e-15	6.78665e-13	0.636694	0.5	0.902083	0.920109	0.822115	0.913971	0.898465	0.905238
LILRA3	92	5.25314e-12	3.26204e-10	0.602016	0.725	0.725	0.725	0.725	0.715441	0.720395	0.725
USP32	92	2.93167e-10	1.29758e-08	0.63871	0.561111	0.911111	0.881522	0.898077	0.864706	0.861404	0.877619
MCRS1	92	1.92161e-07	4.06346e-06	0.704032	0.638889	0.740278	0.693478	0.684615	0.719118	0.72193	0.719048
BID	93	2.9766e-16	4.34531e-14	0.659677	0.366667	0.888889	0.895652	0.85	0.894118	0.885088	0.877143
CTBP2	93	6.49324e-16	8.71455e-14	0.758871	0.763889	0.879167	0.895652	0.882692	0.814706	0.889912	0.886667
FTL	93	7.01104e-12	4.25831e-10	0.582661	0.790278	0.965278	0.955435	0.929808	0.955147	0.935088	0.950952
LAPTM5	94	8.14416e-10	3.19658e-08	0.384677	0.430556	0.983333	0.938043	0.757692	0.948529	0.905263	0.935238
NDUFA5	94	8.86835e-05	0.000846741	0.674194	0.666667	0.672222	0.681522	0.673077	0.654412	0.661404	0.669524
KDM1B	95	1.01689e-15	1.30177e-13	0.591935	0.590278	0.852778	0.866304	0.784615	0.871324	0.845614	0.862143
C10orf54	95	2.8026e-12	1.8883e-10	0.644758	0.691667	0.910417	0.913587	0.897115	0.909559	0.884211	0.902143
COLGALT1	95	2.58193e-11	1.39508e-09	0.759677	0.769444	0.940278	0.926087	0.786538	0.916176	0.872807	0.893333
SNAPC3	95	1.00775e-07	2.29111e-06	0.718952	0.763889	0.815972	0.756522	0.756731	0.801471	0.758772	0.775476
C15orf39	96	1.34637e-15	1.69745e-13	0.656855	0.440278	0.906944	0.915761	0.855769	0.876471	0.894298	0.909524
SERINC3	96	1.84356e-06	2.92753e-05	0.691129	0.602778	0.835417	0.761957	0.901923	0.708088	0.722368	0.788333
MAF	96	0.000707513	0.00489581	0.672581	0.583333	0.575	0.661957	0.659615	0.572059	0.542544	0.55381
FCN1	97	7.9404e-16	1.05715e-13	0.227419	0.783333	0.875694	0.91413	0.8875	0.916176	0.915351	0.914524
SLCO3A1	98	1.17049e-07	2.6217e-06	0.518548	0.702778	0.865278	0.817391	0.884615	0.816176	0.783772	0.816667
SVIL	98	2.16745e-07	4.53577e-06	0.750806	0.791667	0.89375	0.809783	0.857692	0.883824	0.823026	0.829048
INPP4A	98	3.82397e-05	0.000406889	0.771371	0.534722	0.811806	0.747283	0.849038	0.671324	0.737061	0.78619
IRF8	99	2.22989e-16	3.34322e-14	0.462097	0.138889	0.836111	0.85	0.446154	0.704412	0.840351	0.820952
TKT	99	2.43848e-12	1.64965e-10	0.46129	0.711111	0.926389	0.928261	0.915385	0.926471	0.892544	0.907143
SUSD1	101	2.26727e-15	2.7744e-13	0.621774	0.681944	0.86875	0.834239	0.836538	0.765441	0.820833	0.857857
C20orf112	101	0.000812896	0.00555345	0.732258	0.604167	0.697917	0.691848	0.753846	0.532353	0.671053	0.660714
ARHGEF3	101	0.00794456	0.0370449	0.625	0.755556	0.690278	0.581522	0.667308	0.569118	0.47807	0.63
GPCPD1	102	1.86171e-08	5.06252e-07	0.275	0.794444	0.941667	0.896739	0.886538	0.845588	0.799123	0.904762
SLC16A3	103	5.47838e-11	2.80527e-09	0.629032	0.6625	0.864583	0.913587	0.902885	0.829412	0.887719	0.861905
FGFRL1	104	9.58674e-10	3.69311e-08	0.662097	0.736111	0.715278	0.740217	0.713462	0.719118	0.736404	0.717143
EML4	104	2.42624e-05	0.000271537	0.769355	0.690278	0.849306	0.632609	0.7625	0.813971	0.580702	0.652143
CDH23	105	5.35851e-13	4.24649e-11	0.742742	0.627778	0.805556	0.822826	0.796154	0.844118	0.817544	0.834286
RNF213	105	9.4337e-08	2.16546e-06	0.725	0.775	0.954167	0.854348	0.934615	0.641176	0.713596	0.714762
TFRC	105	3.13049e-07	6.1654e-06	0.719355	0.791667	0.905556	0.873913	0.801923	0.873529	0.825439	0.822381
TLR4	106	5.74872e-16	7.77807e-14	0.466935	0.683333	0.8	0.8	0.765385	0.791176	0.798246	0.788095
SCAMP1	106	2.69184e-07	5.39082e-06	0.730645	0.620833	0.820139	0.789674	0.757692	0.793382	0.738816	0.775
ATXN7L2	107	3.86143e-05	0.000409573	0.656855	0.640278	0.675	0.661413	0.634615	0.634559	0.654167	0.638571
ODF2	107	0.000454817	0.00330383	0.587097	0.733333	0.722222	0.698913	0.740385	0.7	0.67193	0.674762
KCTD15	108	2.34375e-10	1.0628e-08	0.625	0.733333	0.730556	0.741304	0.726923	0.705882	0.736404	0.731905
CNOT1	108	1.04472e-07	2.37097e-06	0.772581	0.686111	0.942361	0.82337	0.831731	0.733088	0.740132	0.834762
CD97	108	1.07957e-06	1.82398e-05	0.605645	0.7875	0.840278	0.877717	0.905769	0.657353	0.649123	0.587619
_ENSG00000271722	109	2.3911e-14	2.44127e-12	0.699194	0.733333	0.75	0.75	0.75	0.733824	0.75	0.736667
EVI2B	109	2.45784e-11	1.33236e-09	0.514516	0.588889	0.936111	0.91413	0.828846	0.864706	0.829825	0.899524
RASGEF1B	110	5.20932e-11	2.67572e-09	0.645161	0.788889	0.922222	0.93587	0.878846	0.901471	0.910526	0.880476
TIAM1	110	8.1604e-11	4.07824e-09	0.603226	0.740278	0.835417	0.752717	0.868269	0.856618	0.769518	0.84619
MTPN	110	5.23781e-10	2.16835e-08	0.725806	0.497222	0.941667	0.916304	0.836538	0.852941	0.883333	0.892857
NCOA3	110	3.93304e-08	9.9777e-07	0.773387	0.511111	0.95	0.836957	0.780769	0.907353	0.814035	0.86619
UNC93B1	111	8.31878e-16	1.08157e-13	0.595968	0.623611	0.755556	0.765761	0.701923	0.775	0.775	0.759048
LSM5	111	0.000144762	0.00127332	0.655242	0.518056	0.665972	0.642935	0.656731	0.648529	0.644079	0.649524
_ENSG00000261888	112	8.31878e-16	1.08157e-13	0.453629	0.418056	0.75625	0.765217	0.757692	0.685294	0.775	0.741429
FCHO2	112	2.3431e-13	2.03757e-11	0.650806	0.755556	0.790278	0.8	0.75	0.760294	0.789035	0.775714
SCLT1	112	6.0613e-12	3.73601e-10	0.689516	0.661111	0.933333	0.905435	0.9	0.860294	0.878947	0.90381
EMR3	112	5.26708e-10	2.17505e-08	0.667742	0.7	0.7	0.7	0.7	0.7	0.696053	0.693333
B2M	112	2.98114e-09	1.00429e-07	0.476613	0.302778	1	0.928261	0.901923	0.733824	0.725877	0.825714
KCTD12	113	4.3291e-12	2.77096e-10	0.208871	0.0611111	0.886111	0.888043	0.776923	0.892647	0.874123	0.876667
ARAP1	113	6.94628e-12	4.23443e-10	0.665726	0.788889	0.963194	0.930978	0.891346	0.917647	0.932237	0.941905
MALAT1	113	1.89327e-09	6.84953e-08	0.620161	0.658333	1	0.908696	0.930769	0.873529	0.788158	0.932857
RHOQ	114	8.91322e-16	1.14987e-13	0.666935	0.669444	0.875	0.854348	0.759615	0.808824	0.857675	0.848095
TNPO3	114	9.13696e-07	1.58558e-05	0.745161	0.697222	0.824306	0.818478	0.764423	0.693382	0.789254	0.775714
HLA-DPB1	115	1.81782e-12	1.25528e-10	0.653226	0.0777778	0.875	0.884783	0.711538	0.891176	0.864912	0.87381
SFT2D2	115	3.19558e-09	1.06584e-07	0.705645	0.4625	0.955556	0.911413	0.755769	0.888971	0.862061	0.852143
PRAM1	116	3.99028e-15	4.6765e-13	0.458468	0.641667	0.811806	0.803804	0.818269	0.825	0.817763	0.812619
BACH1	116	1.82466e-11	1.019e-09	0.547581	0.725	0.941667	0.929348	0.863462	0.927941	0.906579	0.920476
LCP2	116	2.20157e-06	3.3987e-05	0.649597	0.730556	0.872222	0.825	0.889423	0.852941	0.797807	0.828095
NOTCH2	117	1.41632e-09	5.24954e-08	0.627419	0.697222	0.967361	0.92663	0.901923	0.872794	0.905482	0.932619
AKAP13	117	1.92858e-09	6.94707e-08	0.646774	0.388889	0.997222	0.934783	0.928846	0.932353	0.889474	0.935238
IGF1R	117	0.000312307	0.00241853	0.741129	0.752778	0.763889	0.61413	0.75	0.595588	0.64057	0.737619
PLXNC1	118	2.9255e-12	1.93969e-10	0.545968	0.572222	0.927778	0.91413	0.8	0.902941	0.889474	0.899524
PTP4A2	118	3.19584e-09	1.06584e-07	0.695968	0.533333	0.9625	0.929348	0.913462	0.869118	0.873684	0.90619
AMICA1	118	3.73281e-08	9.52782e-07	0.549597	0.295833	0.904167	0.863587	0.835577	0.900735	0.843202	0.821429
PAXIP1	118	0.00114061	0.00742353	0.654435	0.584722	0.644444	0.652174	0.614423	0.645588	0.620395	0.629524
VPS35	119	4.56867e-12	2.90198e-10	0.76129	0.641667	0.902778	0.893478	0.880769	0.916176	0.895614	0.895238
QKI	119	3.06502e-10	1.34942e-08	0.540726	0.433333	0.960417	0.952174	0.914423	0.879412	0.891667	0.892381
ZNF197	119	0.00102325	0.00675749	0.654435	0.595833	0.634722	0.649457	0.65	0.640441	0.635088	0.642857
ZNF469	120	3.06776e-07	6.05619e-06	0.654435	0.406944	0.665972	0.667935	0.630769	0.65	0.664035	0.654286
ST3GAL1	120	0.0023149	0.0136129	0.520565	0.756944	0.75	0.586413	0.652885	0.701471	0.581798	0.626429
FKBP15	121	3.30384e-14	3.33227e-12	0.582258	0.547222	0.920833	0.872826	0.834615	0.895588	0.882456	0.911429
RNF13	121	9.62523e-13	7.08775e-11	0.707258	0.65	0.890278	0.878261	0.792308	0.879412	0.84693	0.867619
PLCB2	121	6.99628e-11	3.53897e-09	0.634274	0.266667	0.913194	0.959783	0.901923	0.844853	0.912719	0.914524
RASSF5	121	2.18792e-09	7.73066e-08	0.687903	0.494444	0.951389	0.908696	0.905769	0.810294	0.888596	0.90381
ZNF430	121	0.000265468	0.00211949	0.708065	0.652778	0.702083	0.611413	0.634615	0.652941	0.699342	0.660238
LNPEP	122	1.34137e-07	2.98039e-06	0.768548	0.766667	0.935417	0.829891	0.868269	0.788971	0.76886	0.834048
GBP2	122	0.000222208	0.00183706	0.584677	0.747222	0.734722	0.681522	0.778846	0.664706	0.621053	0.626667
RAB11FIP1	123	3.58795e-10	1.54291e-08	0.393952	0.272222	0.918056	0.954891	0.707692	0.842647	0.900658	0.865476
CFL1	123	5.44545e-09	1.69706e-07	0.619355	0.230556	0.977778	0.931522	0.919231	0.857353	0.831579	0.860952
GNB4	124	3.32989e-15	3.98676e-13	0.679435	0.598611	0.809722	0.821196	0.736538	0.825	0.81864	0.816429
MIDN	124	3.47699e-10	1.50688e-08	0.510887	0.5	0.929167	0.954891	0.897115	0.749265	0.898026	0.87619
MT-CO1	124	5.40806e-10	2.21677e-08	0.656452	0.35	0.9875	0.980435	0.925	0.95	0.934211	0.954286
CCDC66	124	0.00122748	0.00789325	0.653629	0.622222	0.627778	0.567935	0.620192	0.638971	0.507456	0.551905
MYOF	125	4.08878e-14	4.02636e-12	0.702016	0.602778	0.851389	0.865761	0.820192	0.871324	0.845175	0.863333
YPEL2	125	4.60618e-11	2.38804e-09	0.725	0.773611	0.868056	0.805435	0.726923	0.861765	0.825877	0.850476
WDR74	125	3.90805e-09	1.27027e-07	0.379032	0.1	0.997222	0.836957	0.807692	0.814706	0.71886	0.741905
TLN1	125	6.88111e-09	2.08589e-07	0.658871	0.672222	0.977778	0.938043	0.921154	0.898529	0.895175	0.91619
RHOC	125	2.90992e-07	5.77886e-06	0.63871	0.65	0.640278	0.65	0.623077	0.607353	0.646053	0.620952
ZNF710	126	3.81256e-15	4.4999e-13	0.670161	0.522222	0.831944	0.832609	0.801923	0.832353	0.834649	0.824762
TPM3	126	5.99777e-10	2.41682e-08	0.713306	0.675	0.9375	0.941848	0.914423	0.884559	0.878509	0.913333
RALB	127	4.47986e-14	4.35987e-12	0.690726	0.7125	0.871528	0.867935	0.838462	0.834559	0.844956	0.855952
GUCY1B3	127	5.78761e-06	7.85623e-05	0.6	0.6	0.6	0.6	0.6	0.567647	0.6	0.6
CTNNB1	128	1.00713e-11	6.05076e-10	0.533065	0.591667	0.9875	0.978261	0.913462	0.948529	0.953509	0.97
ST3GAL5	128	3.3232e-10	1.44777e-08	0.720161	0.758333	0.785417	0.820109	0.794231	0.779412	0.794518	0.79
ADD2	128	0.000869705	0.00590038	0.6	0.6	0.588889	0.547826	0.6	0.588235	0.587281	0.592381
TNFSF10	129	2.09622e-12	1.43561e-10	0.649597	0.754167	0.825	0.808152	0.825	0.825	0.787939	0.811905
SASH3	129	9.18659e-10	3.55543e-08	0.659677	0.690278	0.918056	0.88587	0.870192	0.822059	0.848026	0.865238
PCDH12	129	5.78761e-06	7.85623e-05	0.6	0.6	0.6	0.6	0.6	0.6	0.6	0.59619
CLEC4F	130	5.78761e-06	7.85623e-05	0.6	0.577778	0.6	0.6	0.6	0.6	0.6	0.6
PDK4	131	2.50389e-09	8.62727e-08	0.667742	0.7	0.690278	0.691304	0.7	0.7	0.692982	0.69619
PSEN1	131	8.83082e-09	2.60596e-07	0.605242	0.490278	0.894444	0.869565	0.844231	0.902941	0.844956	0.863571
CCDC154	131	0.00141394	0.00889297	0.6	0.6	0.6	0.586957	0.6	0.6	0.586404	0.577143
BZRAP1-AS1	132	0.00141394	0.00889297	0.6	0.55	0.576389	0.563043	0.526923	0.5	0.564912	0.568095
MIER2	133	4.05309e-07	7.77987e-06	0.649194	0.7	0.677778	0.673913	0.684615	0.670588	0.675439	0.685238
HSP90AA1	133	4.27741e-07	8.15403e-06	0.766129	0.666667	0.931944	0.826087	0.825	0.786765	0.694737	0.762857
ACSL4	134	2.11911e-11	1.15627e-09	0.557661	0.319444	0.902778	0.903804	0.768269	0.789706	0.846711	0.874286
HNRNPA2B1	134	4.82721e-09	1.53897e-07	0.645161	0.352778	0.994444	0.86413	0.792308	0.798529	0.807895	0.865714
HLA-E	134	1.20656e-08	3.40332e-07	0.755645	0.741667	0.981944	0.917391	0.921154	0.807353	0.83114	0.889524
UCHL3	134	3.48455e-07	6.79039e-06	0.641129	0.7	0.683333	0.66087	0.676923	0.670588	0.66886	0.68619
MARCH2	134	8.87177e-07	1.55088e-05	0.637097	0.605556	0.65	0.636957	0.615385	0.65	0.635965	0.64619
APOBEC3A	135	1.10225e-10	5.25608e-09	0.545161	0.7	0.688889	0.7	0.684615	0.7	0.696491	0.7
CBL	135	5.96121e-09	1.83716e-07	0.720161	0.411111	0.933333	0.86087	0.823077	0.911765	0.810526	0.840952
TIAM2	135	0.000144005	0.00126733	0.637097	0.65	0.640278	0.636957	0.636538	0.633824	0.632456	0.624762
HLA-DRB1	136	1.10337e-14	1.22416e-12	0.480645	0.0333333	0.873611	0.879348	0.588462	0.879412	0.883333	0.87381
UBXN11	136	1.01786e-13	9.46327e-12	0.451613	0.566667	0.784722	0.793478	0.75	0.785294	0.771491	0.795238
PAPD4	136	5.18138e-09	1.63933e-07	0.675806	0.702778	0.940278	0.863043	0.880769	0.839706	0.817544	0.867143
SELPLG	136	2.42144e-07	4.9935e-06	0.745968	0.525	0.877778	0.808696	0.805769	0.794118	0.799561	0.788571
MYH9	136	2.73629e-07	5.47324e-06	0.515323	0.525	0.938889	0.854348	0.921154	0.822059	0.713158	0.764286
ACSL1	137	1.13973e-14	1.25612e-12	0.28871	0.658333	0.883333	0.871739	0.840385	0.826471	0.877193	0.860476
EPB41L3	137	4.43893e-14	4.34545e-12	0.544355	0.580556	0.825	0.821196	0.814423	0.825	0.814035	0.812857
PTPN18	137	5.44559e-10	2.22121e-08	0.629839	0.491667	0.876389	0.888043	0.813462	0.745588	0.838596	0.857143
HNRNPU	137	5.19242e-09	1.6397e-07	0.448387	0.158333	0.993056	0.833696	0.792308	0.683824	0.644298	0.81619
NPL	137	5.7828e-09	1.79059e-07	0.545161	0.7	0.690278	0.692391	0.684615	0.7	0.69386	0.685238
MAPK1	137	9.86629e-09	2.87557e-07	0.76371	0.693056	0.886806	0.856522	0.884615	0.827206	0.860307	0.892619
CFD	138	1.10225e-10	5.25608e-09	0.560484	0.7	0.7	0.692391	0.7	0.7	0.69693	0.7
PRKCB	138	2.43305e-10	1.10029e-08	0.764516	0.777778	0.981944	0.978261	0.778846	0.825	0.917105	0.949524
CD48	138	5.28413e-09	1.66235e-07	0.58871	0.377778	0.934722	0.794565	0.805769	0.830882	0.657456	0.777619
SYNGR2	139	1.27821e-14	1.39033e-12	0.679032	0.455556	0.810417	0.807609	0.717308	0.746324	0.812061	0.792381
CBFA2T3	140	1.37134e-14	1.48194e-12	0.66371	0.430556	0.794444	0.792391	0.626923	0.792647	0.79386	0.794286
CCNG2	140	2.84909e-14	2.89113e-12	0.739919	0.6625	0.849306	0.86087	0.759615	0.864706	0.852851	0.846429
FOXO1	140	0.000296455	0.00232388	0.674194	0.751389	0.772222	0.695652	0.697115	0.747059	0.601316	0.692381
KLF11	141	4.80867e-13	3.8474e-11	0.735484	0.766667	0.875	0.850543	0.814423	0.833088	0.848465	0.832143
TMSB10	141	7.91969e-09	2.37477e-07	0.576613	0.166667	0.970833	0.868478	0.909615	0.826471	0.687719	0.820476
TJP2	142	1.08177e-12	7.86151e-11	0.695968	0.741667	0.788889	0.773913	0.755769	0.782353	0.763596	0.791905
CTSZ	142	1.60979e-12	1.12564e-10	0.367742	0.227778	0.859028	0.856522	0.765385	0.866912	0.848246	0.846905
UBC	142	5.89761e-09	1.82093e-07	0.407258	0.319444	0.966667	0.873913	0.844231	0.910294	0.825439	0.879048
TLE4	142	3.10771e-07	6.12779e-06	0.655645	0.6	0.880556	0.880435	0.898077	0.804412	0.791667	0.827143
DUSP7	142	5.23299e-06	7.35536e-05	0.691129	0.691667	0.743056	0.736957	0.740385	0.714706	0.704825	0.710476
CD33	144	1.97528e-14	2.09379e-12	0.636694	0.547222	0.759722	0.775	0.7625	0.775	0.772588	0.772381
STK17B	144	6.0099e-09	1.84874e-07	0.575	0.391667	0.984722	0.855435	0.851923	0.9	0.713158	0.853333
SLC31A2	145	1.97528e-14	2.09379e-12	0.554839	0.504167	0.76875	0.775	0.752885	0.755882	0.772588	0.772381
OAZ2	145	2.82656e-12	1.89676e-10	0.710887	0.768056	0.875	0.865217	0.808654	0.8625	0.84364	0.846667
ARL6IP5	145	3.32322e-09	1.10169e-07	0.620968	0.644444	0.926389	0.898913	0.828846	0.810294	0.778947	0.779048
HPS1	145	9.99894e-09	2.90782e-07	0.727016	0.620833	0.790972	0.772826	0.684615	0.803676	0.767105	0.79
SORT1	146	1.88097e-12	1.29352e-10	0.616935	0.572222	0.820833	0.803261	0.755769	0.85	0.807895	0.833333
RNU11	146	6.65555e-09	2.02576e-07	0.501613	0.133333	0.990278	0.884783	0.746154	0.870588	0.735965	0.777143
MT-CO2	146	4.66248e-08	1.15294e-06	0.728226	0.511111	0.963889	0.927174	0.917308	0.873529	0.833333	0.89
HIPK2	146	2.99244e-07	5.92154e-06	0.757258	0.713889	0.878472	0.795652	0.880769	0.713235	0.826754	0.852857
MTMR3	147	5.47525e-07	1.01144e-05	0.465323	0.770833	0.877778	0.8625	0.832692	0.772794	0.797149	0.804524
OAS1	148	2.18339e-14	2.28528e-12	0.664113	0.588889	0.775	0.766848	0.758654	0.747059	0.772149	0.763095
SRGN	148	1.21828e-09	4.58702e-08	0.300806	0.608333	0.923611	0.928261	0.894231	0.805882	0.859211	0.854286
FOSL2	148	9.95373e-08	2.26607e-06	0.416935	0.331944	0.9375	0.897826	0.905769	0.711029	0.835088	0.776905
SULF2	149	2.30712e-13	2.03149e-11	0.292339	0.213889	0.847222	0.853804	0.692308	0.861765	0.836623	0.852857
ANP32B	149	7.50481e-09	2.25442e-07	0.472581	0.352778	0.925	0.708696	0.740385	0.864706	0.685088	0.807619
BATF3	149	1.06953e-08	3.05828e-07	0.634677	0.491667	0.65	0.65	0.623077	0.65	0.65	0.65
JUNB	149	1.69717e-07	3.63504e-06	0.545968	0.369444	0.943056	0.802717	0.913462	0.884559	0.623684	0.787381
SIPA1L1	149	2.84019e-06	4.26593e-05	0.509677	0.766667	0.855556	0.769565	0.603846	0.813235	0.755702	0.779524
SPRED1	150	2.38501e-13	2.03757e-11	0.690323	0.730556	0.790278	0.792391	0.780769	0.8	0.779825	0.790952
GNA13	150	1.22474e-09	4.60091e-08	0.641129	0.470833	0.941667	0.949457	0.860577	0.852206	0.858991	0.873571
ZSWIM6	150	2.21275e-08	5.92506e-07	0.619758	0.758333	0.850694	0.845652	0.799038	0.8375	0.802193	0.823333
PAPSS2	150	4.3153e-08	1.07508e-06	0.634677	0.580556	0.65	0.65	0.65	0.65	0.640789	0.65
CSF2RA	151	2.3911e-14	2.44127e-12	0.287903	0.291667	0.713889	0.723913	0.619231	0.725	0.75	0.746667
PPP1R9B	151	1.28349e-09	4.78922e-08	0.65	0.402778	0.91875	0.905435	0.820192	0.842647	0.837061	0.863095
ZNF200	151	7.21295e-06	9.50418e-05	0.618145	0.590278	0.611806	0.616848	0.625	0.611029	0.620395	0.611429
RTN1	152	2.39973e-13	2.03757e-11	0.605645	0.388889	0.75	0.75	0.738462	0.75	0.747368	0.75
SNX24	152	9.16124e-05	0.000868231	0.618145	0.595833	0.625	0.625	0.625	0.608088	0.614912	0.600476
CXCL16	153	2.39973e-13	2.03757e-11	0.585484	0.577778	0.75	0.732609	0.723077	0.75	0.745614	0.75
DOCK2	153	1.13241e-09	4.28309e-08	0.737097	0.744444	0.980556	0.980435	0.911538	0.935294	0.928947	0.928571
STXBP2	153	3.2775e-07	6.43968e-06	0.469355	0.719444	0.684722	0.726087	0.713462	0.705882	0.700439	0.72619
ITPKB	153	0.000143093	0.00126131	0.741129	0.754167	0.704167	0.402174	0.836538	0.619853	0.492325	0.664762
CD300LF	154	2.39973e-13	2.03757e-11	0.576613	0.713889	0.75	0.75	0.703846	0.75	0.742105	0.75
ERMN	154	0.00159944	0.00989144	0.647984	0.55	0.635417	0.62337	0.6125	0.591912	0.612939	0.634048
LINC00877	155	2.39973e-13	2.03757e-11	0.525806	0.511111	0.75	0.744565	0.705769	0.75	0.747368	0.75
ARID3A	155	1.12443e-12	8.13598e-11	0.694355	0.747222	0.819444	0.85	0.796154	0.822059	0.83114	0.825238
SETD3	155	2.85872e-07	5.70441e-06	0.645161	0.541667	0.827778	0.742391	0.844231	0.685294	0.750439	0.789048
LYNX1	155	8.10728e-07	1.44455e-05	0.617339	0.625	0.625	0.625	0.625	0.625	0.620833	0.625
CYTH1	155	0.00107804	0.00707161	0.709274	0.772222	0.795139	0.683696	0.770192	0.773529	0.606798	0.699048
CX3CR1	156	3.58295e-14	3.59202e-12	0.627823	0.623611	0.852083	0.829891	0.842308	0.630147	0.851535	0.817857
LYZ	156	4.57689e-11	2.38027e-09	0.0971774	0.00833333	0.926389	0.93913	0.831731	0.945588	0.947588	0.94
RALGAPA2	156	1.39152e-06	2.28831e-05	0.566935	0.761111	0.843056	0.776087	0.784615	0.780882	0.745175	0.798571
RGS19	157	2.76615e-11	1.48498e-09	0.592742	0.747222	0.813889	0.820109	0.747115	0.763971	0.798904	0.761905
PWWP2B	157	2.71289e-09	9.2327e-08	0.702016	0.6125	0.749306	0.747283	0.716346	0.736029	0.750877	0.725952
S100A6	157	8.7703e-08	2.02998e-06	0.366935	0.358333	0.904167	0.872283	0.814423	0.900735	0.831579	0.841667
HMHA1	158	8.34861e-07	1.47649e-05	0.758871	0.622222	0.813889	0.736957	0.876923	0.911765	0.756579	0.858095
TIMP2	159	3.35721e-13	2.77964e-11	0.535484	0.627778	0.824306	0.84837	0.841346	0.861765	0.839912	0.856905
CHST7	159	4.3917e-06	6.24672e-05	0.633065	0.65	0.65	0.641304	0.65	0.611765	0.640789	0.623333
PIK3IP1	159	0.0186029	0.0756204	0.647581	0.709722	0.558333	0.345652	0.634615	0.538971	0.367982	0.448095
PFKL	160	2.5096e-07	5.094e-06	0.743548	0.552778	0.830556	0.775	0.719231	0.835294	0.808772	0.807143
LPCAT2	161	8.15872e-14	7.67104e-12	0.649194	0.580556	0.8	0.8	0.792308	0.8	0.794298	0.786667
TTC9	161	0.00114728	0.00744947	0.616532	0.625	0.594444	0.569022	0.602885	0.625	0.605702	0.602143
CPPED1	162	9.73957e-14	9.10595e-12	0.512097	0.463889	0.788889	0.795652	0.751923	0.755882	0.793421	0.791905
ZYX	162	2.17564e-12	1.48389e-10	0.660081	0.718056	0.904861	0.90163	0.859615	0.8875	0.891667	0.877381
HLCS	162	0.00229456	0.0135009	0.616532	0.534722	0.6	0.605435	0.584615	0.570588	0.602193	0.565
CASP1	163	4.17562e-13	3.37333e-11	0.577419	0.5625	0.868056	0.866848	0.851923	0.852941	0.849342	0.814048
RIN3	163	3.79098e-11	2.00922e-09	0.728226	0.613889	0.934722	0.873913	0.873077	0.752941	0.900439	0.902381
SOD2	163	5.34103e-09	1.67392e-07	0.579032	0.768056	0.946528	0.942391	0.872115	0.922794	0.879167	0.883333
KSR1	164	2.84867e-10	1.2642e-08	0.567339	0.744444	0.790972	0.777174	0.777885	0.758824	0.789912	0.74881
EIF4A1	164	1.70774e-09	6.23249e-08	0.512903	0.408333	0.976389	0.986957	0.894231	0.913235	0.887281	0.886667
MACF1	164	1.06824e-05	0.000135191	0.757258	0.486111	0.881944	0.822826	0.792308	0.545588	0.635965	0.608571
DAPP1	165	6.28043e-13	4.93013e-11	0.641935	0.391667	0.830556	0.832609	0.767308	0.844118	0.799123	0.833333
JMJD1C	165	5.26824e-09	1.66049e-07	0.294355	0.538889	0.965278	0.967391	0.773077	0.944118	0.825439	0.890476
SUN2	165	1.00422e-05	0.00012777	0.642742	0.683333	0.730556	0.805435	0.886538	0.691176	0.697807	0.701429
RANBP3	165	0.000232373	0.00190918	0.681855	0.731944	0.741667	0.73587	0.670192	0.672794	0.681798	0.699048
OGFRL1	166	1.8878e-11	1.04723e-09	0.418952	0.35	0.878472	0.91413	0.786538	0.857353	0.879167	0.859762
_ENSG00000269352	166	0.00250608	0.0142927	0.615726	0.593056	0.614583	0.598913	0.625	0.597059	0.588377	0.6
PLEKHO2	167	1.53963e-13	1.39253e-11	0.679032	0.748611	0.845833	0.869565	0.851923	0.845588	0.855482	0.850714
MYD88	167	7.34818e-13	5.53341e-11	0.526613	0.272222	0.876389	0.878261	0.811538	0.872059	0.856579	0.86381
NAGK	167	3.89502e-12	2.53207e-10	0.610484	0.530556	0.873611	0.836957	0.753846	0.877941	0.830263	0.858095
GNAI3	167	9.05594e-09	2.65801e-07	0.61129	0.55	0.895833	0.823913	0.798077	0.725	0.784211	0.795714
WAS	167	3.06711e-08	7.96644e-07	0.535484	0.5125	0.811111	0.802174	0.825	0.772794	0.772368	0.775238
APC	167	1.29466e-06	2.14172e-05	0.744758	0.6375	0.859722	0.833696	0.792308	0.815441	0.744079	0.818333
UNC119	168	1.74135e-13	1.55804e-11	0.712903	0.659722	0.875	0.847283	0.813462	0.844853	0.842325	0.830238
SOS2	168	3.8718e-08	9.85075e-07	0.607258	0.761111	0.868056	0.788043	0.815385	0.779412	0.793421	0.830476
ANKRD44	168	1.30796e-05	0.000161118	0.754435	0.475	0.875	0.711957	0.543269	0.685294	0.705263	0.762619
CTDSP1	170	5.99627e-11	3.04238e-09	0.407258	0.752778	0.823611	0.846739	0.840385	0.810294	0.841667	0.830952
GXYLT1	170	6.45668e-07	1.17691e-05	0.69879	0.634722	0.775	0.70163	0.7	0.661029	0.710965	0.736667
PPM1L	171	2.55629e-13	2.15948e-11	0.673387	0.677778	0.783333	0.790217	0.761538	0.652941	0.788596	0.749048
MNDA	171	9.05526e-13	6.69767e-11	0.275806	0.286111	0.773611	0.794565	0.738462	0.792647	0.781579	0.792857
KIAA1033	171	3.77442e-09	1.23165e-07	0.578226	0.629167	0.900694	0.854348	0.705769	0.913235	0.832018	0.883333
EIF3A	172	9.61915e-09	2.81339e-07	0.589516	0.433333	0.984722	0.923913	0.875	0.907353	0.730263	0.864286
NFAT5	172	8.56166e-07	1.50617e-05	0.751613	0.733333	0.909028	0.843478	0.873077	0.644853	0.774123	0.835
TMEM2	172	0.00810647	0.0374328	0.583065	0.747222	0.733333	0.551087	0.686538	0.480882	0.583772	0.648571
CDC42EP3	173	2.77963e-07	5.55325e-06	0.559274	0.754167	0.858333	0.844565	0.763462	0.788971	0.80636	0.795476
GIMAP4	173	1.07011e-05	0.000135325	0.499194	0.702778	0.791667	0.607609	0.840385	0.719118	0.54386	0.662857
CPVL	174	3.17582e-13	2.65588e-11	0.379435	0.136111	0.775	0.753804	0.698077	0.766912	0.769737	0.75619
RNU12	174	1.00119e-08	2.90782e-07	0.421774	0.127778	0.984722	0.841304	0.655769	0.814706	0.787281	0.835714
IQGAP1	174	6.15343e-09	1.88592e-07	0.493548	0.386111	0.969444	0.951087	0.907692	0.758824	0.885526	0.881429
MLC1	174	5.55578e-06	7.74444e-05	0.614919	0.625	0.607639	0.611413	0.625	0.549265	0.621711	0.599524
DIRC2	175	6.04295e-13	4.7662e-11	0.591935	0.722222	0.765972	0.75	0.733654	0.775	0.766667	0.761905
BCL6	175	1.54801e-11	9.03928e-10	0.449194	0.377778	0.890278	0.878804	0.8125	0.891912	0.876096	0.875476
APLP2	175	9.58243e-10	3.69311e-08	0.206855	0.429167	0.941667	0.940217	0.854808	0.872794	0.894956	0.89619
NLRP6	175	0.0006529	0.00456728	0.614919	0.625	0.625	0.625	0.625	0.609559	0.607018	0.613333
CD4	176	1.79411e-10	8.22524e-09	0.55	0.436111	0.894444	0.842391	0.796154	0.879412	0.792105	0.861429
RHOB	176	2.65353e-09	9.06776e-08	0.584677	0.751389	0.864583	0.855978	0.854808	0.822794	0.829605	0.83881
TAX1BP1	176	9.75108e-07	1.67469e-05	0.657258	0.708333	0.895833	0.784783	0.892308	0.8	0.75	0.800476
ULK1	177	2.02897e-09	7.26153e-08	0.576613	0.625	0.786111	0.864674	0.753846	0.801471	0.785088	0.786429
TPCN2	178	1.37994e-12	9.77232e-11	0.570968	0.716667	0.7625	0.816304	0.788462	0.813235	0.811404	0.828571
AHNAK	178	2.15426e-09	7.6279e-08	0.248387	0.338889	0.972222	0.983696	0.75	0.852941	0.68114	0.79
NOTCH2NL	178	3.54357e-09	1.16316e-07	0.647177	0.536111	0.914583	0.880978	0.692308	0.824265	0.845614	0.846429
CEP192	178	3.34409e-07	6.55504e-06	0.744355	0.616667	0.879167	0.776087	0.734615	0.804412	0.751754	0.780952
CDYL2	178	4.03432e-06	5.82805e-05	0.631855	0.701389	0.725	0.711413	0.671154	0.701471	0.679386	0.700952
OAS3	179	1.39683e-06	2.29478e-05	0.7	0.502778	0.7875	0.780435	0.765385	0.783824	0.731579	0.751905
SIRPB2	180	5.27845e-13	4.20306e-11	0.565323	0.708333	0.75	0.729348	0.730769	0.742647	0.747807	0.747619
RP2	180	1.19363e-12	8.59929e-11	0.57621	0.622222	0.851389	0.8625	0.835577	0.838235	0.842763	0.844524
S100A9	180	4.40924e-06	6.26097e-05	0.0741935	0.719444	0.721528	0.76413	0.699038	0.748529	0.723246	0.696905
HIPK3	181	2.57604e-09	8.85753e-08	0.489516	0.502778	0.918056	0.925	0.844231	0.820588	0.788158	0.847619
GRB2	181	1.48186e-08	4.11705e-07	0.59879	0.548611	0.899306	0.901087	0.825	0.899265	0.844298	0.858095
SP3	181	2.42121e-07	4.9935e-06	0.634677	0.758333	0.883333	0.794565	0.801923	0.822059	0.815789	0.856667
HSPH1	181	0.00248087	0.0141604	0.704839	0.611111	0.6875	0.680435	0.696154	0.719118	0.572368	0.629524
SH3RF1	182	5.43469e-10	2.22121e-08	0.67379	0.590278	0.725	0.7	0.654808	0.725	0.714912	0.714762
VEZF1	182	1.33848e-07	2.97793e-06	0.665323	0.583333	0.798611	0.745652	0.836538	0.801471	0.741228	0.789048
TGFBI	183	1.74379e-12	1.20917e-10	0.404032	0.477778	0.823611	0.809783	0.738462	0.838235	0.819737	0.827143
TMSB4X	183	1.9116e-09	6.90083e-08	0.595968	0.438889	0.965278	0.922826	0.882692	0.867647	0.830263	0.922381
UHRF1BP1	184	2.28702e-06	3.51112e-05	0.704032	0.627778	0.793056	0.743478	0.705769	0.695588	0.724123	0.739048
ACPP	185	6.57502e-13	5.01934e-11	0.625403	0.465278	0.698611	0.725	0.688462	0.709559	0.725	0.720952
CAT	185	4.54605e-11	2.3752e-09	0.657661	0.375	0.858333	0.869565	0.790385	0.857353	0.838596	0.830714
CCNI	185	1.25326e-08	3.51716e-07	0.576613	0.322222	0.934722	0.833696	0.715385	0.772059	0.717105	0.789048
PTPN1	185	6.86039e-06	9.08278e-05	0.740323	0.619444	0.793056	0.832609	0.853846	0.797059	0.783333	0.784286
CD244	186	6.57502e-13	5.01934e-11	0.549597	0.655556	0.688194	0.709783	0.680769	0.556618	0.725	0.679048
PRKAR1A	186	5.91005e-10	2.39883e-08	0.629435	0.365278	0.950694	0.859783	0.694231	0.719118	0.851096	0.901429
DNASE2	186	7.22497e-06	9.5125e-05	0.497581	0.675	0.663194	0.65	0.634615	0.675	0.642763	0.659048
SYTL1	186	0.000308966	0.00239712	0.70121	0.633333	0.684028	0.732065	0.685577	0.632353	0.674781	0.691905
CTSL	187	1.21193e-08	3.41267e-07	0.619758	0.675	0.663194	0.665761	0.675	0.675	0.671272	0.655238
VAPA	187	1.33076e-08	3.72838e-07	0.587903	0.636111	0.929167	0.886957	0.836538	0.863235	0.775439	0.862381
DDX6	187	0.000220944	0.00182825	0.749194	0.5375	0.823611	0.658696	0.782692	0.522059	0.56886	0.705238
SECTM1	188	6.57502e-13	5.01934e-11	0.550806	0.656944	0.725	0.716848	0.725	0.7125	0.725	0.721429
SMPDL3A	188	2.22191e-09	7.752e-08	0.570161	0.675	0.675	0.675	0.675	0.675	0.670833	0.675
MYO9B	188	5.78861e-09	1.79059e-07	0.625	0.661111	0.927778	0.951087	0.901923	0.804412	0.908772	0.874286
IVD	188	6.51374e-06	8.67908e-05	0.694758	0.586111	0.744444	0.722826	0.744231	0.730882	0.721491	0.709762
RASGRP4	189	6.57502e-13	5.01934e-11	0.476613	0.6375	0.714583	0.725	0.703846	0.725	0.725	0.719524
VIM	189	4.14057e-07	7.92038e-06	0.124194	0.1	0.884722	0.893478	0.865385	0.927941	0.730263	0.728095
L1TD1	189	3.03401e-06	4.53656e-05	0.646774	0.675	0.652778	0.675	0.656731	0.675	0.655921	0.664762
LILRA6	190	4.38625e-10	1.82035e-08	0.514113	0.675	0.675	0.675	0.675	0.675	0.675	0.671429
PROSC	191	2.24579e-07	4.67181e-06	0.689516	0.6	0.75	0.73913	0.723077	0.713235	0.726316	0.725714
KLF3	191	4.98379e-06	7.02288e-05	0.732661	0.668056	0.859028	0.808696	0.885577	0.809559	0.715132	0.817381
CEP120	191	0.00858345	0.0392757	0.616935	0.698611	0.677083	0.592935	0.584615	0.556618	0.588816	0.653571
VAV2	192	4.37305e-12	2.78836e-10	0.582258	0.716667	0.751389	0.760326	0.675	0.75	0.758991	0.766905
RPS19	192	8.28559e-07	1.4669e-05	0.744355	0.477778	0.905556	0.783696	0.815385	0.836765	0.65614	0.78
KLF6	193	3.38691e-09	1.12057e-07	0.316129	0.419444	0.945833	0.972826	0.807692	0.85	0.697807	0.705714
OGDH	194	3.39551e-09	1.12119e-07	0.727419	0.705556	0.815278	0.882609	0.825	0.811765	0.782018	0.80381
VPS37B	194	0.0297306	0.111612	0.428226	0.711111	0.658333	0.545652	0.565385	0.363235	0.510965	0.471429
IFNGR1	195	8.72981e-13	6.51487e-11	0.520968	0.466667	0.858333	0.875	0.838462	0.805882	0.876316	0.794286
GPRIN3	195	0.000104297	0.000974022	0.728629	0.404167	0.793056	0.774457	0.822115	0.633824	0.542763	0.530714
EFHD2	196	8.9049e-13	6.61587e-11	0.56129	0.443056	0.938194	0.933152	0.881731	0.648529	0.927193	0.847143
RFWD2	196	4.23453e-08	1.07099e-06	0.734677	0.655556	0.856944	0.829348	0.75	0.772059	0.814912	0.826667
PLXDC2	197	9.69098e-13	7.10473e-11	0.254032	0.391667	0.773611	0.791304	0.753846	0.748529	0.789912	0.78
JDP2	197	1.65698e-12	1.15378e-10	0.570565	0.627778	0.767361	0.775	0.736538	0.744853	0.767325	0.768333
SH3BP1	197	3.80521e-10	1.62967e-08	0.720968	0.725	0.846528	0.865217	0.807692	0.805882	0.81886	0.811429
MT-ND4	197	1.15033e-07	2.5905e-06	0.575806	0.247222	0.951389	0.91087	0.892308	0.933824	0.780263	0.814286
KIF21B	197	0.00295007	0.0162005	0.670968	0.725	0.620833	0.628261	0.75	0.439706	0.540789	0.487619
CDV3	198	6.52809e-08	1.55201e-06	0.657661	0.625	0.940972	0.907609	0.894231	0.843382	0.834649	0.862857
ARHGAP1	198	2.73012e-06	4.12992e-05	0.652419	0.725	0.761111	0.751087	0.680769	0.733824	0.737281	0.737143
MDM1	198	0.000890175	0.0060163	0.645161	0.648611	0.664583	0.638043	0.675	0.675	0.631579	0.640952
ZFP36	199	4.14856e-09	1.33799e-07	0.399194	0.311111	0.933333	0.955435	0.863462	0.745588	0.89386	0.816667
FAM49B	199	1.20256e-08	3.39779e-07	0.687903	0.563889	0.927778	0.895652	0.792308	0.676471	0.822807	0.85619
IFITM3	199	6.0896e-08	1.46027e-06	0.645161	0.622222	0.654167	0.675	0.675	0.645588	0.662939	0.67
MNT	200	2.63983e-09	9.03953e-08	0.608871	0.379167	0.933333	0.935326	0.849038	0.897059	0.846053	0.885952
LAMTOR4	200	0.00172569	0.0106013	0.645161	0.575	0.64375	0.649457	0.627885	0.663971	0.634649	0.63381
PTPRE	201	1.22026e-12	8.75329e-11	0.307258	0.519444	0.898611	0.926087	0.85	0.811765	0.921491	0.900952
ARRB1	201	1.93357e-11	1.06905e-09	0.697581	0.641667	0.866667	0.871739	0.851923	0.819118	0.845175	0.83
RNF149	201	1.7493e-07	3.72751e-06	0.659677	0.751389	0.875	0.849457	0.855769	0.802941	0.79693	0.853333
TTC14	201	2.22963e-05	0.000252934	0.735887	0.688889	0.843056	0.72663	0.732692	0.702206	0.649781	0.776905
FCGR2A	202	4.32773e-12	2.77096e-10	0.491129	0.638889	0.75	0.75	0.740385	0.75	0.74386	0.747619
_ENSG00000233038	202	5.25314e-12	3.26204e-10	0.644758	0.695833	0.725	0.725	0.725	0.725	0.722149	0.725
HES4	202	5.31072e-09	1.66757e-07	0.660484	0.630556	0.7	0.7	0.676923	0.7	0.694298	0.692857
KMT2C	203	1.54144e-08	4.26833e-07	0.702419	0.633333	0.977778	0.925	0.857692	0.882353	0.839912	0.902857
RAPGEF1	203	1.30682e-07	2.91139e-06	0.743952	0.505556	0.929167	0.868478	0.795192	0.844853	0.836184	0.842619
DPP9	204	1.58446e-08	4.35844e-07	0.267742	0.125	0.977778	0.942391	0.873077	0.816176	0.759211	0.767143
CD44	204	3.42929e-07	6.71415e-06	0.396774	0.719444	0.934722	0.783696	0.896154	0.922059	0.635088	0.728571
KIAA0430	204	7.8915e-06	0.000102843	0.737097	0.702778	0.869444	0.807609	0.775	0.807353	0.761404	0.76381
PREX1	205	4.54465e-09	1.45167e-07	0.51371	0.438889	0.890278	0.954348	0.873077	0.682353	0.827193	0.809048
ARHGDIB	205	2.96671e-07	5.88462e-06	0.618548	0.515278	0.924306	0.838043	0.884615	0.764706	0.748684	0.802857
ME2	206	1.39992e-10	6.56266e-09	0.722581	0.647222	0.865278	0.8125	0.7375	0.821324	0.804167	0.837381
TMEM154	206	2.65573e-08	7.01533e-07	0.520968	0.572222	0.806944	0.757609	0.624038	0.825	0.75	0.777381
TMC6	206	0.000839375	0.00571558	0.725	0.741667	0.713889	0.701087	0.801923	0.675	0.6	0.660952
CFP	207	5.25314e-12	3.26204e-10	0.485484	0.504167	0.691667	0.711957	0.690385	0.711029	0.721272	0.725
RAPH1	207	4.86223e-08	1.19523e-06	0.679839	0.705556	0.743056	0.740217	0.705769	0.75	0.707895	0.727619
ENTPD1	208	5.25314e-12	3.26204e-10	0.390323	0.318056	0.696528	0.719022	0.5625	0.725	0.716667	0.725
TNK2	208	4.12281e-09	1.33227e-07	0.741129	0.697222	0.915972	0.897283	0.824038	0.836765	0.846053	0.884524
HERPUD1	208	6.6584e-09	2.02576e-07	0.581452	0.522222	0.913889	0.895652	0.778846	0.901471	0.855702	0.873333
ITSN1	208	9.08508e-07	1.57822e-05	0.568548	0.693056	0.7	0.701087	0.677885	0.716912	0.699781	0.703095
MEF2C	209	2.9043e-12	1.93333e-10	0.564516	0.370833	0.764583	0.775	0.526923	0.758824	0.767763	0.762857
CHD1	209	1.76139e-08	4.82917e-07	0.565323	0.463889	0.975	0.903261	0.896154	0.880882	0.739474	0.837619
SSH2	209	3.29136e-07	6.45928e-06	0.714919	0.748611	0.91875	0.861413	0.769231	0.703676	0.810088	0.847857
MGLL	210	4.3153e-08	1.07508e-06	0.630645	0.577778	0.65	0.632609	0.65	0.65	0.635088	0.65
UNC13D	210	0.00170004	0.0104592	0.622581	0.719444	0.726389	0.683696	0.755769	0.630882	0.682018	0.674762
RNH1	211	8.92056e-09	2.62652e-07	0.627419	0.5	0.909028	0.878261	0.803846	0.819853	0.832237	0.833333
GDI2	212	1.78411e-08	4.8754e-07	0.56129	0.183333	0.909028	0.846196	0.820192	0.838235	0.824123	0.794286
NCOA2	212	7.21079e-08	1.69494e-06	0.604839	0.745833	0.928472	0.870652	0.839423	0.760294	0.809211	0.781429
CCDC77	212	3.91702e-05	0.000414412	0.656452	0.608333	0.691667	0.652174	0.7	0.680882	0.664474	0.671429
KIAA1432	213	1.67823e-09	6.13825e-08	0.729839	0.744444	0.879167	0.841304	0.773077	0.827941	0.862719	0.872857
PTBP3	213	8.93287e-09	2.62652e-07	0.541935	0.336111	0.9625	0.941304	0.790385	0.848529	0.761842	0.778095
AGPAT3	213	1.52074e-08	4.21802e-07	0.722581	0.538889	0.841667	0.803261	0.8	0.855882	0.803509	0.833333
TMEM63C	214	2.65908e-07	5.33161e-06	0.629032	0.65	0.65	0.65	0.65	0.65	0.646491	0.64381
KLF2	214	0.00598238	0.0289836	0.653629	0.740278	0.750694	0.532609	0.681731	0.638971	0.578509	0.680714
PYCARD	215	3.44817e-12	2.26816e-10	0.589919	0.530556	0.755556	0.764674	0.715385	0.742647	0.766886	0.763333
FAM120A	215	5.01333e-07	9.40607e-06	0.595565	0.584722	0.864583	0.865217	0.835577	0.886765	0.774123	0.812619
SGPP1	215	2.47241e-05	0.000276146	0.655645	0.644444	0.690278	0.65	0.642308	0.623529	0.664912	0.675238
ELMO2	215	0.00242048	0.0139142	0.629032	0.702778	0.7125	0.63587	0.655769	0.626471	0.621053	0.628571
WDFY4	216	3.49431e-12	2.28946e-10	0.595968	0.265278	0.801389	0.807065	0.380769	0.814706	0.804825	0.80619
TRA2B	216	1.87811e-08	5.09046e-07	0.645968	0.483333	0.976389	0.807609	0.780769	0.747059	0.732895	0.85381
ERBB2IP	216	3.2293e-08	8.3192e-07	0.737097	0.641667	0.958333	0.892391	0.876923	0.838235	0.795175	0.834286
PDXK	216	4.31921e-06	6.17529e-05	0.604032	0.736111	0.754167	0.768478	0.711538	0.819118	0.735088	0.770476
FMNL1	217	1.55476e-08	4.29806e-07	0.590323	0.505556	0.913889	0.923913	0.888462	0.827941	0.901316	0.870952
IRF1	217	0.00110971	0.00725934	0.57379	0.743056	0.776389	0.766304	0.685577	0.433824	0.642105	0.490238
NAP1L4	218	0.00309384	0.0167876	0.702419	0.619444	0.723611	0.563043	0.636538	0.602941	0.559211	0.661905
UFL1	219	0.00043804	0.00320574	0.684677	0.636111	0.713889	0.629348	0.684615	0.623529	0.632018	0.694286
MT-ND2	220	8.13875e-07	1.44706e-05	0.597581	0.411111	0.906944	0.869565	0.844231	0.925	0.703509	0.760476
ZCCHC6	220	1.9573e-06	3.07181e-05	0.641129	0.738889	0.8625	0.846739	0.759615	0.702941	0.761842	0.775714
COX7A2L	220	6.59236e-06	8.76979e-05	0.675	0.686111	0.743056	0.715217	0.709615	0.686765	0.671491	0.707143
NR4A1	221	2.04001e-09	7.28538e-08	0.629032	0.430556	0.894444	0.881522	0.840385	0.870588	0.832018	0.858095
STYX	221	0.000126288	0.00114752	0.681452	0.508333	0.745833	0.636957	0.6375	0.747059	0.629167	0.650952
LPAR2	221	0.000307767	0.00239116	0.604032	0.680556	0.625	0.633696	0.671154	0.7	0.653947	0.652857
M6PR	222	2.0646e-09	7.34167e-08	0.6875	0.438889	0.844444	0.820652	0.773077	0.851471	0.816447	0.820952
PLEC	222	1.04833e-06	1.77843e-05	0.506452	0.741667	0.906944	0.881522	0.846154	0.857353	0.806579	0.864286
TES	223	2.01518e-08	5.44426e-07	0.647581	0.55	0.894444	0.857609	0.811538	0.758824	0.788158	0.791905
_ENSG00000272501	223	0.00116455	0.00753519	0.628226	0.602778	0.634722	0.63913	0.630769	0.65	0.623246	0.619048
HSBP1	224	5.74448e-12	3.55389e-10	0.670968	0.661111	0.844444	0.807609	0.8	0.795588	0.821053	0.811429
RAB8A	224	1.8878e-11	1.04723e-09	0.707661	0.644444	0.902778	0.881522	0.8125	0.883824	0.879167	0.877857
OTUD1	224	3.39802e-10	1.4765e-08	0.562903	0.558333	0.894444	0.811957	0.832692	0.861765	0.833333	0.85619
UHMK1	224	1.62224e-07	3.49706e-06	0.733065	0.566667	0.906944	0.819565	0.773077	0.685294	0.786842	0.815238
MTMR10	225	1.26151e-11	7.49788e-10	0.550806	0.541667	0.833333	0.848913	0.746154	0.842647	0.827632	0.86
MYL12A	225	7.20873e-07	1.30117e-05	0.604839	0.141667	0.897222	0.717391	0.869231	0.682353	0.664912	0.719048
WSB1	226	3.28071e-09	1.08977e-07	0.733871	0.519444	0.951389	0.91413	0.857692	0.880882	0.889474	0.904286
TMBIM4	226	2.99702e-08	7.81762e-07	0.665323	0.697222	0.718056	0.701087	0.707692	0.688235	0.726316	0.72619
RPS9	226	1.7208e-07	3.68091e-06	0.480645	0.244444	0.911806	0.873913	0.791346	0.904412	0.782895	0.857857
CCNL1	227	2.08146e-08	5.61422e-07	0.399194	0.258333	0.975	0.742391	0.715385	0.705882	0.633772	0.74381
MEF2A	228	1.31058e-11	7.76179e-10	0.593548	0.397222	0.8375	0.826087	0.726923	0.861765	0.804825	0.854762
SETX	228	2.12686e-08	5.72737e-07	0.652419	0.477778	0.963889	0.865217	0.780769	0.708824	0.761842	0.839524
SLC25A6	228	7.81442e-08	1.82808e-06	0.541532	0.275	0.930556	0.865217	0.7875	0.906618	0.819956	0.837143
GIMAP2	228	0.000440652	0.0032192	0.612903	0.684722	0.710417	0.636413	0.674038	0.613971	0.626316	0.650476
CEP78	228	0.0069666	0.0332011	0.658065	0.569444	0.608333	0.621739	0.663462	0.314706	0.568421	0.538095
IL15	229	2.48551e-10	1.12097e-08	0.571371	0.684722	0.717361	0.725	0.725	0.707353	0.71886	0.685952
IKZF1	230	1.87574e-05	0.000218294	0.730645	0.491667	0.857639	0.609783	0.65	0.620588	0.562719	0.673095
GFOD1	231	9.54814e-12	5.77819e-10	0.636694	0.691667	0.709028	0.758696	0.672115	0.604412	0.761623	0.754524
GLIPR1	231	4.26358e-09	1.37131e-07	0.404032	0.336111	0.90625	0.891848	0.7875	0.797794	0.825219	0.84619
UBE2J1	232	2.84506e-09	9.62348e-08	0.620968	0.580556	0.861111	0.880435	0.782692	0.832353	0.834649	0.844286
PDCD6IP	232	6.68837e-07	1.21383e-05	0.666935	0.733333	0.852778	0.791304	0.738462	0.804412	0.811404	0.789524
PDHA1	232	0.00125405	0.00804233	0.675806	0.580556	0.708333	0.636957	0.655769	0.688235	0.672807	0.670952
GAB2	233	1.79187e-11	1.01086e-09	0.439919	0.522222	0.814583	0.819022	0.6875	0.814706	0.801535	0.805952
ADRBK1	233	2.6959e-08	7.11016e-07	0.631048	0.538889	0.942361	0.9125	0.861538	0.913971	0.880702	0.899048
SFMBT2	233	1.13905e-06	1.91476e-05	0.719355	0.730556	0.868056	0.781522	0.823077	0.758824	0.797368	0.788571
GBP1	233	0.000113283	0.00104504	0.626613	0.622222	0.638889	0.630435	0.65	0.65	0.634211	0.609048
UBE2D1	234	1.04237e-11	6.24e-10	0.585484	0.648611	0.815278	0.799457	0.759615	0.803676	0.800658	0.799048
H2AFY	234	1.06882e-08	3.05828e-07	0.309677	0.238889	0.949306	0.921196	0.781731	0.865441	0.88443	0.865952
SPG11	234	4.70706e-08	1.16052e-06	0.731855	0.629167	0.934028	0.801087	0.791346	0.830882	0.83136	0.857857
MYCBP2	235	2.53857e-08	6.71877e-07	0.584677	0.522222	0.969444	0.683696	0.646154	0.842647	0.703509	0.758095
CRY1	235	0.00289284	0.0161336	0.596774	0.65	0.620833	0.641304	0.630769	0.542647	0.535965	0.545238
ADA	235	0.00753231	0.0356143	0.612903	0.625	0.567361	0.58587	0.590385	0.5625	0.589912	0.599286
NLRP3	236	1.99092e-11	1.09349e-09	0.170161	0.361111	0.736111	0.761957	0.684615	0.742647	0.755702	0.767619
MT-ND5	236	2.92809e-08	7.686e-07	0.582258	0.275	0.941667	0.951087	0.826923	0.920588	0.809649	0.838571
THOC5	236	0.013248	0.0570952	0.570968	0.65	0.622222	0.579348	0.621154	0.610294	0.613158	0.587619
FAM26F	237	1.20145e-11	7.16648e-10	0.664516	0.613889	0.75	0.75	0.75	0.75	0.742982	0.741905
RAB1A	237	8.26522e-09	2.46064e-07	0.535484	0.691667	0.884722	0.894565	0.871154	0.786765	0.814474	0.873333
AZIN1	237	8.53444e-09	2.53625e-07	0.620968	0.525	0.934028	0.878261	0.741346	0.826471	0.817325	0.882857
PDE8A	237	0.000302039	0.00235952	0.686694	0.6375	0.75	0.685326	0.733654	0.740441	0.693202	0.701667
HIBADH	237	0.000650504	0.00455627	0.606452	0.65	0.634722	0.611957	0.613462	0.632353	0.626316	0.621905
SLC29A1	238	4.3153e-08	1.07508e-06	0.620968	0.65	0.640278	0.619565	0.65	0.65	0.64386	0.65
ATHL1	238	0.00771713	0.0363511	0.668145	0.619444	0.492361	0.461413	0.599038	0.597059	0.425439	0.467143
KYNU	239	1.48287e-11	8.68939e-10	0.541129	0.570833	0.725	0.707065	0.616346	0.725	0.722588	0.717143
CCRN4L	239	1.60349e-11	9.33052e-10	0.687903	0.619444	0.761111	0.775	0.746154	0.768382	0.763158	0.767143
CACUL1	239	2.14757e-08	5.7738e-07	0.691129	0.541667	0.840278	0.790217	0.796154	0.850735	0.778728	0.826905
PTAR1	239	2.98108e-08	7.78825e-07	0.630242	0.5625	0.919444	0.788587	0.780769	0.739706	0.737719	0.79381
ANKRD6	239	9.33957e-05	0.000883622	0.620968	0.65	0.640278	0.618478	0.65	0.65	0.626754	0.634286
EVL	239	0.00779195	0.0366828	0.708871	0.702778	0.605556	0.388043	0.638462	0.405882	0.402193	0.465714
SLC2A6	240	1.48287e-11	8.68939e-10	0.631048	0.608333	0.725	0.7125	0.710577	0.725	0.722588	0.717143
GABBR1	240	4.00451e-09	1.29909e-07	0.654839	0.658333	0.859028	0.826087	0.703846	0.850735	0.813158	0.82381
HIST1H2BC	240	3.11862e-08	8.07154e-07	0.674194	0.555556	0.923611	0.793478	0.686538	0.739706	0.749123	0.749524
ANKRD42	240	0.0111263	0.0490502	0.518548	0.65	0.640278	0.617391	0.578846	0.610294	0.596053	0.609524
IL3RA	241	1.48287e-11	8.68939e-10	0.613306	0.529167	0.725	0.725	0.679808	0.725	0.722588	0.719762
MAFK	241	1.02257e-08	2.95958e-07	0.508871	0.577778	0.820833	0.794565	0.761538	0.855882	0.808333	0.823333
WDR1	241	3.189e-08	8.22812e-07	0.56129	0.513889	0.952778	0.871739	0.851923	0.773529	0.786842	0.835238
KLF12	241	0.00789154	0.0369006	0.680645	0.544444	0.634722	0.492391	0.615385	0.473529	0.468421	0.509048
IRF5	242	1.63395e-11	9.4746e-10	0.572581	0.511111	0.725	0.725	0.7	0.716912	0.722149	0.709286
PAK1	242	2.77644e-11	1.48571e-09	0.554032	0.281944	0.829167	0.85163	0.795192	0.820588	0.830921	0.844286
FZD1	242	1.10225e-10	5.25608e-09	0.651613	0.544444	0.7	0.7	0.657692	0.7	0.691667	0.7
VENTX	243	1.06953e-08	3.05828e-07	0.520161	0.65	0.65	0.65	0.65	0.65	0.65	0.646667
ZNF512	243	0.000914004	0.00615824	0.667339	0.675	0.708333	0.65163	0.710577	0.619118	0.651535	0.664048
TANK	244	6.9418e-09	2.10046e-07	0.5	0.630556	0.868056	0.876087	0.778846	0.841176	0.809211	0.830952
MANBA	245	1.02626e-09	3.92623e-08	0.383065	0.433333	0.818056	0.818478	0.669231	0.827941	0.789474	0.802381
TACC1	245	1.24322e-08	3.49487e-07	0.555645	0.638889	0.911111	0.919565	0.851923	0.833824	0.839474	0.834286
TSR2	245	0.0176336	0.0722366	0.554839	0.65	0.622222	0.583696	0.613462	0.607353	0.597807	0.610476
DGKG	246	1.73278e-11	9.80846e-10	0.501613	0.630556	0.690278	0.7	0.7	0.689706	0.7	0.694286
SNX9	246	8.93964e-07	1.56111e-05	0.626613	0.563889	0.8375	0.747826	0.734615	0.827941	0.728947	0.757143
ADD1	246	1.52062e-06	2.46408e-05	0.729032	0.533333	0.894444	0.797826	0.778846	0.651471	0.735965	0.791429
HAVCR2	247	1.73278e-11	9.80846e-10	0.458871	0.283333	0.683333	0.684783	0.619231	0.664706	0.7	0.689048
IPMK	247	3.63845e-11	1.93454e-09	0.671371	0.640278	0.763194	0.754348	0.756731	0.755147	0.739693	0.764286
RN7SL1	247	3.61242e-08	9.24892e-07	0.472581	0.297222	0.965278	0.759783	0.790385	0.826471	0.681579	0.739524
CENPN	247	0.000453246	0.00329385	0.595968	0.65	0.636111	0.632609	0.65	0.614706	0.628509	0.631429
GAPT	248	1.73278e-11	9.80846e-10	0.579032	0.558333	0.691667	0.693478	0.611538	0.7	0.7	0.69
LAIR1	248	0.0014763	0.00922937	0.435484	0.65	0.623611	0.597826	0.580769	0.516176	0.624123	0.573333
ARID5B	248	0.00843307	0.0387688	0.670161	0.588889	0.6125	0.573913	0.5	0.541176	0.466228	0.565238
P2RY13	249	1.73278e-11	9.80846e-10	0.521774	0.425	0.676389	0.7	0.667308	0.682353	0.7	0.7
ATP11A	249	3.90598e-11	2.0636e-09	0.591935	0.705556	0.889583	0.835326	0.858654	0.858824	0.828728	0.877619
TPT1	249	3.81195e-08	9.71493e-07	0.382258	0.127778	0.966667	0.675	0.746154	0.864706	0.457895	0.730476
FCAR	249	2.65908e-07	5.33161e-06	0.256452	0.65	0.613889	0.65	0.625	0.65	0.646491	0.638095
RNF14	249	0.00109636	0.00718046	0.625	0.563889	0.634722	0.622826	0.582692	0.604412	0.618421	0.626667
CARD9	250	1.73278e-11	9.80846e-10	0.508065	0.397222	0.7	0.7	0.7	0.7	0.7	0.693333
HNRNPA3	250	3.87708e-08	9.85075e-07	0.612097	0.658333	0.954167	0.733696	0.784615	0.748529	0.759211	0.84
IFITM10	250	2.90992e-07	5.77886e-06	0.48871	0.65	0.65	0.641304	0.65	0.65	0.646053	0.640952
FAM210A	250	0.00175677	0.0107526	0.625	0.583333	0.616667	0.641304	0.626923	0.632353	0.610526	0.620476
JAK2	251	1.81704e-11	1.01815e-09	0.416129	0.111111	0.843056	0.856522	0.719231	0.838235	0.863596	0.852857
CTSC	251	2.69392e-09	9.18693e-08	0.7	0.470833	0.852083	0.843478	0.840385	0.7125	0.82807	0.767857
PHF20	251	8.33624e-06	0.00010806	0.716935	0.727778	0.844444	0.795652	0.801923	0.689706	0.742982	0.774762
TMCO1	251	3.35371e-05	0.000361714	0.682258	0.522222	0.754167	0.648913	0.685577	0.766912	0.687061	0.711429
PFN1	252	1.76356e-07	3.75309e-06	0.72621	0.440278	0.897222	0.822826	0.813462	0.747059	0.827632	0.811667
UBE2D3	253	4.0181e-08	1.0178e-06	0.659677	0.325	0.956944	0.846739	0.805769	0.854412	0.775439	0.839048
RTEL1-TNFRSF6B	253	0.00262111	0.0148268	0.575	0.551389	0.563194	0.565761	0.575	0.545588	0.569956	0.569524
LMF2	254	0.00212974	0.0126809	0.633065	0.675	0.652778	0.663043	0.675	0.641176	0.647807	0.640476
PPP1R3F	254	0.00854181	0.0391174	0.575	0.575	0.575	0.5125	0.552885	0.559559	0.525439	0.564048
CTNNA1	255	8.84137e-11	4.37911e-09	0.501613	0.455556	0.816667	0.843478	0.748077	0.804412	0.796053	0.814286
CIITA	255	1.04279e-09	3.9803e-08	0.475	0.0333333	0.773611	0.780435	0.371154	0.8	0.775439	0.771429
OSBPL6	255	0.0042709	0.0221009	0.575	0.575	0.575	0.575	0.575	0.575	0.555263	0.569524
NINJ1	256	2.05905e-09	7.33762e-08	0.529839	0.715278	0.795139	0.803804	0.795192	0.790441	0.782456	0.791905
PTPRH	256	0.00731625	0.0346886	0.575	0.575	0.563194	0.575	0.575	0.575	0.566667	0.566905
EMP3	257	1.95574e-11	1.07773e-09	0.545161	0.691667	0.886111	0.875	0.807692	0.845588	0.858772	0.825714
SESTD1	257	4.27092e-11	2.24217e-09	0.559677	0.505556	0.783333	0.786957	0.640385	0.8	0.782018	0.782381
TRAK1	257	1.92228e-08	5.20172e-07	0.607661	0.488889	0.871528	0.820652	0.617308	0.751471	0.804605	0.815238
PFDN4	257	0.00415347	0.0215989	0.575	0.326389	0.575	0.5625	0.556731	0.55	0.552851	0.570952
AP2A1	258	3.7743e-09	1.23165e-07	0.680242	0.709722	0.838194	0.857065	0.832692	0.818382	0.81557	0.820238
SYT17	258	0.000130592	0.00116532	0.575	0.575	0.563194	0.575	0.554808	0.575	0.575	0.575
MT-CYB	259	6.38388e-07	1.16492e-05	0.562097	0.277778	0.926389	0.859783	0.844231	0.911765	0.760965	0.779048
MYEF2	259	0.00854181	0.0391174	0.575	0.452778	0.548611	0.505435	0.5125	0.527206	0.494079	0.555
CSF2RB	260	2.05221e-11	1.12345e-09	0.414516	0.375	0.75	0.733696	0.611538	0.75	0.740351	0.738095
DYNC1H1	260	1.82882e-06	2.9069e-05	0.587903	0.502778	0.908333	0.797826	0.876923	0.760294	0.729825	0.759048
PPP2R5A	260	2.86556e-05	0.000314898	0.582661	0.713889	0.7875	0.774457	0.692308	0.721324	0.715132	0.707857
CNTNAP1	260	0.00854181	0.0391174	0.575	0.575	0.563194	0.552174	0.554808	0.5625	0.548246	0.556429
ARHGAP30	261	1.21482e-06	2.02576e-05	0.710081	0.620833	0.905556	0.845652	0.874038	0.763235	0.810307	0.818333
CNN3	261	0.00854181	0.0391174	0.575	0.575	0.561806	0.575	0.538462	0.575	0.55614	0.565
IQSEC2	262	2.24253e-11	1.21961e-09	0.650806	0.663889	0.75	0.75	0.75	0.75	0.739912	0.740476
RIOK3	262	8.02195e-09	2.4011e-07	0.604032	0.719444	0.919444	0.867391	0.863462	0.782353	0.856579	0.857619
FOS	262	7.00007e-08	1.65241e-06	0.404032	0.152778	0.94375	0.936957	0.860577	0.910294	0.733772	0.763095
C1orf54	262	0.0042709	0.0221009	0.575	0.458333	0.575	0.575	0.575	0.575	0.566228	0.570476
MBD2	263	8.55013e-09	2.53639e-07	0.669355	0.645833	0.890972	0.8875	0.782692	0.874265	0.863158	0.847619
BNIP3L	263	4.61216e-08	1.1422e-06	0.520968	0.463889	0.897917	0.833152	0.771154	0.852206	0.820614	0.827857
SLC35F6	263	1.68007e-06	2.69907e-05	0.654032	0.695833	0.729861	0.744022	0.752885	0.727206	0.723026	0.728571
ADGB	263	0.000130592	0.00116532	0.575	0.575	0.575	0.575	0.575	0.575	0.575	0.575
BBS7	264	0.00854181	0.0391174	0.575	0.551389	0.575	0.575	0.558654	0.559559	0.562061	0.55381
KIAA1109	265	8.44635e-07	1.49061e-05	0.68871	0.725	0.913889	0.747826	0.846154	0.770588	0.677193	0.750476
FARP1	265	0.00854181	0.0391174	0.575	0.575	0.534028	0.541848	0.554808	0.575	0.533553	0.54
VMP1	266	2.79374e-06	4.19995e-05	0.425	0.594444	0.840278	0.854348	0.857692	0.839706	0.74693	0.803333
CCDC104	266	0.00854181	0.0391174	0.575	0.548611	0.529861	0.514674	0.556731	0.525735	0.505044	0.516429
PSTPIP2	267	7.90591e-11	3.97493e-09	0.684677	0.658333	0.768056	0.795652	0.792308	0.710294	0.773684	0.782857
TET2	267	8.08965e-10	3.18269e-08	0.491129	0.469444	0.916667	0.897826	0.825	0.858824	0.887719	0.89619
ELF2	267	4.74836e-08	1.16897e-06	0.643548	0.563889	0.884722	0.81413	0.830769	0.757353	0.761842	0.791429
FLI1	267	4.10385e-07	7.86823e-06	0.665726	0.6	0.88125	0.805978	0.850962	0.813971	0.826096	0.812143
GUCY1A3	267	0.000130592	0.00116532	0.575	0.4875	0.575	0.575	0.536538	0.575	0.575	0.569524
RGS18	268	3.20698e-11	1.71059e-09	0.554839	0.359722	0.775	0.767935	0.725962	0.775	0.763158	0.747381
GAS7	268	8.01465e-11	4.01746e-09	0.386694	0.5125	0.780556	0.813043	0.774038	0.677206	0.794079	0.802857
APOBR	268	1.58163e-09	5.82333e-08	0.46371	0.213889	0.877083	0.886413	0.850962	0.746324	0.861623	0.830476
C1QA	268	0.000130592	0.00116532	0.575	0.575	0.575	0.575	0.575	0.5625	0.575	0.575
CPSF7	268	0.00018678	0.00158108	0.573387	0.7	0.752778	0.717391	0.675	0.739706	0.71886	0.700476
RRP12	269	1.53846e-10	7.15168e-09	0.397177	0.538889	0.845833	0.866304	0.826923	0.863971	0.808772	0.877381
PTPRJ	269	3.01807e-09	1.01468e-07	0.664113	0.698611	0.877778	0.86413	0.856731	0.720588	0.854167	0.874048
SLC25A30	269	0.00854181	0.0391174	0.575	0.426389	0.491667	0.515761	0.552885	0.542647	0.510746	0.548095
ZNF613	270	0.000130592	0.00116532	0.575	0.551389	0.560417	0.5625	0.575	0.542647	0.575	0.575
RPS6	271	5.11038e-08	1.24991e-06	0.65	0.161111	0.958333	0.609783	0.776923	0.894118	0.489035	0.751905
PKP3	271	0.0042709	0.0221009	0.575	0.575	0.548611	0.575	0.575	0.575	0.559868	0.569524
TUBGCP2	272	7.54947e-07	1.35825e-05	0.557258	0.630556	0.808333	0.779348	0.821154	0.744118	0.775877	0.791905
LINC00176	272	0.00854181	0.0391174	0.575	0.516667	0.559028	0.539674	0.554808	0.575	0.560746	0.559048
_ENSG00000225434	273	0.000130592	0.00116532	0.575	0.551389	0.575	0.575	0.558654	0.5625	0.575	0.570952
HNRNPDL	274	5.45625e-08	1.32947e-06	0.667742	0.683333	0.954167	0.865217	0.861538	0.770588	0.761842	0.817143
ARHGDIA	274	1.21582e-07	2.71958e-06	0.558871	0.613889	0.915278	0.902174	0.867308	0.810294	0.803947	0.821905
MX2	274	3.39952e-06	5.0155e-05	0.595968	0.5875	0.829861	0.78587	0.779808	0.845588	0.759868	0.77381
_ENSG00000226321	274	0.000130592	0.00116532	0.575	0.575	0.575	0.575	0.575	0.575	0.575	0.569524
PLAC8	274	0.00462577	0.0235924	0.63871	0.686111	0.701389	0.607609	0.615385	0.560294	0.636842	0.632381
PRKCD	275	4.76718e-11	2.46383e-09	0.472984	0.440278	0.750694	0.755435	0.689423	0.720588	0.760965	0.744762
UFD1L	275	0.000232043	0.00190793	0.616129	0.690278	0.6625	0.730435	0.632692	0.602206	0.633991	0.679762
TNF	275	0.00854181	0.0391174	0.575	0.527778	0.560417	0.575	0.575	0.575	0.557018	0.517857
IMPDH1	276	9.24774e-11	4.55328e-09	0.635484	0.594444	0.722222	0.775	0.725962	0.707353	0.752851	0.759048
NPC2	276	1.04337e-10	5.04758e-09	0.643952	0.690278	0.775	0.767935	0.750962	0.751471	0.756579	0.754048
DDX3X	276	5.74809e-08	1.38838e-06	0.454839	0.516667	0.961111	0.798913	0.728846	0.685294	0.599561	0.666667
_ENSG00000251301	276	0.000130592	0.00116532	0.575	0.575	0.575	0.575	0.534615	0.489706	0.575	0.556429
SRRM2	277	5.7611e-08	1.38951e-06	0.566935	0.413889	0.961111	0.881522	0.801923	0.719118	0.732456	0.813333
SBNO1	277	4.60883e-07	8.71291e-06	0.704435	0.591667	0.903472	0.832609	0.802885	0.877941	0.778728	0.821667
TP53INP1	277	4.2138e-05	0.0004416	0.5625	0.690278	0.726389	0.708696	0.586538	0.763971	0.646272	0.657619
_ENSG00000261644	277	0.00026656	0.00211949	0.575	0.543056	0.575	0.575	0.575	0.575	0.569956	0.575
DNASE1L1	278	9.6996e-11	4.76167e-09	0.625403	0.554167	0.715972	0.707609	0.725	0.713971	0.704167	0.722381
PAK2	278	1.58236e-07	3.44229e-06	0.614113	0.569444	0.898611	0.764674	0.857692	0.788235	0.783114	0.816429
KAT5	278	0.00340732	0.0182741	0.565323	0.656944	0.603472	0.63587	0.600962	0.55	0.597588	0.637143
ZSCAN16-AS1	278	0.00746645	0.0353202	0.575	0.575	0.563194	0.575	0.575	0.561029	0.567105	0.560952
FBXL5	279	3.76816e-09	1.23165e-07	0.429839	0.583333	0.906944	0.895652	0.834615	0.877941	0.840789	0.871905
GNG2	279	4.06765e-06	5.85711e-05	0.716129	0.638889	0.795833	0.832609	0.840385	0.505882	0.777193	0.674286
CD47	279	0.000190023	0.00160445	0.725806	0.6	0.819444	0.728261	0.753846	0.641176	0.732018	0.754286
METTL7A	280	5.58136e-11	2.84923e-09	0.584677	0.459722	0.754167	0.766848	0.606731	0.723529	0.760088	0.749762
TBC1D22A	280	5.98398e-08	1.44118e-06	0.697984	0.556944	0.867361	0.786957	0.675962	0.785294	0.767982	0.765238
IL17RA	280	9.11758e-08	2.09868e-06	0.374194	0.597222	0.900694	0.820652	0.799038	0.860294	0.782456	0.824762
TPTEP1	280	0.000370557	0.00278286	0.61129	0.604167	0.625	0.615761	0.577885	0.611029	0.6125	0.612381
_ENSG00000178404	281	1.06935e-10	5.15828e-09	0.560081	0.577778	0.725	0.716848	0.710577	0.709559	0.719298	0.721905
GUSB	281	8.25161e-10	3.23114e-08	0.641532	0.613889	0.813889	0.799457	0.756731	0.808088	0.785526	0.798571
EIF1	281	6.07045e-08	1.45778e-06	0.633065	0.555556	0.959722	0.844565	0.859615	0.869118	0.77193	0.818095
RAB7A	281	1.93571e-07	4.08809e-06	0.550806	0.2	0.880556	0.788043	0.844231	0.785294	0.75	0.798095
KIF13B	281	1.16007e-07	2.60187e-06	0.661694	0.708333	0.824306	0.846196	0.8125	0.680147	0.800439	0.794524
C5orf56	281	0.00875003	0.0398953	0.61129	0.566667	0.575	0.5625	0.577885	0.513235	0.579605	0.570714
AP3S1	283	2.71873e-06	4.11693e-05	0.637903	0.675	0.717361	0.69837	0.704808	0.655147	0.696711	0.695714
KDM4C	283	8.75126e-05	0.000837484	0.723387	0.533333	0.833333	0.776087	0.588462	0.779412	0.68114	0.739048
MTHFR	284	9.6218e-10	3.69806e-08	0.717742	0.655556	0.875	0.856522	0.811538	0.839706	0.833772	0.854762
_ENSG00000255197	286	1.10225e-10	5.25608e-09	0.63871	0.633333	0.7	0.7	0.7	0.7	0.689474	0.7
KAT7	286	5.28838e-05	0.000540929	0.608871	0.694444	0.773611	0.752174	0.676923	0.698529	0.652193	0.664286
CSDE1	287	6.30104e-08	1.50447e-06	0.423387	0.333333	0.949306	0.729348	0.713462	0.748529	0.682018	0.722143
ZFAND6	287	1.42264e-05	0.000174213	0.529839	0.713889	0.834722	0.815217	0.719231	0.625	0.764035	0.757619
NUMB	288	1.27632e-10	6.03422e-09	0.550806	0.494444	0.922917	0.866848	0.840385	0.835294	0.87193	0.897857
AMPD2	288	2.21275e-08	5.92506e-07	0.563306	0.529167	0.843056	0.845652	0.8375	0.839706	0.813377	0.823333
CASP5	288	2.52221e-07	5.094e-06	0.610484	0.625	0.625	0.625	0.625	0.625	0.625	0.625
PNKD	288	1.145e-05	0.000143379	0.474194	0.654167	0.656944	0.675	0.6625	0.654412	0.65614	0.657857
ADCY7	288	1.5434e-05	0.000185053	0.641935	0.355556	0.843056	0.777174	0.859615	0.727941	0.774123	0.798095
CEBPA	289	1.03115e-10	5.00304e-09	0.632258	0.497222	0.738889	0.734783	0.717308	0.713235	0.740789	0.73619
CYBRD1	289	5.20381e-08	1.26982e-06	0.575	0.661111	0.677778	0.690217	0.7	0.658824	0.690351	0.68381
CXorf23	289	0.000820979	0.00560408	0.66129	0.666667	0.695139	0.654891	0.645192	0.695588	0.649342	0.67119
TRIM26	290	4.81204e-06	6.8039e-05	0.696371	0.4875	0.790972	0.720109	0.678846	0.704412	0.752193	0.710476
PGS1	290	0.00132485	0.00844108	0.38871	0.661111	0.652778	0.675	0.626923	0.644118	0.630263	0.645238
DDX21	291	6.59936e-08	1.56671e-06	0.452419	0.372222	0.952778	0.905435	0.859615	0.855882	0.805263	0.865238
NCOR2	291	2.17222e-07	4.53577e-06	0.587903	0.555556	0.911111	0.884783	0.865385	0.832353	0.840351	0.866667
FAM117B	291	6.22004e-06	8.31437e-05	0.646774	0.466667	0.772222	0.71413	0.642308	0.819118	0.743421	0.761429
UACA	291	2.4422e-05	0.000273139	0.601613	0.661111	0.659722	0.692391	0.7	0.680882	0.674123	0.672857
SDCBP	292	9.27483e-06	0.000118823	0.356452	0.672222	0.833333	0.697826	0.836538	0.783824	0.689912	0.787143
TSC22D3	292	0.000883193	0.00597484	0.658871	0.713889	0.797222	0.701087	0.590385	0.65	0.522807	0.599524
DHX58	293	0.00201203	0.0120447	0.623387	0.441667	0.622222	0.628261	0.65	0.636765	0.61886	0.622857
TRIM8	294	1.36798e-10	6.43106e-09	0.621774	0.569444	0.833333	0.76087	0.769231	0.798529	0.811404	0.796667
REL	294	4.35324e-08	1.08291e-06	0.693145	0.441667	0.93125	0.924457	0.689423	0.8125	0.839912	0.841905
PPP3CB	294	3.61898e-05	0.000387561	0.684677	0.452778	0.775	0.744565	0.713462	0.707353	0.685526	0.732381
C1orf63	295	6.97917e-08	1.64982e-06	0.720968	0.691667	0.954861	0.889674	0.856731	0.777206	0.789474	0.85381
TOM1	295	3.57659e-05	0.000384011	0.379435	0.688889	0.7625	0.728804	0.715385	0.730147	0.702851	0.712143
XIST	296	7.02564e-08	1.6561e-06	0.553226	0.358333	0.958333	0.853261	0.803846	0.777941	0.777193	0.827143
NBR1	297	1.94382e-05	0.000225115	0.620161	0.705556	0.813889	0.729348	0.753846	0.772059	0.697368	0.730476
ELF4	298	1.66384e-10	7.71298e-09	0.691935	0.683333	0.815278	0.809783	0.805769	0.794118	0.782456	0.820952
SNX2	298	5.97839e-10	2.41486e-08	0.530645	0.583333	0.853472	0.817391	0.656731	0.835294	0.799561	0.839524
KLF7	298	1.45415e-09	5.37777e-08	0.580645	0.691667	0.731944	0.732609	0.682692	0.744118	0.710088	0.777143
_ENSG00000236537	298	0.000612218	0.00430077	0.609677	0.593056	0.625	0.6125	0.602885	0.538971	0.60943	0.581667
ATG7	299	1.67088e-10	7.72411e-09	0.584274	0.618056	0.781944	0.794022	0.773077	0.761765	0.796711	0.804048
TMPO	299	2.53199e-06	3.86228e-05	0.655645	0.686111	0.852778	0.795652	0.842308	0.769118	0.758333	0.804762
FLII	300	5.39252e-10	2.21586e-08	0.718548	0.555556	0.858333	0.861957	0.790385	0.792647	0.852193	0.825238
SBF2	300	6.04679e-09	1.85665e-07	0.635484	0.616667	0.881944	0.86087	0.838462	0.817647	0.840789	0.79619
PGK1	300	2.42333e-06	3.70671e-05	0.515323	0.511111	0.873611	0.848913	0.853846	0.875	0.768202	0.827619
DPYSL2	301	1.68889e-10	7.7719e-09	0.506452	0.233333	0.855556	0.83587	0.722115	0.799265	0.842544	0.833333
ADAM10	301	4.90767e-07	9.2221e-06	0.542742	0.658333	0.905556	0.869022	0.855769	0.727206	0.786623	0.797619
CMC2	301	6.27651e-05	0.00062743	0.659677	0.5875	0.725	0.667935	0.692308	0.690441	0.674342	0.662381
ESRRA	302	1.69056e-10	7.7719e-09	0.652419	0.605556	0.740278	0.728261	0.740385	0.75	0.738158	0.717619
GGA1	302	7.07459e-10	2.81663e-08	0.550806	0.644444	0.784722	0.796196	0.828846	0.816176	0.797588	0.829524
CREBRF	302	8.0161e-08	1.8684e-06	0.718145	0.655556	0.911806	0.714674	0.7875	0.799265	0.720614	0.811905
PSMA1	302	0.000607674	0.00427607	0.566129	0.651389	0.63125	0.607609	0.632692	0.590441	0.611404	0.642143
C5AR2	303	2.22191e-09	7.752e-08	0.621371	0.651389	0.665972	0.663587	0.675	0.675	0.671711	0.675
RPL27	303	8.08769e-08	1.87982e-06	0.57379	0.2125	0.942361	0.6625	0.820192	0.851471	0.615351	0.711667
TGOLN2	303	6.51542e-05	0.000647779	0.496774	0.408333	0.827778	0.738043	0.861538	0.580882	0.681579	0.727143
HIST1H4A	303	0.00527621	0.025917	0.593548	0.505556	0.588889	0.6	0.6	0.6	0.579386	0.565714
CD36	304	2.08501e-10	9.53264e-09	0.159274	0.493056	0.706944	0.717935	0.630769	0.694853	0.719737	0.715714
MCTP2	304	0.00235241	0.0137994	0.597177	0.651389	0.569444	0.582065	0.540385	0.316912	0.636184	0.52881
ZNF805	304	0.0105524	0.0469178	0.593548	0.541667	0.573611	0.580435	0.569231	0.588235	0.520175	0.567143
PARP9	305	1.59171e-06	2.57177e-05	0.61371	0.566667	0.773611	0.76087	0.792308	0.757353	0.735526	0.746667
DNAJC13	306	6.56067e-10	2.62458e-08	0.585887	0.661111	0.906944	0.824457	0.818269	0.844118	0.853947	0.850238
PPM1M	306	4.39548e-06	6.24676e-05	0.638306	0.576389	0.739583	0.752174	0.699038	0.775	0.711184	0.722381
RNF122	306	7.45407e-05	0.000728424	0.608871	0.601389	0.625	0.625	0.602885	0.625	0.615789	0.616429
CALCOCO1	306	0.103593	0.269165	0.51129	0.625	0.561806	0.561413	0.481731	0.473529	0.575	0.538095
HLA-DMA	307	2.27666e-10	1.03803e-08	0.446371	0.113889	0.717361	0.719022	0.534615	0.725	0.719298	0.691429
SCAI	307	0.00911076	0.0413927	0.608871	0.598611	0.592361	0.604348	0.608654	0.588971	0.565789	0.59881
TDRD3	307	0.0536301	0.171275	0.546371	0.625	0.589583	0.601087	0.513462	0.547794	0.569956	0.561429
ARHGAP27	308	2.83881e-10	1.2632e-08	0.577419	0.522222	0.825694	0.844022	0.756731	0.775735	0.810746	0.836667
PABPC1	308	8.56755e-08	1.98581e-06	0.508871	0.219444	0.955556	0.767391	0.867308	0.879412	0.6	0.858571
RRBP1	308	4.47551e-07	8.49276e-06	0.675	0.583333	0.836111	0.842391	0.765385	0.851471	0.815789	0.798571
TESC	308	0.000789312	0.00540343	0.564516	0.625	0.598611	0.625	0.625	0.594118	0.602851	0.611905
TSPYL4	308	0.0109176	0.0484065	0.608871	0.531944	0.613194	0.516848	0.580769	0.527206	0.473246	0.493095
TPD52L2	309	4.93404e-08	1.2111e-06	0.507258	0.644444	0.752778	0.757609	0.717308	0.792647	0.760965	0.766667
FYN	309	9.74076e-05	0.000918425	0.657258	0.438889	0.788889	0.665217	0.851923	0.514706	0.638596	0.613333
FRY	310	8.64263e-10	3.37631e-08	0.489516	0.630556	0.75625	0.815217	0.805769	0.797059	0.7625	0.792619
HERC1	310	8.90993e-08	2.05657e-06	0.670968	0.647222	0.952778	0.690217	0.776923	0.702941	0.699561	0.82
THAP9	310	0.000320911	0.00247939	0.621774	0.586111	0.65	0.638043	0.609615	0.65	0.611404	0.631429
SRC	311	2.71306e-10	1.217e-08	0.595565	0.545833	0.725	0.717935	0.674038	0.725	0.718421	0.719286
MBNL1	311	9.02733e-08	2.08079e-06	0.637903	0.327778	0.954167	0.73587	0.836538	0.673529	0.625877	0.782857
SLC6A6	311	5.74048e-06	7.85623e-05	0.556855	0.611111	0.779861	0.76087	0.805769	0.756618	0.761623	0.765238
FGD3	311	0.00015859	0.00137319	0.718145	0.679167	0.777083	0.719565	0.834615	0.686029	0.710965	0.725238
SLC22A18	311	0.00275753	0.0155089	0.555645	0.625	0.625	0.616848	0.625	0.625	0.592325	0.605
OSBPL11	312	3.9489e-10	1.67647e-08	0.584677	0.572222	0.786111	0.772826	0.761538	0.748529	0.765789	0.779524
ODF2L	312	0.10726	0.277566	0.574597	0.625	0.534028	0.508152	0.529808	0.505882	0.429825	0.42
STX7	313	5.61889e-09	1.74784e-07	0.627016	0.305556	0.84375	0.853261	0.419231	0.802941	0.797149	0.816905
CYTIP	313	1.60714e-07	3.4871e-06	0.678226	0.663889	0.934722	0.883696	0.836538	0.885294	0.787719	0.850476
TSPAN31	314	2.52221e-07	5.094e-06	0.605645	0.625	0.613194	0.614674	0.625	0.543382	0.625	0.610476
SRSF5	314	9.55882e-07	1.64337e-05	0.623387	0.483333	0.919444	0.801087	0.865385	0.761765	0.700439	0.764762
NBPF10	315	3.10343e-10	1.36273e-08	0.620161	0.586111	0.783333	0.758696	0.738462	0.727941	0.771053	0.769524
RARA	315	2.53942e-08	6.71877e-07	0.590323	0.595833	0.782639	0.814674	0.784615	0.780147	0.781798	0.744048
ELF1	315	9.89521e-08	2.25893e-06	0.538306	0.545833	0.924306	0.796196	0.761538	0.767647	0.707675	0.785476
RAI1	315	1.0287e-05	0.000130629	0.650806	0.463889	0.763889	0.761957	0.790385	0.764706	0.738158	0.738571
ARHGAP21	315	2.41128e-05	0.000270408	0.679435	0.434722	0.708333	0.74837	0.736538	0.700735	0.70307	0.716429
LAT2	316	3.23093e-10	1.41498e-08	0.442742	0.375	0.684722	0.725	0.600962	0.688971	0.717544	0.697143
HCLS1	316	7.25248e-08	1.70234e-06	0.714516	0.615278	0.924306	0.879891	0.848077	0.75	0.824123	0.869762
IL6R	316	1.74088e-07	3.71432e-06	0.410484	0.222222	0.8	0.642391	0.692308	0.791176	0.632456	0.761905
CD14	316	0.000308302	0.00239308	0.212097	0.625	0.614583	0.625	0.625	0.625	0.614254	0.599524
CETN3	316	0.00199361	0.011943	0.592742	0.575	0.5875	0.6	0.582692	0.6	0.587281	0.591429
NT5C2	317	6.95722e-08	1.64697e-06	0.551613	0.65	0.806944	0.838043	0.755769	0.688235	0.78114	0.794762
LSM3	317	0.0302595	0.113149	0.549597	0.625	0.588194	0.561957	0.570192	0.609559	0.592325	0.582857
KIAA0930	318	3.52506e-10	1.52374e-08	0.554435	0.388889	0.734028	0.770109	0.631731	0.727206	0.756798	0.724524
PTGES3	318	1.85209e-06	2.93548e-05	0.709677	0.613889	0.863889	0.740217	0.826923	0.773529	0.682018	0.802381
C1GALT1C1	318	2.10263e-05	0.00024066	0.586694	0.625	0.625	0.6125	0.584615	0.625	0.605702	0.619524
CCDC88A	319	6.74742e-09	2.0491e-07	0.390726	0.0555556	0.874306	0.8875	0.782692	0.830147	0.844956	0.86119
YWHAB	319	8.28559e-07	1.4669e-05	0.525806	0.358333	0.905556	0.807609	0.859615	0.861765	0.734211	0.79
KDM6B	319	4.88753e-06	6.89892e-05	0.456452	0.556944	0.875694	0.817935	0.717308	0.865441	0.749123	0.738095
SNX10	320	3.54372e-10	1.52784e-08	0.541532	0.390278	0.820139	0.813043	0.715385	0.800735	0.794079	0.764762
MEGF9	320	3.16108e-09	1.05848e-07	0.294355	0.586111	0.804167	0.782609	0.809615	0.789706	0.790351	0.808571
RANBP10	320	1.71517e-05	0.000202295	0.66371	0.522222	0.75	0.684783	0.707692	0.680882	0.667982	0.681429
PELI2	321	1.96577e-07	4.14106e-06	0.514113	0.530556	0.811806	0.811413	0.746154	0.805882	0.756798	0.777857
AGTRAP	321	9.84447e-05	0.000926082	0.508065	0.625	0.609028	0.625	0.625	0.591176	0.614474	0.613095
RAP2A	321	7.30064e-05	0.000716804	0.672581	0.538889	0.729167	0.720652	0.688462	0.629412	0.698684	0.699524
CAMKK1	322	3.8093e-10	1.62967e-08	0.618548	0.633333	0.741667	0.727174	0.713462	0.75	0.733772	0.721429
CENPB	322	7.11378e-08	1.67451e-06	0.612097	0.5	0.831944	0.830435	0.759615	0.744118	0.721491	0.772381
C19orf44	322	5.78761e-06	7.85623e-05	0.591935	0.6	0.6	0.6	0.6	0.6	0.6	0.595714
RPS27	322	0.10726	0.277566	0.584677	0.625	0.554167	0.503261	0.570192	0.519118	0.493202	0.493333
CHKA	323	3.84505e-10	1.63656e-08	0.569355	0.433333	0.706944	0.679891	0.685577	0.725	0.716667	0.696429
RECQL	323	3.5529e-06	5.21405e-05	0.587097	0.55	0.755556	0.7	0.788462	0.679412	0.742105	0.701905
SNX30	323	3.58255e-06	5.2483e-05	0.516129	0.386111	0.769444	0.777174	0.686538	0.789706	0.733333	0.748571
_ENSG00000271959	323	5.78761e-06	7.85623e-05	0.591935	0.6	0.6	0.591304	0.6	0.6	0.6	0.6
GPBAR1	323	6.06264e-06	8.15638e-05	0.582258	0.625	0.625	0.625	0.610577	0.625	0.621272	0.615476
RNPEP	324	2.90862e-09	9.81852e-08	0.65	0.622222	0.8	0.778261	0.788462	0.773529	0.761404	0.76619
MAPK7	325	3.84505e-10	1.63656e-08	0.57379	0.6625	0.708333	0.725	0.725	0.679412	0.716667	0.713333
PCMTD1	325	1.09519e-07	2.47638e-06	0.654032	0.511111	0.868056	0.705978	0.775	0.683088	0.726316	0.773571
S100A10	325	4.9746e-06	7.01588e-05	0.35121	0.247222	0.838194	0.805978	0.795192	0.829412	0.749781	0.76381
UBOX5	325	0.00013851	0.00122546	0.591935	0.625	0.614583	0.625	0.55	0.584559	0.612061	0.616905
MTMR11	326	3.96203e-10	1.67776e-08	0.604839	0.605556	0.7	0.7	0.7	0.7	0.697368	0.696667
APLF	326	6.36981e-05	0.000635599	0.607258	0.498611	0.625	0.586957	0.564423	0.598529	0.617105	0.612381
ARAP3	327	4.19353e-10	1.7668e-08	0.602419	0.647222	0.70625	0.715761	0.725	0.725	0.716228	0.702143
BACH1-IT2	327	2.52221e-07	5.094e-06	0.585484	0.625	0.625	0.625	0.625	0.625	0.625	0.619048
SPCS1	327	0.000751152	0.00515917	0.635887	0.531944	0.675	0.636957	0.629808	0.630147	0.617544	0.640238
SMC2	328	0.00621257	0.0299767	0.635887	0.4625	0.631944	0.619565	0.609615	0.640441	0.614035	0.633571
ERCC-00034_1019	329	0.0818426	0.23063	0.558065	0.625	0.553472	0.580435	0.604808	0.532353	0.57193	0.562381
C19orf38	330	4.35735e-10	1.82035e-08	0.565323	0.627778	0.683333	0.693478	0.7	0.7	0.69693	0.689524
CELF2	330	2.22773e-06	3.42959e-05	0.720161	0.677778	0.897917	0.78913	0.842308	0.730882	0.712281	0.782857
CALML4	331	4.38625e-10	1.82035e-08	0.597177	0.573611	0.675	0.642935	0.652885	0.675	0.675	0.670476
ZMIZ1	331	7.8364e-10	3.09771e-08	0.57621	0.5625	0.849306	0.82663	0.765385	0.807353	0.802412	0.833095
ACTN4	331	9.73461e-08	2.22838e-06	0.608871	0.422222	0.877778	0.883696	0.813462	0.664706	0.829386	0.750476
CFLAR	331	4.55366e-07	8.6312e-06	0.55	0.484722	0.921528	0.742391	0.855769	0.619853	0.758333	0.793571
SIN3B	331	2.50406e-06	3.82318e-05	0.534677	0.7	0.784722	0.782609	0.723077	0.757353	0.770614	0.740476
PDE8B	331	5.78761e-06	7.85623e-05	0.591129	0.572222	0.6	0.6	0.6	0.6	0.6	0.6
KCNE3	332	4.38625e-10	1.82035e-08	0.50121	0.633333	0.675	0.675	0.660577	0.675	0.675	0.671905
SEC24D	332	9.88259e-08	2.25893e-06	0.648387	0.575	0.763889	0.777174	0.728846	0.788235	0.741667	0.761905
ITPR2	332	5.8323e-07	1.07368e-05	0.667742	0.586111	0.908333	0.822283	0.856731	0.827206	0.787719	0.821905
CRLF3	332	6.5308e-06	8.69485e-05	0.648387	0.7	0.823611	0.631522	0.755769	0.685294	0.638596	0.748095
HAUS2	332	0.00453509	0.0231654	0.591129	0.494444	0.6	0.556522	0.563462	0.583824	0.585526	0.584762
LILRA2	333	4.38625e-10	1.82035e-08	0.485081	0.541667	0.675	0.667935	0.622115	0.675	0.675	0.657857
SMAP2	333	6.13459e-06	8.22658e-05	0.58629	0.520833	0.856944	0.781522	0.615385	0.852941	0.732018	0.784286
APOL2	333	9.0314e-05	0.000859843	0.649597	0.669444	0.704861	0.697826	0.696154	0.666176	0.677851	0.682381
BPNT1	333	0.000119769	0.00109456	0.591129	0.547222	0.588889	0.582609	0.578846	0.572059	0.596491	0.59619
_ENSG00000261441	334	1.36903e-07	3.03779e-06	0.509677	0.236111	0.947222	0.761957	0.710577	0.697059	0.578289	0.609286
MAP3K2	334	2.51272e-07	5.094e-06	0.454032	0.711111	0.921528	0.841304	0.824038	0.841912	0.764254	0.864524
FAM211A	334	5.78761e-06	7.85623e-05	0.591129	0.6	0.6	0.6	0.6	0.6	0.6	0.589524
_ENSG00000269728	335	4.38625e-10	1.82035e-08	0.56371	0.543056	0.663194	0.666848	0.609615	0.675	0.675	0.667857
PARP14	335	1.39176e-07	3.08002e-06	0.534274	0.594444	0.925694	0.859239	0.634615	0.717647	0.828509	0.794524
ZNF567	335	0.0136053	0.0583855	0.591129	0.575	0.575	0.516304	0.563462	0.6	0.565351	0.550476
XIAP	336	5.55094e-08	1.34861e-06	0.702419	0.551389	0.781944	0.766304	0.711538	0.758088	0.794737	0.798333
PAXBP1	337	7.05077e-05	0.000695136	0.705645	0.652778	0.8125	0.763043	0.817308	0.780882	0.715351	0.760476
SLFN5	337	0.0220375	0.0873835	0.648387	0.677778	0.655556	0.457609	0.692308	0.338235	0.387281	0.42
MEF2D	338	1.22222e-07	2.73022e-06	0.447581	0.3625	0.831944	0.872283	0.638462	0.575	0.726096	0.76119
CD164	338	1.44701e-07	3.18534e-06	0.548387	0.369444	0.927778	0.840217	0.780769	0.751471	0.780702	0.782381
SERINC1	338	4.4978e-06	6.37796e-05	0.490726	0.704167	0.839583	0.563587	0.713462	0.711029	0.595175	0.679762
GLO1	338	9.52091e-06	0.000121602	0.664516	0.652778	0.741667	0.73913	0.711538	0.727941	0.691228	0.691905
ITGB1	338	2.04202e-05	0.000234529	0.508065	0.644444	0.859722	0.804348	0.846154	0.785294	0.647368	0.705238
ABHD2	339	1.79559e-08	4.89874e-07	0.564516	0.45	0.8625	0.867391	0.8	0.807353	0.811404	0.828571
ACTG1	339	1.49178e-07	3.26702e-06	0.569355	0.147222	0.938889	0.865761	0.805769	0.783088	0.73114	0.78881
NUP210	339	0.0016766	0.0103188	0.7125	0.452778	0.764583	0.764674	0.739423	0.598529	0.622368	0.675952
NUFIP2	340	1.49197e-07	3.26702e-06	0.495968	0.266667	0.931944	0.794022	0.784615	0.669118	0.703509	0.675476
ARPC3	341	1.75346e-09	6.38536e-08	0.480645	0.397222	0.877778	0.85	0.676923	0.802941	0.83114	0.842381
MOB3A	341	5.1147e-08	1.24991e-06	0.687097	0.577778	0.883333	0.871739	0.719231	0.804412	0.840789	0.828571
ARHGAP4	341	0.000321585	0.00248114	0.607258	0.705556	0.718056	0.771739	0.751923	0.767647	0.707018	0.748095
SLC25A3	342	3.1223e-06	4.64355e-05	0.595161	0.397222	0.898611	0.793478	0.836538	0.879412	0.778289	0.839524
GGA2	342	1.71302e-05	0.000202295	0.626613	0.705556	0.85	0.811957	0.667308	0.788235	0.736404	0.769524
SLC44A2	343	0.000251159	0.00203793	0.674194	0.658333	0.718056	0.663043	0.684615	0.673529	0.660965	0.694762
RASGRP2	344	0.0154693	0.0652077	0.7	0.6	0.661111	0.569565	0.582692	0.591176	0.567105	0.642857
AKIRIN2	345	1.85126e-07	3.92468e-06	0.397177	0.488889	0.784028	0.791848	0.728846	0.806618	0.773026	0.764286
COIL	345	0.0181277	0.073869	0.568952	0.648611	0.636806	0.611413	0.605769	0.625735	0.607675	0.616905
RAB3D	346	1.48239e-07	3.25891e-06	0.432661	0.666667	0.725	0.713587	0.670192	0.688235	0.705482	0.702857
ETV6	346	1.48851e-07	3.26702e-06	0.509274	0.369444	0.799306	0.815217	0.688462	0.771324	0.739035	0.777857
DAZAP2	346	1.58236e-07	3.44229e-06	0.478226	0.525	0.898611	0.840761	0.774038	0.779412	0.755263	0.793571
ARHGAP25	346	0.00415444	0.0215989	0.689919	0.523611	0.735417	0.676087	0.5875	0.661765	0.654167	0.580476
DST	347	6.10921e-08	1.46287e-06	0.704839	0.227778	0.808333	0.808696	0.705769	0.823529	0.770175	0.81381
DEDD2	347	5.4695e-06	7.64903e-05	0.629435	0.666667	0.696528	0.725	0.652885	0.713971	0.664254	0.693571
MUM1	348	9.09111e-05	0.000863245	0.632661	0.579167	0.634028	0.675	0.588462	0.604412	0.620833	0.647619
PPT1	349	6.22334e-10	2.50166e-08	0.437097	0.416667	0.8375	0.816304	0.761538	0.811765	0.810526	0.809524
DOCK8	349	1.61579e-07	3.49221e-06	0.519355	0.495833	0.940278	0.803804	0.820192	0.804412	0.776754	0.869762
ACTR3	349	6.48632e-07	1.18102e-05	0.675	0.441667	0.893056	0.877174	0.857692	0.805882	0.855702	0.857143
USP24	349	8.08499e-05	0.00078318	0.71371	0.605556	0.834722	0.71087	0.682692	0.697059	0.698246	0.73381
SFI1	349	0.0358268	0.129166	0.646371	0.683333	0.596528	0.486957	0.682692	0.572794	0.483333	0.605
ARPC1B	350	1.59956e-07	3.47519e-06	0.558871	0.35	0.820833	0.829348	0.807692	0.751471	0.751316	0.784286
ANXA7	350	1.51205e-05	0.000181555	0.642742	0.695833	0.740972	0.741304	0.741346	0.780882	0.704825	0.750952
MT-ND1	350	1.74221e-05	0.000204614	0.554839	0.45	0.843056	0.845652	0.825962	0.875	0.765132	0.773095
SRRT	350	1.85857e-05	0.000216599	0.701613	0.527778	0.828472	0.721739	0.684615	0.6375	0.65	0.635714
RNF141	351	1.26563e-09	4.73318e-08	0.593145	0.631944	0.717361	0.710326	0.644231	0.702941	0.68114	0.71881
CHCHD3	352	0.0160059	0.0669103	0.622581	0.466667	0.613889	0.611957	0.619231	0.620588	0.6	0.593333
HOOK3	353	1.67324e-07	3.59416e-06	0.430645	0.277778	0.815278	0.884783	0.755769	0.711765	0.729825	0.827619
CHMP1B	353	1.67376e-07	3.59416e-06	0.491935	0.227778	0.876389	0.804348	0.786538	0.763235	0.8	0.744286
CEBPD	354	6.98923e-10	2.78932e-08	0.252419	0.35	0.681944	0.682609	0.676923	0.689706	0.694737	0.674286
FAM32A	354	1.67031e-09	6.12274e-08	0.666129	0.633333	0.775	0.724457	0.75	0.733824	0.73114	0.756667
TXNIP	354	2.49853e-07	5.094e-06	0.708871	0.705556	0.9375	0.78587	0.823077	0.795588	0.74693	0.809048
HLA-DQA1	355	7.62153e-10	3.02715e-08	0.654839	0.05	0.718056	0.73587	0.359615	0.739706	0.737719	0.734762
NIPBL	355	1.68364e-07	3.6107e-06	0.648387	0.5	0.941667	0.71087	0.830769	0.685294	0.747807	0.82
PIK3R1	355	0.000147278	0.00129204	0.632258	0.383333	0.815278	0.623913	0.842308	0.475	0.45614	0.472857
CHN2	356	8.82995e-10	3.44141e-08	0.560484	0.491667	0.784722	0.794565	0.778846	0.770588	0.770614	0.734762
ANKRD12	356	1.08585e-06	1.83273e-05	0.714516	0.541667	0.9125	0.778261	0.728846	0.713235	0.531579	0.657143
SEC16A	356	4.09773e-05	0.000431337	0.622581	0.475	0.830556	0.766304	0.846154	0.835294	0.775	0.759048
NCKAP5L	357	8.88219e-10	3.44563e-08	0.554839	0.575	0.741667	0.703261	0.65	0.736765	0.736842	0.727143
RPL23	357	1.16768e-05	0.000145672	0.429839	0.269444	0.868056	0.723913	0.644231	0.873529	0.54693	0.739048
CBX5	357	0.0141477	0.0604639	0.667339	0.404167	0.68125	0.56087	0.640385	0.673529	0.542982	0.560238
GOLIM4	358	8.88219e-10	3.44563e-08	0.650806	0.447222	0.741667	0.75	0.680769	0.648529	0.736842	0.711429
ANXA5	359	2.34294e-08	6.24858e-07	0.48871	0.352778	0.8125	0.803804	0.796154	0.795588	0.77807	0.770952
C17orf62	359	0.00429755	0.0222249	0.658065	0.459722	0.663194	0.675543	0.596154	0.623529	0.644518	0.649524
AP1S2	361	1.79893e-09	6.53663e-08	0.387097	0.365278	0.775	0.740761	0.704808	0.754412	0.725219	0.75619
L3MBTL3	361	3.95704e-06	5.73633e-05	0.679839	0.680556	0.781944	0.754348	0.669231	0.775	0.732895	0.745714
C9orf78	361	5.04623e-05	0.000519353	0.684274	0.694444	0.813194	0.772283	0.786538	0.721324	0.730263	0.73119
SLC16A7	362	0.00644419	0.030915	0.643548	0.655556	0.666667	0.634783	0.680769	0.594118	0.615789	0.627143
HADHA	363	1.94671e-09	6.99723e-08	0.533468	0.477778	0.822917	0.772826	0.790385	0.732353	0.774123	0.821429
SH3BGRL3	363	1.76621e-07	3.75393e-06	0.464919	0.372222	0.8625	0.8375	0.797115	0.698529	0.791667	0.743571
TPR	363	6.37292e-06	8.49825e-05	0.712097	0.663889	0.883333	0.838043	0.790385	0.766176	0.786404	0.823333
ANO8	363	0.00199526	0.0119486	0.521774	0.643056	0.651389	0.644022	0.675	0.633088	0.637939	0.620952
RNF31	364	3.48215e-07	6.79039e-06	0.620968	0.525	0.625	0.61413	0.626923	0.555882	0.645175	0.625714
HLA-C	364	1.72262e-06	2.74859e-05	0.555645	0.527778	0.909722	0.869022	0.853846	0.711029	0.753509	0.708571
BLVRA	364	0.000211867	0.0017656	0.49879	0.643056	0.665972	0.667935	0.675	0.647059	0.641667	0.651667
GNB2	365	1.04813e-09	3.99152e-08	0.654839	0.654167	0.765972	0.739674	0.671154	0.710294	0.750219	0.715714
CAMK1	365	2.22191e-09	7.752e-08	0.607258	0.643056	0.675	0.675	0.675	0.655147	0.672149	0.675
NIN	366	1.80638e-07	3.83441e-06	0.470161	0.344444	0.934722	0.890217	0.721154	0.767647	0.794298	0.819048
EGLN2	366	0.00013375	0.00118967	0.675403	0.588889	0.75	0.688587	0.628846	0.651471	0.701974	0.702143
PARL	366	0.000368662	0.00277068	0.577823	0.643056	0.675	0.663587	0.630769	0.675	0.631798	0.628571
ASH2L	367	9.50025e-07	1.63499e-05	0.626613	0.669444	0.726389	0.708696	0.682692	0.682353	0.715351	0.693333
UBE2G2	367	3.17629e-06	4.71542e-05	0.592339	0.429167	0.858333	0.742935	0.727885	0.842647	0.730044	0.766429
FOXP1	367	9.07137e-05	0.000862168	0.708065	0.658333	0.798611	0.566304	0.671154	0.811765	0.557895	0.780952
ZC3H13	367	0.00019449	0.00163801	0.629032	0.527778	0.780556	0.748913	0.830769	0.629412	0.657018	0.718095
ATP6V0D1	368	2.07946e-09	7.37875e-08	0.525806	0.677778	0.822222	0.805435	0.742308	0.770588	0.774123	0.807143
RPL12	368	3.63476e-06	5.31543e-05	0.539516	0.172222	0.870833	0.66087	0.659615	0.848529	0.499561	0.674286
PACS1	368	0.0477394	0.156455	0.630645	0.679167	0.675694	0.575	0.454808	0.610294	0.475219	0.506905
HLA-DMB	369	1.18776e-09	4.48226e-08	0.420968	0.102778	0.754167	0.754348	0.394231	0.779412	0.774561	0.772381
_ENSG00000260464	369	1.9597e-07	4.1335e-06	0.330645	0.266667	0.931944	0.798913	0.772115	0.775	0.682237	0.649762
PSMD14	369	0.00110794	0.00725065	0.653629	0.602778	0.705556	0.65	0.5875	0.639706	0.643421	0.644762
PPARGC1B	370	1.36244e-09	5.07243e-08	0.660484	0.416667	0.7625	0.750543	0.736538	0.741176	0.755263	0.754048
CORO1C	370	7.82112e-08	1.82808e-06	0.362903	0.338889	0.759722	0.794565	0.678846	0.751471	0.746491	0.76381
TOX4	370	2.12649e-05	0.000243057	0.639516	0.6875	0.785417	0.780435	0.790385	0.720588	0.732456	0.744286
DCLRE1C	370	0.000310391	0.00240481	0.653629	0.309722	0.684722	0.696196	0.572115	0.684559	0.664254	0.678571
LTA4H	372	3.49149e-09	1.1506e-07	0.531855	0.513889	0.827778	0.8375	0.722115	0.817647	0.807675	0.816667
INSIG1	372	3.51078e-09	1.15467e-07	0.681452	0.377778	0.834722	0.826087	0.819231	0.741176	0.839474	0.83
ZNF337	372	0.0187506	0.0761461	0.634677	0.595833	0.627778	0.591304	0.6125	0.586765	0.567982	0.605952
MYO15B	373	1.48718e-09	5.48771e-08	0.579839	0.565278	0.839583	0.863043	0.729808	0.758824	0.85636	0.844762
FAM65A	373	4.03307e-09	1.3058e-07	0.519758	0.515278	0.703472	0.775	0.624038	0.723529	0.739474	0.750952
TMBIM6	373	2.17175e-07	4.53577e-06	0.495161	0.391667	0.906944	0.76413	0.778846	0.772059	0.722807	0.792381
SP1	373	4.90973e-07	9.2221e-06	0.529032	0.413889	0.888194	0.8125	0.8375	0.775	0.758553	0.816667
IGSF6	374	2.22191e-09	7.752e-08	0.419355	0.369444	0.675	0.656522	0.675	0.665441	0.65614	0.675
RABGAP1L	374	1.69601e-06	2.7218e-05	0.706048	0.676389	0.881944	0.788587	0.615385	0.630147	0.728728	0.67881
ZMYND15	375	2.22191e-09	7.752e-08	0.625	0.590278	0.675	0.666848	0.675	0.675	0.669079	0.675
BNIP2	375	2.19673e-07	4.58119e-06	0.517742	0.511111	0.916667	0.83913	0.707692	0.844118	0.795175	0.838095
SOD1	375	0.000663166	0.00462355	0.676613	0.648611	0.727083	0.692935	0.693269	0.738971	0.642763	0.684524
FNIP2	376	1.65287e-09	6.0722e-08	0.653226	0.316667	0.815278	0.7875	0.788462	0.744853	0.79364	0.782857
ZNF385A	376	2.22191e-09	7.752e-08	0.430645	0.479167	0.663194	0.675	0.581731	0.651471	0.664254	0.675
MAP2K4	376	0.000232933	0.00191147	0.618548	0.652778	0.691667	0.684783	0.65	0.682353	0.650439	0.665238
CALCOCO2	377	1.20963e-06	2.01913e-05	0.591532	0.654167	0.790972	0.800543	0.768269	0.799265	0.744737	0.73619
EHMT1	377	7.33147e-05	0.000717948	0.702016	0.6625	0.775694	0.794565	0.654808	0.733088	0.714254	0.761429
BCL7B	377	0.0119992	0.0525225	0.449194	0.652778	0.644444	0.641304	0.665385	0.608824	0.6	0.639524
SAMD8	378	2.23718e-07	4.65971e-06	0.60121	0.536111	0.859722	0.825543	0.739423	0.778676	0.762939	0.790952
WWC3	378	6.27651e-05	0.00062743	0.616532	0.6625	0.725	0.62337	0.599038	0.647059	0.673026	0.623095
C9orf69	378	0.000383542	0.00285844	0.620161	0.572222	0.608333	0.601087	0.615385	0.580882	0.612281	0.63
SFT2D1	379	2.33756e-09	8.09998e-08	0.628226	0.545833	0.725	0.725	0.700962	0.708088	0.689912	0.715476
RBM39	379	2.2604e-07	4.69633e-06	0.507258	0.236111	0.941667	0.732609	0.767308	0.617647	0.622807	0.734286
FAM91A1	380	2.34783e-09	8.10634e-08	0.602016	0.597222	0.888889	0.846739	0.800962	0.827941	0.84693	0.868571
LIMS1	380	8.76386e-09	2.59516e-07	0.55	0.536111	0.816667	0.816304	0.778846	0.810294	0.735965	0.804762
CAMK1D	380	2.28645e-07	4.73862e-06	0.643548	0.459722	0.7375	0.775	0.643269	0.683088	0.71886	0.717143
ALDOA	381	2.29903e-07	4.75876e-06	0.544758	0.516667	0.8875	0.877174	0.804808	0.761765	0.779167	0.805
THAP11	381	0.00106198	0.0069718	0.614919	0.640278	0.660417	0.631522	0.675	0.6625	0.614912	0.641429
PLK3	382	2.83909e-05	0.000312281	0.469355	0.663889	0.784722	0.708696	0.728846	0.804412	0.624561	0.702381
PPP2R2A	382	4.16152e-05	0.000437223	0.506452	0.683333	0.802778	0.733696	0.742308	0.629412	0.696491	0.73381
ST6GAL1	382	0.000447681	0.00326339	0.694355	0.577778	0.780556	0.681522	0.536538	0.585294	0.604386	0.669524
STK40	383	1.42989e-06	2.33649e-05	0.573387	0.669444	0.688889	0.721739	0.701923	0.732353	0.717105	0.703333
PPDPF	383	1.94841e-05	0.000225333	0.683065	0.631944	0.793056	0.739674	0.739423	0.730147	0.653289	0.741429
CAPZA2	384	5.74536e-07	1.05885e-05	0.529839	0.536111	0.840278	0.769565	0.807692	0.798529	0.784211	0.774762
FEM1C	384	1.09033e-06	1.83843e-05	0.556452	0.480556	0.822222	0.845652	0.821154	0.832353	0.802632	0.774286
KIAA0247	385	2.31492e-09	8.04278e-08	0.583065	0.375	0.897222	0.869565	0.769231	0.833824	0.863596	0.856667
EPN1	385	2.84068e-09	9.62348e-08	0.632258	0.570833	0.789583	0.78587	0.726923	0.758824	0.769079	0.789524
TAGAP	386	9.28154e-05	0.000879132	0.526613	0.691667	0.822222	0.733696	0.607692	0.779412	0.659649	0.737619
CUX1	388	3.42099e-08	8.79941e-07	0.610484	0.691667	0.843056	0.841304	0.813462	0.836765	0.824561	0.84
HSPA14	388	1.2874e-05	0.000158938	0.657661	0.659722	0.708333	0.667391	0.7125	0.671324	0.694079	0.683095
PHIP	389	2.48209e-07	5.094e-06	0.672581	0.647222	0.936111	0.763043	0.807692	0.830882	0.789912	0.847619
NOD2	390	3.02796e-09	1.01595e-07	0.512903	0.505556	0.691667	0.7	0.673077	0.689706	0.686404	0.695238
CLEC2B	390	7.93258e-07	1.42103e-05	0.631452	0.602778	0.8375	0.770652	0.801923	0.670588	0.697368	0.72
ADD3	390	0.000100659	0.000942162	0.7	0.65	0.820833	0.634783	0.676923	0.586765	0.54693	0.704286
BRI3	391	8.18211e-09	2.44026e-07	0.483871	0.663889	0.727778	0.717391	0.65	0.729412	0.730702	0.721429
ARL6IP4	391	0.00147225	0.00922136	0.659677	0.347222	0.6875	0.692391	0.646154	0.675	0.649123	0.67619
TALDO1	393	1.75284e-06	2.79413e-05	0.439516	0.461111	0.793056	0.784239	0.790385	0.796324	0.752193	0.760952
GNPAT	393	3.74405e-05	0.00039967	0.603226	0.65	0.677778	0.657609	0.598077	0.675	0.670614	0.664762
KIAA0922	393	0.00735618	0.0348581	0.700806	0.525	0.7375	0.632609	0.653846	0.707353	0.633333	0.695714
TNFRSF14	394	3.21494e-09	1.07006e-07	0.589516	0.619444	0.847222	0.707609	0.761538	0.720588	0.803509	0.837143
CYTH4	394	1.52441e-07	3.33366e-06	0.558065	0.505556	0.885417	0.825	0.827885	0.766176	0.819956	0.789286
INPP5K	394	0.00725407	0.034438	0.541129	0.65	0.633333	0.653261	0.688462	0.517647	0.624561	0.618571
NCOA7	395	0.0221615	0.0878124	0.664516	0.530556	0.658333	0.644565	0.640385	0.629412	0.612719	0.554762
NUDT3	396	3.50661e-07	6.82538e-06	0.684274	0.402778	0.836111	0.819565	0.825	0.802206	0.822588	0.815952
ARRDC2	396	1.18753e-06	1.98756e-05	0.693145	0.445833	0.773611	0.717935	0.703846	0.738971	0.694956	0.797857
FTSJ3	396	0.0024714	0.0141143	0.576613	0.630556	0.65	0.592391	0.548077	0.535294	0.583333	0.566667
MAP2K3	397	3.88591e-09	1.26554e-07	0.378226	0.473611	0.708333	0.672283	0.661538	0.648529	0.712939	0.662381
LIPN	397	4.3153e-08	1.07508e-06	0.597581	0.630556	0.65	0.65	0.65	0.65	0.64693	0.65
RILPL2	397	1.73475e-07	3.706e-06	0.574194	0.570833	0.73125	0.723913	0.753846	0.768382	0.70307	0.742143
RAB5C	398	3.05337e-05	0.000332119	0.568145	0.6375	0.663194	0.640761	0.658654	0.616176	0.655921	0.643095
LPP	398	5.10129e-05	0.000524048	0.616129	0.475	0.818056	0.8	0.814423	0.614706	0.753728	0.719524
HEATR3	399	5.37463e-09	1.67814e-07	0.596774	0.677778	0.794444	0.76087	0.757692	0.772059	0.754386	0.77381
ZCCHC7	399	0.000400485	0.00296085	0.676613	0.618056	0.740972	0.609783	0.545192	0.635294	0.632456	0.641667
VAMP3	400	1.17339e-08	3.32102e-07	0.587903	0.605556	0.8	0.777174	0.782692	0.738235	0.774123	0.76381
STS	400	7.9505e-06	0.000103531	0.631452	0.613889	0.675	0.665761	0.656731	0.675	0.659211	0.650952
PID1	401	4.87628e-09	1.55165e-07	0.421774	0.613889	0.675	0.7	0.661538	0.7	0.694737	0.693333
SPOPL	401	3.51772e-07	6.83902e-06	0.531048	0.281944	0.840278	0.833696	0.713462	0.771324	0.776974	0.775238
REC8	402	4.99064e-09	1.58199e-07	0.620161	0.619444	0.736111	0.743478	0.713462	0.710294	0.733772	0.707619
TBK1	402	4.49929e-06	6.37796e-05	0.672581	0.556944	0.775	0.747283	0.704808	0.697794	0.712061	0.721429
DNAH1	402	0.000275998	0.00218202	0.501613	0.563889	0.641667	0.73587	0.8	0.639706	0.658772	0.623333
PIEZO1	403	7.97917e-06	0.000103823	0.681452	0.580556	0.773611	0.833696	0.826923	0.786765	0.739035	0.76619
HLA-DQB1	405	1.16914e-08	3.31463e-07	0.427823	0.0222222	0.853472	0.849457	0.435577	0.816176	0.822368	0.832381
LASP1	405	3.01644e-07	5.96195e-06	0.683468	0.551389	0.890278	0.829891	0.8	0.665441	0.80943	0.75619
ZNF841	405	0.00243301	0.0139766	0.642742	0.555556	0.677778	0.66413	0.557692	0.573529	0.626316	0.637619
OAZ1	406	9.42635e-08	2.16546e-06	0.564919	0.497222	0.863194	0.842391	0.803846	0.859559	0.844518	0.87881
VPS13A	406	0.0179068	0.0731818	0.665726	0.566667	0.682639	0.507065	0.567308	0.575	0.435088	0.487619
CTSH	407	5.7828e-09	1.79059e-07	0.425806	0.322222	0.690278	0.692391	0.630769	0.7	0.69386	0.680952
IRF2	407	3.90719e-05	0.000413636	0.667742	0.461111	0.743056	0.7	0.705769	0.672059	0.695175	0.704286
TMEM170B	408	4.3926e-09	1.40851e-07	0.218548	0.561111	0.719444	0.68913	0.684615	0.716176	0.71886	0.73619
NAB1	408	0.000160742	0.00138748	0.610484	0.502778	0.723611	0.675	0.75	0.657353	0.647368	0.691905
SRP54	408	0.000432013	0.00316721	0.61371	0.661111	0.726389	0.702174	0.661538	0.680882	0.652632	0.66619
CBX7	408	0.0120997	0.0528652	0.616935	0.538889	0.566667	0.532609	0.590385	0.635294	0.531579	0.550952
RASSF4	409	4.41641e-09	1.41342e-07	0.312097	0.422222	0.680556	0.692391	0.644231	0.667647	0.685965	0.693333
EIF2S3	409	4.20118e-07	8.02528e-06	0.539516	0.430556	0.890278	0.742391	0.728846	0.847059	0.760965	0.790952
TTI1	409	0.0241994	0.0946061	0.616935	0.511111	0.577778	0.601087	0.571154	0.579412	0.591667	0.590476
VASH1	410	6.22639e-09	1.90477e-07	0.496774	0.359722	0.714583	0.725	0.668269	0.680147	0.710307	0.709048
MBIP	410	0.0240312	0.0941891	0.616935	0.569444	0.584722	0.536957	0.628846	0.601471	0.578509	0.603333
HBP1	411	0.000708387	0.00489982	0.582258	0.686111	0.783333	0.595652	0.701923	0.701471	0.657895	0.709048
HIF1A	412	9.91461e-08	2.26026e-06	0.344355	0.508333	0.893056	0.855978	0.830769	0.861029	0.825	0.882381
MED17	412	0.0154514	0.065149	0.534677	0.647222	0.645833	0.508696	0.596154	0.667647	0.598684	0.602857
MPP1	413	5.61853e-08	1.36104e-06	0.48629	0.647222	0.683333	0.682609	0.684615	0.689706	0.689912	0.683333
CPEB2	413	1.41549e-07	3.12836e-06	0.585484	0.513889	0.75	0.772826	0.775	0.713235	0.75	0.725714
SPEN	413	1.65537e-07	3.56386e-06	0.704032	0.661111	0.931944	0.853261	0.805769	0.863235	0.78114	0.879048
CDK9	413	4.40611e-07	8.38017e-06	0.684677	0.644444	0.759722	0.825	0.782692	0.730882	0.764474	0.77381
RICTOR	413	1.73859e-05	0.000204562	0.704032	0.497222	0.863889	0.679348	0.715385	0.513235	0.611404	0.685238
TMED5	414	5.58334e-07	1.03013e-05	0.408065	0.480556	0.879167	0.869565	0.801923	0.845588	0.780263	0.800476
MAP3K3	414	9.03243e-06	0.000115986	0.534677	0.683333	0.829861	0.777717	0.699038	0.790441	0.740132	0.760238
HSPA8	415	0.0247801	0.0952842	0.704839	0.325	0.658333	0.561957	0.705769	0.595588	0.344737	0.39619
RBM5	416	3.6663e-05	0.000392124	0.669355	0.688889	0.851389	0.809783	0.8	0.733824	0.729825	0.781429
TAOK3	417	4.57129e-07	8.65476e-06	0.693548	0.563889	0.875	0.886957	0.742308	0.683824	0.786842	0.804762
ACIN1	417	4.34841e-06	6.19575e-05	0.689919	0.372222	0.886111	0.792935	0.843269	0.789706	0.705263	0.805714
HMGN2	417	0.000321483	0.00248114	0.659677	0.513889	0.709722	0.638043	0.690385	0.691176	0.672368	0.691905
OSBPL5	418	8.11235e-08	1.88293e-06	0.662097	0.536111	0.701389	0.720652	0.740385	0.414706	0.72807	0.686667
SERTAD2	418	1.62127e-07	3.49706e-06	0.517742	0.375	0.84375	0.836413	0.654808	0.719853	0.761404	0.80119
SPATA13	418	0.000253503	0.00205294	0.455645	0.672222	0.759722	0.665217	0.744231	0.622059	0.627632	0.661905
UGGT2	419	7.45786e-09	2.24844e-07	0.589516	0.597222	0.680556	0.692391	0.651923	0.7	0.692544	0.685714
SLC39A6	419	0.00201642	0.0120639	0.660484	0.666667	0.718056	0.648913	0.675	0.7	0.657237	0.681429
ARPC2	420	3.52752e-07	6.85005e-06	0.595161	0.511111	0.923611	0.884783	0.776923	0.589706	0.751754	0.769048
SYNJ1	421	6.48749e-09	1.98101e-07	0.670161	0.625	0.794444	0.758696	0.773077	0.766176	0.716667	0.766667
PAPOLA	421	3.57011e-07	6.91662e-06	0.654839	0.505556	0.915278	0.808696	0.790385	0.791176	0.757456	0.82381
CDC37	421	5.29708e-07	9.87168e-06	0.457661	0.3125	0.7375	0.840217	0.634615	0.680882	0.659868	0.692619
UNKL	421	0.177123	0.416928	0.456452	0.627778	0.593056	0.579348	0.561538	0.522059	0.552632	0.530476
NRROS	422	8.11485e-09	2.42455e-07	0.594355	0.402778	0.6875	0.7	0.651923	0.7	0.692105	0.689524
RPAP3	422	2.21451e-08	5.92506e-07	0.650806	0.568056	0.701389	0.66087	0.632692	0.708088	0.649123	0.710952
ZCCHC14	422	0.0630009	0.196194	0.590323	0.627778	0.584722	0.58587	0.621154	0.598529	0.552193	0.582857
PRRC2C	423	3.64399e-07	7.04336e-06	0.61371	0.383333	0.934722	0.659783	0.680769	0.657353	0.48114	0.701429
NUP93	423	0.000126322	0.00114752	0.641129	0.497222	0.677778	0.693478	0.640385	0.644118	0.662719	0.634762
MYO10	423	0.00387423	0.0203584	0.605645	0.627778	0.638889	0.597826	0.621154	0.639706	0.614474	0.61619
SF3B1	424	3.7696e-07	7.26085e-06	0.612097	0.461111	0.933333	0.786957	0.786538	0.801471	0.692982	0.810952
CLCN7	424	5.44501e-07	1.0081e-05	0.631855	0.605556	0.784028	0.809239	0.667308	0.771324	0.745175	0.744762
SON	425	3.7696e-07	7.26085e-06	0.497581	0.347222	0.933333	0.798913	0.721154	0.786765	0.704386	0.822857
ZHX1	425	1.38102e-05	0.000169366	0.668145	0.497222	0.725694	0.688587	0.725962	0.685294	0.688377	0.718095
ZNF25	425	0.00527586	0.025917	0.564516	0.627778	0.640278	0.629348	0.605769	0.622059	0.609211	0.615238
ZFP36L2	426	0.000342996	0.00261724	0.478226	0.494444	0.775	0.607609	0.834615	0.697059	0.447807	0.549524
POU2F1	426	0.00225956	0.0133299	0.675	0.616667	0.731944	0.716304	0.671154	0.702941	0.679386	0.665714
KCTD7	426	0.00941014	0.0426324	0.532258	0.627778	0.620833	0.626087	0.636538	0.535294	0.609649	0.617143
CTSD	427	1.34791e-08	3.76161e-07	0.412903	0.636111	0.778472	0.778804	0.784615	0.767647	0.773246	0.787619
BCLAF1	427	3.93909e-07	7.57854e-06	0.487097	0.366667	0.931944	0.830435	0.677885	0.786765	0.698465	0.78881
WIPF1	427	2.32476e-06	3.56577e-05	0.670565	0.6875	0.898611	0.74837	0.809615	0.608088	0.716667	0.773571
EPS8	427	0.000371348	0.00278472	0.620161	0.575	0.65	0.634783	0.634615	0.636765	0.630263	0.632381
MTF1	428	7.29943e-09	2.20467e-07	0.631855	0.619444	0.76875	0.75163	0.732692	0.730147	0.721491	0.753571
CAPZB	428	1.24318e-05	0.000154165	0.623387	0.686111	0.8375	0.768478	0.792308	0.707353	0.739035	0.78619
NUDT15	428	0.00638904	0.0306681	0.604435	0.575	0.588194	0.606522	0.596154	0.598529	0.598684	0.605238
MYL12B	429	4.13404e-07	7.91699e-06	0.632258	0.455556	0.865278	0.811957	0.773077	0.789706	0.750877	0.782857
MDM2	430	0.00114026	0.00742353	0.600403	0.675	0.756944	0.682609	0.684615	0.679412	0.686184	0.703333
CHMP2B	431	7.49675e-09	2.25442e-07	0.587903	0.608333	0.741667	0.75	0.673077	0.708824	0.698684	0.732857
LRMP	431	9.69493e-09	2.83058e-07	0.641129	0.552778	0.781944	0.792391	0.746154	0.723529	0.79386	0.789048
IFITM2	432	2.03995e-06	3.18768e-05	0.652016	0.619444	0.725	0.725	0.725	0.65	0.698904	0.689286
TRAF3	432	0.0066798	0.0319716	0.483871	0.658333	0.681944	0.606522	0.617308	0.660294	0.578947	0.655714
UBR2	433	2.58503e-05	0.000286992	0.662097	0.672222	0.854167	0.795652	0.828846	0.788235	0.725	0.77381
BCR	433	0.0165215	0.0684491	0.659677	0.488889	0.665278	0.661957	0.634615	0.626471	0.597368	0.586667
RIOK2	433	0.0285283	0.107584	0.558065	0.6	0.588889	0.552174	0.563462	0.573529	0.563158	0.580952
_ENSG00000260682	434	1.00658e-08	2.91838e-07	0.568548	0.616667	0.665972	0.667935	0.621154	0.613235	0.672149	0.661905
SLK	434	4.20505e-07	8.02528e-06	0.560081	0.561111	0.88125	0.771739	0.748077	0.686029	0.758114	0.721905
PARP4	434	6.89057e-07	1.24644e-05	0.651613	0.5125	0.851389	0.866848	0.764423	0.703676	0.782895	0.800238
DMTF1	434	0.000115431	0.00106074	0.692742	0.658333	0.8	0.772826	0.626923	0.669118	0.733333	0.741429
ERP44	435	2.73079e-08	7.19078e-07	0.624194	0.516667	0.829167	0.778261	0.732692	0.801471	0.792544	0.800952
ASB2	435	1.48399e-05	0.000178604	0.603629	0.505556	0.625	0.625	0.588462	0.625	0.610307	0.621429
DDX5	436	4.39855e-07	8.37537e-06	0.550806	0.411111	0.931944	0.728261	0.701923	0.701471	0.649561	0.780952
SYNE3	436	1.66529e-05	0.000197532	0.675	0.619444	0.790278	0.751087	0.778846	0.801471	0.742105	0.765238
C1RL-AS1	436	0.00103426	0.00681942	0.635484	0.505556	0.636111	0.677174	0.7	0.505882	0.625877	0.602381
GPATCH1	436	0.00809017	0.0373679	0.522581	0.6	0.5875	0.6	0.576923	0.586765	0.549561	0.561429
EIF5	437	4.42463e-07	8.40578e-06	0.567742	0.413889	0.929167	0.858152	0.783654	0.816912	0.761184	0.769048
WWP2	437	1.63108e-06	2.63027e-05	0.665323	0.656944	0.808333	0.802174	0.694231	0.811029	0.777851	0.776905
FBRSL1	437	3.44972e-06	5.08055e-05	0.692742	0.641667	0.805556	0.781522	0.786538	0.816176	0.782456	0.792857
KIAA1467	437	0.000119769	0.00109456	0.572581	0.6	0.6	0.6	0.55	0.6	0.596491	0.584286
TAF1D	438	3.85211e-06	5.60374e-05	0.475	0.516667	0.898611	0.815217	0.715385	0.858824	0.625439	0.75
HSCB	438	0.000279176	0.00220296	0.583871	0.6	0.6	0.6	0.6	0.6	0.592105	0.595714
ADAM9	439	6.45369e-08	1.53651e-06	0.438306	0.445833	0.754167	0.753261	0.730769	0.761029	0.721491	0.749762
ARID4B	439	4.43755e-05	0.000460985	0.7	0.684722	0.853472	0.771196	0.711538	0.705147	0.640789	0.735238
CGRRF1	439	0.00863475	0.0394593	0.569355	0.6	0.588889	0.581522	0.6	0.567647	0.559649	0.586667
PPP1R13L	440	1.48238e-05	0.000178604	0.58629	0.6	0.6	0.6	0.6	0.570588	0.585965	0.6
CCT5	440	2.56022e-05	0.000284998	0.435484	0.577778	0.727778	0.80163	0.801923	0.740441	0.713158	0.755714
GLUL	441	8.36456e-07	1.47774e-05	0.279435	0.479167	0.775	0.834783	0.723077	0.809559	0.77807	0.787143
NRIP3	442	1.06953e-08	3.05828e-07	0.524194	0.572222	0.65	0.65	0.636538	0.65	0.65	0.646667
HIST2H2BE	442	2.16446e-06	3.34767e-05	0.557258	0.380556	0.831944	0.793478	0.707692	0.8	0.72193	0.711905
FBXO5	442	0.0242285	0.0946061	0.544355	0.6	0.6	0.590217	0.540385	0.552941	0.570614	0.561429
ZNF586	442	0.0153154	0.0646134	0.61371	0.452778	0.625	0.56413	0.503846	0.588235	0.569737	0.606667
NAMPTL	443	1.06953e-08	3.05828e-07	0.589516	0.588889	0.65	0.63587	0.625	0.65	0.65	0.645714
YBX1	443	5.34265e-07	9.94546e-06	0.63871	0.505556	0.859028	0.863587	0.792308	0.810294	0.761404	0.829048
RTN3	443	2.20358e-06	3.3987e-05	0.463306	0.594444	0.790972	0.774457	0.75	0.782353	0.746711	0.751429
JUP	443	8.58509e-06	0.000111012	0.647581	0.531944	0.707639	0.692391	0.661538	0.725	0.689912	0.694762
_ENSG00000268852	444	1.06953e-08	3.05828e-07	0.53871	0.586111	0.638889	0.65	0.65	0.638235	0.65	0.632381
BRAT1	444	1.25202e-07	2.79305e-06	0.658065	0.625	0.726389	0.720652	0.644231	0.682353	0.725	0.700476
WAPAL	444	4.61247e-07	8.71291e-06	0.578226	0.445833	0.893056	0.743478	0.803846	0.752941	0.764693	0.779524
LOXL3	444	0.000931233	0.00626418	0.554839	0.6	0.565278	0.6	0.6	0.588235	0.592544	0.591905
HYPK	445	1.08229e-08	3.08944e-07	0.628226	0.641667	0.722222	0.741304	0.726923	0.717647	0.728947	0.728095
_ENSG00000256448	445	2.52221e-07	5.094e-06	0.602823	0.595833	0.625	0.625	0.608654	0.625	0.625	0.615
GALE	445	0.000357917	0.00270748	0.559677	0.6	0.6	0.58913	0.576923	0.585294	0.591667	0.594286
PLBD1	446	1.10462e-08	3.14778e-07	0.285887	0.340278	0.634028	0.675	0.622115	0.675	0.671711	0.664286
MARCKSL1	446	9.87637e-06	0.000125852	0.649597	0.536111	0.756944	0.754891	0.724038	0.759559	0.722588	0.717619
NDUFV1	446	0.00232884	0.0136715	0.637903	0.508333	0.577778	0.643478	0.542308	0.616176	0.65	0.635238
VAMP4	446	0.102818	0.267443	0.516129	0.6	0.586111	0.568478	0.563462	0.539706	0.525	0.508095
ROCK1	447	4.7539e-07	8.95973e-06	0.56371	0.419444	0.923611	0.831522	0.782692	0.794118	0.782895	0.830952
KCNQ1OT1	447	1.929e-05	0.000223644	0.670161	0.665278	0.709722	0.754891	0.723077	0.722794	0.724123	0.709762
HS1BP3	447	0.00244051	0.0139955	0.541129	0.6	0.577778	0.6	0.521154	0.582353	0.583772	0.59
MGAT1	448	1.55067e-07	3.38222e-06	0.601613	0.561111	0.844444	0.840217	0.811538	0.783824	0.800877	0.816667
SCAF11	448	4.7539e-07	8.95973e-06	0.592742	0.366667	0.923611	0.781522	0.717308	0.683824	0.715789	0.728571
MIR142	448	8.9897e-07	1.56656e-05	0.482258	0.176389	0.744444	0.803804	0.647115	0.500735	0.728728	0.659286
MLH3	448	0.205637	0.466436	0.477419	0.6	0.530556	0.53913	0.494231	0.552941	0.524561	0.552857
HIVEP3	449	1.14162e-08	3.24766e-07	0.619355	0.655556	0.827778	0.81087	0.771154	0.730882	0.792544	0.771905
TSHZ3	449	5.78761e-06	7.85623e-05	0.487097	0.6	0.6	0.6	0.6	0.557353	0.6	0.6
CERK	450	6.0473e-05	0.000609196	0.66129	0.3375	0.774306	0.714674	0.685577	0.7875	0.624561	0.625
CALD1	450	0.0862118	0.241538	0.566129	0.6	0.570833	0.569565	0.526923	0.567647	0.545175	0.572381
C2CD5	451	4.20687e-05	0.000441151	0.637903	0.638889	0.785417	0.752717	0.785577	0.708824	0.709649	0.746905
EML2	451	0.000985415	0.006544	0.612903	0.616667	0.618056	0.636957	0.588462	0.605882	0.622807	0.595714
TUBA4A	451	0.0782422	0.22224	0.56129	0.6	0.572222	0.555435	0.6	0.548529	0.506579	0.460476
ARID4A	452	1.08126e-05	0.000136527	0.692742	0.527778	0.844444	0.755435	0.753846	0.710294	0.741667	0.697619
RASSF3	452	0.000229185	0.00188816	0.388306	0.568056	0.763194	0.588587	0.785577	0.713235	0.57807	0.687857
TRIM21	452	0.0522136	0.16749	0.524194	0.6	0.575	0.55	0.576923	0.547059	0.575877	0.550952
HDAC2	453	9.064e-07	1.5771e-05	0.679839	0.555556	0.776389	0.777174	0.709615	0.779412	0.708772	0.79
MRPL35	453	0.0103396	0.0462311	0.582258	0.6	0.6	0.586957	0.561538	0.6	0.581579	0.567619
CANX	454	5.35381e-07	9.95179e-06	0.399194	0.308333	0.901389	0.816304	0.813462	0.726471	0.70614	0.715714
PRKX	454	0.000148227	0.00129968	0.684274	0.458333	0.772222	0.761957	0.722115	0.711029	0.697368	0.700476
PRMT7	454	0.205637	0.466436	0.537097	0.6	0.505556	0.538043	0.511538	0.542647	0.525439	0.536667
S100A11	455	1.34941e-08	3.76161e-07	0.477419	0.594444	0.716667	0.727174	0.707692	0.742647	0.714035	0.73619
CAST	455	5.36914e-07	9.96133e-06	0.598387	0.625	0.911806	0.850543	0.765385	0.747059	0.822368	0.800952
BICD2	455	9.96673e-07	1.70644e-05	0.667742	0.473611	0.83125	0.82663	0.724038	0.816912	0.786623	0.796905
SPIRE1	455	0.0155094	0.0652447	0.53871	0.6	0.588889	0.581522	0.584615	0.6	0.581579	0.576667
SNN	456	1.34941e-08	3.76161e-07	0.619355	0.605556	0.743056	0.701087	0.696154	0.732353	0.707018	0.73619
PRRG4	456	5.78761e-06	7.85623e-05	0.541129	0.6	0.6	0.591304	0.582692	0.6	0.6	0.59619
ZNF268	456	0.00790473	0.0369006	0.602016	0.495833	0.625	0.569022	0.610577	0.608088	0.583333	0.588333
CORO1B	457	1.37469e-08	3.82568e-07	0.629032	0.602778	0.717361	0.725	0.683654	0.725	0.701754	0.71381
SENP2	457	1.07099e-06	1.81132e-05	0.594355	0.547222	0.74375	0.770109	0.678846	0.727206	0.67193	0.700476
MED9	457	0.000303395	0.00236064	0.574194	0.6	0.561111	0.561957	0.576923	0.564706	0.560965	0.595238
G6PC3	458	0.000153629	0.00133718	0.582258	0.6	0.6	0.575	0.555769	0.583824	0.595175	0.583333
BBX	458	0.000694651	0.00481482	0.685887	0.356944	0.78125	0.61413	0.717308	0.680147	0.618202	0.592143
CNN2	459	1.46924e-05	0.000178604	0.615726	0.283333	0.822917	0.727717	0.799038	0.806618	0.671711	0.70881
CNOT6L	459	0.00587768	0.0285096	0.680645	0.394444	0.720833	0.483696	0.75	0.405882	0.410088	0.461905
ATXN7L1	459	0.205637	0.466436	0.495161	0.6	0.531944	0.483696	0.525	0.475	0.504386	0.545714
PIGF	460	0.0195605	0.078973	0.562097	0.6	0.588889	0.586957	0.6	0.582353	0.573684	0.575238
C19orf43	461	4.06513e-06	5.85711e-05	0.645565	0.597222	0.840972	0.797283	0.802885	0.784559	0.712719	0.77
NDUFS7	461	0.00148825	0.00928813	0.625806	0.522222	0.661806	0.615761	0.613462	0.630147	0.631798	0.635714
SPOCK1	461	0.00754546	0.0356344	0.570968	0.6	0.6	0.6	0.6	0.6	0.583772	0.58
ARHGEF1	462	0.000365638	0.00275337	0.697581	0.675	0.804167	0.73913	0.832692	0.673529	0.736842	0.681429
XRCC4	462	0.00114105	0.00742353	0.567742	0.6	0.588889	0.6	0.6	0.585294	0.591228	0.590476
FUT4	463	1.58396e-08	4.35844e-07	0.620968	0.608333	0.7	0.693478	0.688462	0.673529	0.688596	0.689048
HLA-B	463	6.37459e-07	1.1645e-05	0.422581	0.447222	0.926389	0.868478	0.792308	0.667647	0.661842	0.69619
ATG16L2	463	1.30218e-06	2.14989e-05	0.485484	0.55	0.822917	0.820652	0.793269	0.810294	0.79057	0.793095
LRPAP1	463	1.23492e-05	0.000153256	0.653226	0.675	0.759722	0.786957	0.794231	0.788235	0.746491	0.731429
B4GALT3	463	0.0744685	0.215531	0.554032	0.6	0.5875	0.558696	0.584615	0.569118	0.557456	0.56619
CAPNS1	464	1.56025e-08	4.30608e-07	0.640726	0.529167	0.76875	0.738043	0.725962	0.734559	0.739693	0.748333
IDH3A	464	3.82789e-06	5.57827e-05	0.658871	0.458333	0.720833	0.719565	0.690385	0.702941	0.713596	0.701905
SLC22A15	464	5.78761e-06	7.85623e-05	0.450806	0.6	0.575	0.6	0.580769	0.6	0.6	0.595238
PLEKHA2	465	6.5059e-07	1.18217e-05	0.657258	0.408333	0.865278	0.795652	0.573077	0.741176	0.783772	0.758571
RASSF1	465	0.000208151	0.00173811	0.673387	0.580556	0.738889	0.733696	0.759615	0.525	0.712719	0.641429
ERMAP	465	0.000357917	0.00270748	0.532258	0.6	0.6	0.6	0.6	0.588235	0.587719	0.594286
ARF6	466	6.50682e-07	1.18217e-05	0.528629	0.240278	0.853472	0.82337	0.719231	0.688971	0.747807	0.724762
MYO7B	466	1.48238e-05	0.000178604	0.584677	0.6	0.6	0.6	0.6	0.6	0.594737	0.6
STAT6	467	8.48007e-07	1.49339e-05	0.660081	0.523611	0.881944	0.845652	0.8	0.833824	0.821711	0.810714
ZNF212	467	0.0111104	0.0490502	0.554839	0.6	0.6	0.591304	0.546154	0.6	0.578509	0.562857
KRT19	468	0.145898	0.355287	0.569355	0.6	0.5625	0.538043	0.546154	0.570588	0.534211	0.548095
U2AF1	469	6.7596e-07	1.22408e-05	0.342742	0.341667	0.922222	0.741304	0.736538	0.683824	0.710526	0.793333
RAB37	469	0.0222208	0.0878588	0.487903	0.6	0.569444	0.591304	0.6	0.467647	0.579386	0.562381
ACER3	470	1.8559e-08	5.05497e-07	0.527419	0.427778	0.719444	0.727174	0.698077	0.679412	0.732018	0.721905
RNF26	470	0.00809017	0.0373679	0.583871	0.6	0.6	0.6	0.540385	0.567647	0.577193	0.580476
MAPKBP1	470	0.0148574	0.0630598	0.625	0.608333	0.651389	0.622283	0.644231	0.605147	0.6125	0.606667
TNRC18	471	1.87648e-08	5.09046e-07	0.55	0.5	0.831944	0.841304	0.796154	0.797059	0.841228	0.790952
MED13L	471	8.79243e-06	0.000113079	0.471774	0.472222	0.876389	0.757609	0.736538	0.835294	0.730263	0.797619
DPY19L1	471	0.0454205	0.153446	0.545968	0.6	0.588889	0.561957	0.6	0.588235	0.55614	0.55381
RPS2	472	6.16397e-06	8.25933e-05	0.545161	0.566667	0.815972	0.847826	0.803846	0.850735	0.763596	0.84
TASP1	472	0.0120183	0.0525924	0.60121	0.508333	0.614583	0.6125	0.522115	0.572794	0.576754	0.585
EIF1AD	472	0.0434659	0.15196	0.58629	0.6	0.575	0.543478	0.519231	0.551471	0.548246	0.551905
REST	473	1.70499e-06	2.72942e-05	0.656048	0.55	0.875	0.735326	0.819231	0.638971	0.658991	0.684762
P2RY2	473	5.78761e-06	7.85623e-05	0.570161	0.6	0.576389	0.591304	0.6	0.6	0.6	0.6
MTX3	473	0.0116703	0.0512987	0.60121	0.566667	0.598611	0.509783	0.625	0.594118	0.522807	0.594048
CD151	474	0.00119869	0.00772904	0.555645	0.6	0.6	0.58913	0.6	0.6	0.591228	0.585238
CHM	475	0.00606015	0.0293263	0.628629	0.5625	0.620139	0.646196	0.578846	0.623529	0.619079	0.63119
IMP3	475	0.0813827	0.229735	0.568548	0.6	0.5875	0.53587	0.582692	0.554412	0.542982	0.555714
AIP	476	0.00193113	0.0116908	0.63871	0.527778	0.665278	0.626087	0.625	0.677941	0.652193	0.621429
ZNF354B	476	0.102818	0.267443	0.554032	0.6	0.584722	0.528261	0.532692	0.507353	0.551754	0.551429
VPS13C	477	7.73499e-07	1.38863e-05	0.662097	0.541667	0.919444	0.831522	0.778846	0.7125	0.765351	0.789524
GPR35	477	0.00137053	0.0086745	0.560484	0.6	0.6	0.6	0.557692	0.586765	0.590351	0.585714
FAM46A	478	2.43879e-08	6.48343e-07	0.629032	0.611111	0.802778	0.78587	0.763462	0.761765	0.798246	0.772857
DENND1A	479	2.23334e-08	5.96584e-07	0.352419	0.375	0.681944	0.688043	0.701923	0.660294	0.697807	0.732857
SHOC2	479	6.20781e-07	1.13653e-05	0.507661	0.645833	0.872917	0.770109	0.706731	0.758824	0.795833	0.787857
AGFG1	479	3.73042e-05	0.00039847	0.325	0.544444	0.808333	0.715217	0.725	0.817647	0.706579	0.77619
TRAPPC6B	479	0.000751152	0.00515917	0.624194	0.616667	0.675	0.644022	0.6125	0.591176	0.604167	0.638333
NDUFA4	479	0.0668709	0.20544	0.566935	0.6	0.588889	0.567391	0.582692	0.583824	0.548684	0.55619
PSMA7	480	5.89065e-07	1.08203e-05	0.580242	0.618056	0.722917	0.720109	0.755769	0.761765	0.738377	0.718571
GCH1	480	4.00561e-06	5.7916e-05	0.611694	0.594444	0.754167	0.753261	0.754808	0.728676	0.691447	0.725476
RNF38	480	0.00432706	0.0223428	0.662903	0.547222	0.720833	0.680435	0.626923	0.616176	0.641667	0.672381
FAM212B	481	0.000931233	0.00626418	0.498387	0.6	0.575	0.582609	0.569231	0.6	0.591667	0.591905
MIEF1	481	0.0125188	0.0544105	0.615323	0.444444	0.6375	0.579348	0.598077	0.610294	0.600877	0.607143
UBA52	482	8.06952e-07	1.44091e-05	0.46129	0.258333	0.8625	0.618478	0.676923	0.7	0.587719	0.713333
TXNDC11	482	4.38018e-06	6.23567e-05	0.558065	0.551389	0.790972	0.792391	0.779808	0.758088	0.721272	0.717619
KIAA0753	482	0.0191772	0.0775759	0.556452	0.6	0.575	0.568478	0.551923	0.535294	0.581579	0.560476
STAM	482	0.0375564	0.134267	0.615323	0.391667	0.591667	0.557609	0.525	0.560294	0.553509	0.581429
MAP3K8	483	3.0341e-08	7.90195e-07	0.506452	0.147222	0.719444	0.721739	0.576923	0.567647	0.722368	0.625238
PTPLAD2	483	9.14089e-06	0.000117288	0.524194	0.5125	0.754167	0.720652	0.707692	0.753676	0.722149	0.699524
MXD3	483	0.00809017	0.0373679	0.583871	0.6	0.5875	0.6	0.582692	0.585294	0.580263	0.568571
RHOG	484	3.10021e-08	8.03641e-07	0.622581	0.522222	0.776389	0.73587	0.744231	0.744118	0.761842	0.731429
CNBP	484	8.20769e-07	1.45621e-05	0.503226	0.311111	0.88125	0.779348	0.774038	0.822059	0.700219	0.765952
RNASEK	484	0.000256794	0.00207354	0.541129	0.6	0.6	0.6	0.580769	0.582353	0.592105	0.59619
FGD5-AS1	485	1.43408e-06	2.33979e-05	0.647984	0.613889	0.832639	0.828261	0.620192	0.681618	0.76886	0.77
_ENSG00000245904	485	0.0026091	0.0147639	0.575806	0.6	0.6	0.58913	0.576923	0.585294	0.586842	0.589524
ARL4A	486	1.47326e-06	2.39667e-05	0.606452	0.627778	0.780556	0.783696	0.715385	0.769118	0.742544	0.717619
_ENSG00000255989	486	1.48238e-05	0.000178604	0.551613	0.6	0.570833	0.586957	0.546154	0.6	0.589912	0.6
PARP12	486	0.000874728	0.00592239	0.662097	0.602778	0.649306	0.704891	0.677885	0.734559	0.664912	0.68619
_ENSG00000266753	487	0.00809017	0.0373679	0.579032	0.6	0.6	0.6	0.6	0.588235	0.578947	0.574762
PEA15	488	2.80428e-08	7.37265e-07	0.49879	0.277778	0.692361	0.696739	0.661538	0.713971	0.702193	0.709524
SIPA1L3	488	0.000187894	0.00158889	0.667339	0.455556	0.752083	0.72663	0.546154	0.705882	0.682018	0.695238
SLC15A2	489	1.15966e-07	2.60187e-06	0.627016	0.611111	0.675	0.661413	0.617308	0.675	0.669298	0.661905
EEF2	489	8.72067e-07	1.5309e-05	0.506452	0.283333	0.920833	0.772826	0.782692	0.817647	0.646053	0.748095
PIK3R5	490	2.18492e-05	0.00024814	0.572581	0.547222	0.826389	0.83587	0.811538	0.657353	0.739912	0.752857
CAPN15	490	0.0366684	0.131545	0.553226	0.644444	0.616667	0.645652	0.563462	0.494118	0.602632	0.594286
BBIP1	492	4.21015e-06	6.04011e-05	0.616129	0.644444	0.690278	0.673913	0.675	0.657353	0.66886	0.676667
TMED8	493	3.06844e-08	7.96644e-07	0.655645	0.625	0.734722	0.761957	0.721154	0.754412	0.732018	0.76619
ATP6V0A1	494	4.56295e-08	1.13338e-06	0.321371	0.551389	0.698611	0.715761	0.564423	0.725	0.70614	0.685238
VPS13D	494	0.000102882	0.000961885	0.691532	0.629167	0.836806	0.680435	0.683654	0.764706	0.65307	0.665238
PVR	495	3.22179e-06	4.77445e-05	0.500806	0.625	0.6125	0.63587	0.603846	0.629412	0.642544	0.643333
UBA3	495	4.58356e-05	0.000475559	0.657258	0.622222	0.734722	0.730435	0.719231	0.667647	0.688596	0.704286
GNL2	496	9.26047e-07	1.6044e-05	0.57379	0.494444	0.820139	0.742391	0.736538	0.711029	0.759868	0.736667
TET3	496	1.67596e-06	2.69907e-05	0.399194	0.475	0.793056	0.809783	0.751923	0.736765	0.732895	0.744762
TRIM41	496	0.000697765	0.00483238	0.657258	0.6	0.695833	0.688043	0.721154	0.639706	0.679386	0.630952
ELL2	496	0.0724912	0.210651	0.499194	0.625	0.594444	0.607609	0.571154	0.610294	0.561404	0.54619
TAOK1	497	9.27433e-07	1.6044e-05	0.618145	0.518056	0.9125	0.872826	0.761538	0.770588	0.796711	0.810238
PRPF39	497	0.217474	0.490074	0.523387	0.625	0.573611	0.570652	0.565385	0.55	0.497807	0.532381
PAPSS1	498	3.54572e-08	9.10615e-07	0.584677	0.576389	0.709028	0.692935	0.658654	0.725	0.700877	0.708095
HECA	498	9.39241e-07	1.62314e-05	0.567742	0.580556	0.883333	0.651087	0.751923	0.782353	0.561404	0.66
ATG9A	498	0.0303333	0.113363	0.558871	0.625	0.625	0.559783	0.632692	0.505882	0.58114	0.580476
CECR1	499	3.57821e-08	9.17543e-07	0.549194	0.419444	0.811111	0.773913	0.782692	0.777941	0.784649	0.804762
RPS4X	499	9.41056e-07	1.62459e-05	0.609677	0.286111	0.907639	0.722283	0.6875	0.738971	0.541228	0.674286
EXOC3	499	1.14757e-05	0.000143593	0.606855	0.598611	0.763194	0.757065	0.795192	0.742647	0.749123	0.776429
EXT1	499	6.95681e-05	0.000686686	0.535887	0.665278	0.747222	0.705435	0.740385	0.688971	0.701535	0.709048
CSNK1A1	500	9.44391e-07	1.62866e-05	0.475806	0.404167	0.890278	0.811413	0.776923	0.818382	0.773904	0.803333
CCPG1	502	7.18793e-05	0.000706983	0.506048	0.673611	0.754167	0.772283	0.722115	0.772794	0.721491	0.724524
CCDC88B	504	6.22165e-07	1.13781e-05	0.666129	0.602778	0.822222	0.86413	0.721154	0.794118	0.782456	0.841429
LCORL	504	9.49518e-07	1.63499e-05	0.649194	0.627778	0.720833	0.671739	0.646154	0.713235	0.667544	0.723333
NCL	505	9.95067e-07	1.70545e-05	0.58629	0.305556	0.919444	0.768478	0.669231	0.651471	0.559649	0.730476
HIATL1	505	2.06289e-06	3.21749e-05	0.573387	0.4625	0.751389	0.763587	0.718269	0.745588	0.692325	0.720714
RB1	506	1.61318e-07	3.4911e-06	0.59879	0.530556	0.854167	0.8	0.719231	0.793382	0.801096	0.779286
CLK3	506	1.04221e-06	1.77347e-05	0.581452	0.606944	0.782639	0.813043	0.709615	0.706618	0.755921	0.783333
RNF146	506	0.00625466	0.0301012	0.532661	0.636111	0.654167	0.638043	0.565385	0.614706	0.628509	0.615952
NLRC4	507	4.3153e-08	1.07508e-06	0.516935	0.486111	0.6125	0.65	0.65	0.65	0.64693	0.65
DNTTIP1	508	4.3153e-08	1.07508e-06	0.546774	0.555556	0.636111	0.65	0.630769	0.633824	0.640789	0.65
RBM47	508	2.96497e-08	7.75834e-07	0.25	0.475	0.736111	0.73913	0.676923	0.735294	0.730263	0.732857
SPCS3	508	1.0056e-06	1.71996e-05	0.518548	0.397222	0.878472	0.768478	0.714423	0.636029	0.658553	0.705476
MYADM	508	2.15546e-06	3.34307e-05	0.337903	0.280556	0.786111	0.836957	0.630769	0.792647	0.710965	0.767143
PTK2B	508	9.94365e-05	0.00093282	0.494355	0.677778	0.776389	0.76413	0.723077	0.666176	0.757895	0.767619
COQ10B	508	0.000301468	0.00235763	0.561694	0.652778	0.728472	0.711957	0.750962	0.630147	0.691886	0.673571
TBC1D9	510	6.06527e-08	1.45778e-06	0.433065	0.238889	0.661111	0.693478	0.5	0.7	0.689474	0.685238
RYK	510	0.00016223	0.00139815	0.653226	0.538889	0.731944	0.659783	0.701923	0.635294	0.635526	0.670476
NUDT16	511	4.53783e-06	6.42711e-05	0.530645	0.486111	0.717361	0.658696	0.643269	0.725	0.688596	0.7
PRPS1	511	0.0111263	0.0490502	0.612903	0.613889	0.640278	0.617391	0.596154	0.55	0.591228	0.600952
KCNC3	512	4.3153e-08	1.07508e-06	0.567742	0.397222	0.65	0.65	0.615385	0.65	0.645175	0.65
CLK4	512	8.75842e-05	0.000837688	0.648387	0.666667	0.769444	0.682609	0.671154	0.654412	0.633333	0.690952
KIF1C	512	0.000262687	0.00211379	0.535081	0.608333	0.700694	0.691304	0.725	0.688235	0.682018	0.671667
ABHD6	513	4.3153e-08	1.07508e-06	0.6	0.583333	0.615278	0.636957	0.615385	0.632353	0.646053	0.65
LANCL1	513	0.0422018	0.148389	0.597984	0.416667	0.59375	0.510326	0.561538	0.552206	0.55	0.589524
ODF3B	514	4.3153e-08	1.07508e-06	0.537903	0.513889	0.65	0.65	0.65	0.65	0.645614	0.65
CD37	514	5.68311e-08	1.37468e-06	0.620968	0.605556	0.831944	0.833696	0.615385	0.817647	0.818421	0.825238
NEK6	514	1.27908e-06	2.12016e-05	0.41129	0.583333	0.738889	0.761413	0.581731	0.675	0.725877	0.713095
PIAS3	514	0.000585395	0.00414031	0.591935	0.622222	0.65	0.590217	0.632692	0.605882	0.627193	0.611905
RAB28	514	0.00273336	0.0153886	0.597984	0.569444	0.625	0.589674	0.625	0.572059	0.574342	0.607857
DRAP1	515	7.44524e-07	1.34095e-05	0.634677	0.608333	0.7	0.684783	0.640385	0.691176	0.681579	0.657619
BRPF1	515	2.55815e-06	3.89504e-05	0.620565	0.506944	0.754861	0.761413	0.747115	0.667647	0.705482	0.719048
DNAJC14	515	0.00471955	0.0239903	0.552419	0.622222	0.630556	0.629348	0.584615	0.619118	0.618421	0.615714
COMMD7	516	3.77904e-06	5.51191e-05	0.624597	0.583333	0.664583	0.615217	0.648077	0.663971	0.626316	0.663333
SAP130	516	0.0880367	0.244167	0.46371	0.622222	0.586111	0.601087	0.584615	0.557353	0.580263	0.569048
MROH6	517	4.3153e-08	1.07508e-06	0.604032	0.602778	0.640278	0.65	0.623077	0.65	0.646491	0.65
SLC9A9	517	0.000110517	0.00102463	0.631452	0.566667	0.7	0.654348	0.65	0.65	0.664912	0.65619
TM9SF2	518	2.65626e-06	4.03334e-05	0.469355	0.633333	0.829167	0.820652	0.743269	0.779412	0.766447	0.774524
ZDHHC20	518	0.00438963	0.0226238	0.547581	0.648611	0.690972	0.622826	0.631731	0.635294	0.637719	0.644524
GGA3	519	7.69873e-08	1.80454e-06	0.635887	0.605556	0.740278	0.752174	0.7	0.744118	0.768421	0.737619
ALDH3B1	520	4.60909e-08	1.1422e-06	0.591532	0.606944	0.654167	0.675	0.656731	0.675	0.667982	0.671429
TCF25	520	7.71001e-05	0.000750351	0.610484	0.677778	0.745833	0.8	0.728846	0.744118	0.671053	0.690952
TMEM127	521	1.84857e-06	2.93269e-05	0.418548	0.325	0.754167	0.777174	0.705769	0.691176	0.745175	0.699048
SNAP29	522	7.84883e-08	1.83198e-06	0.607258	0.547222	0.75	0.725543	0.717308	0.717647	0.739474	0.72119
CPEB4	523	2.75514e-06	4.14666e-05	0.385887	0.611111	0.74375	0.797826	0.720192	0.623529	0.698026	0.718333
FBXW7	523	8.40972e-05	0.000810861	0.579839	0.509722	0.828472	0.775	0.810577	0.747059	0.691886	0.722619
SLC8B1	524	4.70474e-08	1.16052e-06	0.631452	0.466667	0.769444	0.707609	0.765385	0.758824	0.712281	0.762857
NRIP1	524	7.06793e-07	1.27714e-05	0.552016	0.386111	0.870139	0.833152	0.810577	0.815441	0.778289	0.819524
METTL4	524	0.046537	0.153522	0.585484	0.577778	0.586111	0.557609	0.544231	0.575	0.569298	0.562381
SRBD1	525	7.77738e-07	1.39473e-05	0.637903	0.586111	0.709722	0.725	0.713462	0.742647	0.681579	0.719524
MOB1A	525	1.14943e-06	1.93025e-05	0.552419	0.366667	0.8875	0.844565	0.713462	0.769118	0.736842	0.783333
STK16	525	0.046537	0.153522	0.585484	0.569444	0.584722	0.531522	0.584615	0.582353	0.556579	0.551905
PIK3C3	526	3.81285e-05	0.000405972	0.679032	0.644444	0.783333	0.721739	0.709615	0.716176	0.698246	0.748095
ARHGEF7	526	0.0127437	0.0552293	0.646371	0.659722	0.702778	0.631522	0.658654	0.653676	0.641228	0.639286
TLR7	527	5.05878e-08	1.23989e-06	0.577419	0.555556	0.675	0.675	0.636538	0.675	0.663377	0.670952
ARPC4	527	2.16961e-07	4.53577e-06	0.61129	0.65	0.740278	0.711957	0.725	0.705882	0.721053	0.707619
NR3C1	527	1.17e-06	1.96083e-05	0.53629	0.422222	0.876389	0.743478	0.784615	0.739706	0.721491	0.777143
DOCK10	527	0.000344771	0.00262835	0.681452	0.441667	0.811111	0.575	0.813462	0.651471	0.54693	0.707619
GBP4	527	0.00218332	0.0129536	0.62379	0.548611	0.664583	0.636957	0.636538	0.594118	0.604386	0.634286
BTBD7	528	3.16704e-06	4.70588e-05	0.555242	0.484722	0.708333	0.759239	0.686538	0.698529	0.702193	0.65381
LINC-PINT	528	0.0173642	0.0713165	0.641935	0.675	0.730556	0.61087	0.717308	0.525	0.398684	0.448571
GNG5	529	8.86948e-08	2.05008e-06	0.505645	0.588889	0.7	0.672826	0.651923	0.679412	0.687281	0.677143
TMCC3	529	1.06284e-06	1.79936e-05	0.595161	0.619444	0.620833	0.65	0.590385	0.544118	0.639035	0.645238
ACVR2A	530	1.27187e-06	2.11241e-05	0.518548	0.619444	0.626389	0.625	0.630769	0.613235	0.600439	0.644286
PAFAH1B2	530	1.68023e-06	2.69907e-05	0.621774	0.563889	0.813194	0.747283	0.746154	0.783824	0.761623	0.742143
YTHDF3	531	1.07679e-07	2.43809e-06	0.566532	0.5625	0.870139	0.846196	0.7375	0.821324	0.815351	0.846429
NHLRC3	531	8.46498e-07	1.49231e-05	0.644355	0.584722	0.68125	0.683696	0.641346	0.658088	0.705482	0.680238
STAMBP	531	0.0216084	0.0859072	0.512903	0.619444	0.625	0.617391	0.607692	0.605882	0.609649	0.588571
IER5	532	1.2626e-06	2.10122e-05	0.631452	0.505556	0.866667	0.840217	0.721154	0.714706	0.755702	0.669048
ZNF800	532	2.11704e-05	0.000242143	0.658871	0.659722	0.822222	0.71087	0.799038	0.639706	0.700658	0.679048
CEP250	532	0.26459	0.568079	0.48629	0.619444	0.569444	0.490217	0.476923	0.394118	0.440789	0.448571
LGALS9	533	5.55099e-08	1.34861e-06	0.522581	0.430556	0.663194	0.664674	0.656731	0.656618	0.661184	0.670476
KIF5B	533	1.26655e-06	2.10569e-05	0.537903	0.208333	0.901389	0.848913	0.738462	0.826471	0.740789	0.769048
CERS5	533	0.000175818	0.0015012	0.604032	0.636111	0.690278	0.671739	0.688462	0.688235	0.661842	0.622381
ANXA2	534	2.96952e-06	4.45214e-05	0.330645	0.423611	0.790972	0.795652	0.749038	0.772059	0.761404	0.75119
SLC7A1	534	0.00344868	0.0184543	0.61129	0.55	0.618056	0.590217	0.544231	0.65	0.569737	0.558571
MBD6	534	0.00632741	0.0304074	0.527419	0.636111	0.626389	0.647826	0.667308	0.676471	0.633333	0.633333
CPT1A	535	2.37774e-05	0.000267548	0.658468	0.591667	0.747917	0.752717	0.682692	0.703676	0.709211	0.692619
RPS6KC1	536	1.04572e-07	2.37097e-06	0.617339	0.55	0.815278	0.78913	0.768269	0.736765	0.774123	0.755476
PNISR	536	1.33303e-06	2.19647e-05	0.622581	0.384722	0.913194	0.703261	0.671154	0.683088	0.660746	0.777857
ID2	536	4.91258e-05	0.00050748	0.416532	0.365278	0.784028	0.772826	0.774038	0.578676	0.701096	0.628333
FBXO21	536	0.0491706	0.160326	0.622984	0.408333	0.595833	0.58587	0.597115	0.552206	0.553289	0.564286
TRPC4AP	537	2.71144e-05	0.000299826	0.632258	0.580556	0.761806	0.753261	0.778846	0.688235	0.742544	0.73619
TRIM22	537	1.59124e-05	0.00019024	0.675403	0.441667	0.836806	0.820652	0.758654	0.829412	0.787939	0.789762
MTF2	537	0.000351781	0.00267444	0.666129	0.455556	0.74375	0.738587	0.622115	0.754412	0.674342	0.659048
TGFB1	538	0.00086858	0.00589755	0.502016	0.430556	0.700694	0.728804	0.778846	0.471324	0.563377	0.525714
BMF	539	1.15966e-07	2.60187e-06	0.48629	0.341667	0.665972	0.675	0.558654	0.655882	0.669298	0.651429
SNX3	539	6.86734e-05	0.00067866	0.485484	0.291667	0.7125	0.707609	0.563462	0.741176	0.694737	0.664762
IKZF5	539	0.0050531	0.0250055	0.518952	0.647222	0.694444	0.6375	0.652885	0.638971	0.603728	0.650952
CCT3	540	0.0001759	0.0015012	0.556452	0.647222	0.669444	0.641304	0.659615	0.736765	0.6	0.669048
AP4S1	540	0.0102189	0.0458639	0.584677	0.577778	0.6	0.591304	0.578846	0.585294	0.57193	0.585238
ENO1	541	5.03842e-05	0.000519353	0.519758	0.413889	0.822222	0.802717	0.761538	0.811029	0.738816	0.763333
UQCC1	541	0.0248995	0.0956992	0.584677	0.513889	0.573611	0.548913	0.526923	0.6	0.550877	0.572381
CTCF	543	1.40475e-06	2.30324e-05	0.667742	0.611111	0.830556	0.753261	0.761538	0.723529	0.711842	0.746667
CCDC9	543	0.000528926	0.00377461	0.395161	0.65	0.683333	0.686957	0.648077	0.626471	0.649123	0.689048
FOXO4	543	0.0375482	0.134267	0.584677	0.538889	0.588889	0.568478	0.6	0.567647	0.560965	0.557143
CD52	544	3.34589e-05	0.000361105	0.609677	0.459722	0.760417	0.690761	0.690385	0.755882	0.578728	0.65381
PRDX5	544	0.000146341	0.0012845	0.583871	0.638889	0.681944	0.692391	0.7	0.623529	0.653509	0.639048
LDB1	544	0.000447066	0.00326033	0.664516	0.541667	0.75	0.692391	0.675	0.689706	0.634649	0.698095
RPL19	546	1.46333e-06	2.38284e-05	0.476613	0.233333	0.897222	0.676087	0.684615	0.804412	0.478509	0.599524
NFATC1	546	0.000572144	0.00406039	0.61371	0.652778	0.647222	0.616304	0.619231	0.727941	0.607895	0.664286
ZNF12	546	0.00140081	0.00882706	0.640726	0.561111	0.691667	0.680978	0.652885	0.568382	0.638816	0.662619
FAM45A	547	6.67882e-08	1.58332e-06	0.608871	0.584722	0.665972	0.675	0.652885	0.642647	0.651974	0.669524
PLCXD1	547	7.24312e-07	1.30596e-05	0.628629	0.652778	0.738889	0.740217	0.75	0.748529	0.734868	0.734524
NCOR1	547	1.46333e-06	2.38284e-05	0.550806	0.513889	0.897222	0.722826	0.646154	0.767647	0.683772	0.737619
PPP1R15A	547	3.93588e-06	5.71373e-05	0.374194	0.386111	0.883333	0.879891	0.754808	0.796324	0.700877	0.70619
RUFY3	548	1.41904e-07	3.13206e-06	0.554839	0.255556	0.80625	0.753261	0.696154	0.740441	0.771491	0.759048
PCBP1	548	1.4795e-06	2.40447e-05	0.406452	0.316667	0.859722	0.73587	0.778846	0.788235	0.707895	0.731429
AKAP10	548	7.19073e-06	9.48994e-05	0.630242	0.659722	0.801389	0.752717	0.685577	0.769118	0.745175	0.748571
RPL11	549	5.9782e-06	8.06887e-05	0.437097	0.216667	0.877778	0.66413	0.515385	0.831618	0.437719	0.65619
USP4	549	0.000459893	0.00333779	0.498387	0.466667	0.698611	0.694565	0.786538	0.730882	0.682456	0.725714
RASA1	549	0.00965868	0.0435964	0.647581	0.558333	0.681944	0.608696	0.648077	0.692647	0.58114	0.625714
WDFY1	550	7.37964e-06	9.69313e-05	0.560484	0.636111	0.790972	0.779891	0.772115	0.666176	0.75307	0.744762
TMEM165	551	8.07031e-08	1.87841e-06	0.58871	0.6125	0.783333	0.772826	0.766346	0.710294	0.770614	0.777381
ANKRD10	551	1.52975e-06	2.47406e-05	0.626613	0.5375	0.848611	0.732609	0.726923	0.725735	0.763377	0.77881
MATK	551	0.0518062	0.166568	0.55	0.5	0.5375	0.540217	0.528846	0.389706	0.531579	0.468571
DICER1	552	3.44446e-07	6.73591e-06	0.672581	0.644444	0.876389	0.858696	0.809615	0.808824	0.836404	0.849524
LPCAT3	552	2.7558e-06	4.14666e-05	0.524194	0.616667	0.640278	0.65	0.634615	0.632353	0.643421	0.609048
RPS6KA1	552	6.60293e-06	8.76983e-05	0.599597	0.429167	0.735417	0.759783	0.747115	0.666176	0.717325	0.723095
COL23A1	552	0.00296129	0.0162005	0.55	0.55	0.55	0.55	0.55	0.55	0.55	0.544762
TMEM30A	553	4.23111e-06	6.06495e-05	0.476613	0.472222	0.819444	0.809783	0.744231	0.661765	0.732895	0.718571
RPL32	553	0.000146213	0.0012845	0.659677	0.333333	0.645833	0.606522	0.553846	0.838235	0.534211	0.621429
POLQ	553	0.0518062	0.166568	0.55	0.494444	0.5375	0.496739	0.530769	0.55	0.537281	0.51619
KANSL1L	554	0.00152334	0.00948425	0.470968	0.616667	0.627778	0.619565	0.515385	0.605882	0.62193	0.621905
ZNRD1	554	0.00481622	0.0239903	0.55	0.55	0.522222	0.540217	0.55	0.55	0.526754	0.55
DOT1L	555	9.53444e-08	2.18557e-06	0.596774	0.605556	0.809028	0.778804	0.751923	0.659559	0.755482	0.775952
KIAA1328	555	0.0024714	0.0141143	0.604839	0.616667	0.65	0.628261	0.607692	0.589706	0.588158	0.61381
EPDR1	555	0.0305489	0.113913	0.55	0.55	0.55	0.55	0.55	0.55	0.536842	0.545714
UCP2	556	4.24432e-06	6.07866e-05	0.645565	0.602778	0.813194	0.823913	0.577885	0.724265	0.628289	0.713095
WWC2	556	0.000478582	0.00344936	0.526613	0.616667	0.65	0.65	0.617308	0.575	0.591667	0.582381
ACOT7	556	0.0518062	0.166568	0.55	0.519444	0.55	0.526087	0.528846	0.533824	0.535965	0.53
KLF13	557	3.49873e-05	0.000376136	0.602419	0.630556	0.852778	0.830435	0.815385	0.751471	0.737719	0.718095
ZNF75A	557	8.16796e-05	0.000789681	0.590323	0.616667	0.6125	0.568478	0.613462	0.569118	0.596491	0.635238
NME3	557	0.00240811	0.0138479	0.55	0.519444	0.534722	0.538043	0.528846	0.55	0.55	0.55
BCL2L11	558	1.61203e-07	3.4911e-06	0.488306	0.451389	0.723611	0.732065	0.6375	0.736029	0.739254	0.708095
SEC11A	558	9.27068e-07	1.6044e-05	0.608871	0.483333	0.775	0.779348	0.763462	0.752941	0.743421	0.755714
C6orf120	558	0.000478582	0.00344936	0.545161	0.616667	0.633333	0.65	0.590385	0.632353	0.622368	0.605714
IQCH	558	0.00240811	0.0138479	0.55	0.55	0.522222	0.55	0.55	0.55	0.55	0.55
CAB39	559	1.40465e-05	0.000172137	0.5375	0.402778	0.832639	0.744022	0.792308	0.668382	0.626535	0.704762
TRIM35	559	0.0518062	0.166568	0.55	0.469444	0.5375	0.540217	0.532692	0.55	0.514035	0.518571
TTN-AS1	559	0.0727829	0.211388	0.548387	0.616667	0.570833	0.570652	0.526923	0.601471	0.587281	0.594286
TIPRL	560	0.00094413	0.00632536	0.592742	0.633333	0.691667	0.652174	0.671154	0.679412	0.642105	0.643333
ICAM4	560	0.0203659	0.0816304	0.55	0.55	0.55	0.55	0.55	0.55	0.545614	0.545714
ICAM5	561	0.00481622	0.0239903	0.55	0.55	0.55	0.55	0.532692	0.55	0.546053	0.55
NR1H2	562	0.000159531	0.00137989	0.606452	0.558333	0.716667	0.696739	0.676923	0.797059	0.651754	0.701905
GRAMD1A	562	0.000847557	0.00576294	0.645968	0.647222	0.593056	0.621739	0.648077	0.722059	0.605702	0.649048
MOSPD3	562	0.00481622	0.0239903	0.55	0.55	0.55	0.55	0.55	0.55	0.546053	0.55
DDX60L	563	1.71587e-06	2.74072e-05	0.596774	0.569444	0.8625	0.801087	0.788462	0.758824	0.755702	0.754286
MKLN1	563	2.01484e-06	3.15735e-05	0.660484	0.604167	0.890278	0.653261	0.755769	0.822794	0.683114	0.749048
FBXO24	563	0.00296129	0.0162005	0.55	0.55	0.55	0.55	0.55	0.55	0.55	0.536667
ATXN1	563	0.168759	0.400258	0.45	0.640278	0.584722	0.598913	0.625	0.436765	0.551535	0.488333
TPP1	564	1.11022e-07	2.50697e-06	0.492742	0.419444	0.759722	0.747826	0.717308	0.744118	0.742982	0.760952
CD302	564	2.13609e-07	4.49417e-06	0.318548	0.208333	0.668056	0.7	0.636538	0.682353	0.689474	0.680952
EEF1A1	564	1.71604e-06	2.74072e-05	0.563306	0.455556	0.878472	0.764674	0.782692	0.755147	0.710746	0.718571
RBMS1	564	0.00096301	0.00643115	0.552419	0.586111	0.747222	0.593478	0.779808	0.523529	0.525658	0.604048
PPP1R17	564	0.00240811	0.0138479	0.55	0.55	0.55	0.55	0.55	0.55	0.55	0.55
ANP32A	565	1.11592e-07	2.51642e-06	0.53871	0.327778	0.819444	0.765217	0.717308	0.769118	0.797368	0.817143
PTPN12	565	2.16361e-07	4.53577e-06	0.37379	0.494444	0.803472	0.815761	0.765385	0.499265	0.789035	0.760714
ANKDD1A	565	9.8949e-07	1.69764e-05	0.610887	0.640278	0.705556	0.695109	0.714423	0.705147	0.688596	0.7
NXF1	565	0.00035271	0.00267905	0.556452	0.608333	0.758333	0.740217	0.794231	0.789706	0.708772	0.746667
VWA5A	565	0.0259031	0.0988034	0.55	0.525	0.55	0.538043	0.55	0.55	0.545175	0.54
PITPNA	566	2.16961e-07	4.53577e-06	0.366935	0.480556	0.729167	0.730435	0.7	0.676471	0.721053	0.687143
PPIP5K2	566	3.57822e-07	6.92428e-06	0.675	0.666667	0.858333	0.780435	0.765385	0.745588	0.812719	0.827143
WNK1	566	1.76481e-05	0.000206861	0.575806	0.475	0.867361	0.753261	0.815385	0.738235	0.678509	0.700714
GPR126	566	0.0518062	0.166568	0.55	0.436111	0.523611	0.55	0.511538	0.55	0.523684	0.531429
TTK	567	0.0259031	0.0988034	0.55	0.522222	0.55	0.540217	0.530769	0.55	0.545614	0.540476
DYNC1LI1	568	3.79142e-05	0.000403949	0.555645	0.444444	0.741667	0.692391	0.669231	0.736765	0.661404	0.700476
TSPAN14	568	0.000111212	0.00102879	0.649597	0.616667	0.797222	0.765761	0.7875	0.697059	0.725	0.764048
IFT46	568	0.0518062	0.166568	0.55	0.525	0.5375	0.527174	0.532692	0.505882	0.532456	0.52619
VAV1	569	1.62616e-06	2.62488e-05	0.660484	0.666667	0.820833	0.798913	0.794231	0.763235	0.812281	0.809048
CLTC	569	7.1519e-06	9.44618e-05	0.562097	0.619444	0.866667	0.842391	0.807692	0.772059	0.744737	0.764762
SEC22A	569	0.0259031	0.0988034	0.55	0.55	0.55	0.496739	0.509615	0.491176	0.545614	0.52619
TMEM170A	570	2.1363e-05	0.000243676	0.570161	0.597222	0.765972	0.736413	0.745192	0.708088	0.700219	0.702857
CRBN	570	0.00115785	0.00750462	0.612903	0.651389	0.735417	0.648913	0.726923	0.710294	0.619298	0.676429
ZNF576	570	0.0495938	0.161578	0.55	0.55	0.55	0.55	0.530769	0.520588	0.540351	0.540476
SCARB2	571	1.94811e-05	0.000225333	0.544758	0.651389	0.753472	0.711413	0.665385	0.731618	0.702193	0.722381
RTN2	571	0.00481622	0.0239903	0.55	0.55	0.536111	0.53913	0.55	0.55	0.545614	0.55
MTMR14	572	1.43065e-06	2.33649e-05	0.592742	0.622222	0.786111	0.793478	0.669231	0.786765	0.767544	0.758095
PLVAP	572	0.00240811	0.0138479	0.55	0.55	0.55	0.55	0.55	0.55	0.55	0.55
MCL1	573	1.88445e-06	2.97759e-05	0.192742	0.186111	0.908333	0.856522	0.803846	0.7625	0.662939	0.70881
ZNFX1	573	6.96081e-06	9.20841e-05	0.61129	0.666667	0.861111	0.780978	0.8	0.777206	0.747588	0.789524
HABP4	573	0.0518062	0.166568	0.55	0.494444	0.495833	0.473913	0.55	0.55	0.444737	0.489048
RRAGD	574	1.089e-05	0.000136985	0.587097	0.613889	0.638889	0.619565	0.65	0.65	0.637281	0.640952
FAM83F	574	0.00481622	0.0239903	0.55	0.55	0.55	0.55	0.55	0.55	0.545614	0.55
BST2	575	1.3823e-07	3.06314e-06	0.611694	0.598611	0.710417	0.656522	0.697115	0.684559	0.688377	0.706905
CCDC170	575	2.52221e-07	5.094e-06	0.547177	0.593056	0.625	0.614674	0.602885	0.625	0.625	0.619524
ATF6	575	3.93783e-05	0.000416349	0.583065	0.369444	0.719444	0.676087	0.651923	0.758824	0.672807	0.731429
HES1	575	0.00114956	0.00745846	0.607258	0.613889	0.626389	0.641304	0.626923	0.65	0.626316	0.615714
KLRC1	575	0.0518062	0.166568	0.55	0.55	0.536111	0.55	0.55	0.535294	0.535965	0.50381
CXorf21	576	2.52221e-07	5.094e-06	0.46371	0.490278	0.613194	0.625	0.592308	0.625	0.625	0.620476
WDR82	576	1.93469e-06	3.04608e-05	0.637903	0.648611	0.865278	0.609783	0.790385	0.771324	0.680702	0.695476
ZNF670	576	0.00240811	0.0138479	0.55	0.522222	0.55	0.528261	0.532692	0.55	0.55	0.55
DPF2	576	0.0156936	0.0659363	0.6	0.613889	0.581944	0.608696	0.588462	0.586765	0.60307	0.611905
ING1	577	1.44436e-07	3.18372e-06	0.620161	0.5125	0.767361	0.742935	0.698077	0.696324	0.726974	0.743571
TNNI2	577	2.52221e-07	5.094e-06	0.555242	0.601389	0.614583	0.625	0.625	0.625	0.625	0.625
PNRC1	577	1.93902e-06	3.04889e-05	0.457258	0.388889	0.901389	0.747826	0.696154	0.713235	0.622368	0.744762
RBP4	577	0.0259031	0.0988034	0.55	0.55	0.55	0.55	0.530769	0.55	0.545175	0.540476
CD180	578	2.52221e-07	5.094e-06	0.55	0.429167	0.611806	0.625	0.606731	0.625	0.625	0.625
AGPAT2	578	8.87177e-07	1.55088e-05	0.535484	0.613889	0.631944	0.642391	0.636538	0.630882	0.633772	0.64619
OSER1	578	1.94014e-06	3.04889e-05	0.602419	0.586111	0.833333	0.727717	0.594231	0.726471	0.716667	0.726429
BBS4	578	0.0518062	0.166568	0.55	0.438889	0.536111	0.506522	0.55	0.489706	0.509211	0.535714
SLC37A2	579	2.52221e-07	5.094e-06	0.506452	0.526389	0.625	0.603261	0.590385	0.606618	0.625	0.621429
AMDHD2	579	4.17759e-05	0.000438357	0.625806	0.413889	0.740972	0.616848	0.620192	0.751471	0.705702	0.703571
MAPK4	579	0.0218359	0.0867217	0.55	0.55	0.55	0.55	0.55	0.535294	0.545614	0.545238
GPR137B	580	2.11411e-06	3.28813e-05	0.604839	0.625	0.659028	0.667935	0.6375	0.636029	0.660746	0.661429
TTYH2	580	5.4695e-06	7.64903e-05	0.596774	0.4625	0.702083	0.725	0.686538	0.703676	0.679167	0.673095
TMEM177	580	0.0350975	0.126784	0.55	0.55	0.55	0.526087	0.55	0.55	0.540351	0.544762
MRPS5	581	5.4695e-06	7.64903e-05	0.569758	0.440278	0.640972	0.725	0.666346	0.664706	0.642763	0.627143
CLPTM1	581	0.00159	0.00984437	0.472581	0.625	0.606944	0.625543	0.564423	0.594853	0.636404	0.622857
HES6	581	0.00240811	0.0138479	0.55	0.519444	0.5375	0.53913	0.55	0.533824	0.55	0.55
CD300C	582	2.52221e-07	5.094e-06	0.516532	0.575	0.625	0.625	0.608654	0.625	0.625	0.625
GATAD1	582	2.73475e-06	4.12992e-05	0.591935	0.531944	0.715972	0.725	0.692308	0.648529	0.695395	0.664048
CEP85	582	0.00225611	0.013319	0.561694	0.625	0.657639	0.652717	0.625962	0.645588	0.61864	0.637857
SRD5A1	582	0.00296129	0.0162005	0.55	0.491667	0.5375	0.55	0.55	0.55	0.55	0.545714
FAU	583	2.12508e-06	3.29902e-05	0.402419	0.441667	0.810417	0.765761	0.606731	0.769853	0.691447	0.668571
AGO1	583	2.21207e-06	3.40863e-05	0.553226	0.608333	0.766667	0.791304	0.792308	0.7	0.789474	0.765714
MOV10	583	0.00534105	0.0262045	0.605242	0.625	0.651389	0.613587	0.675	0.648529	0.604605	0.586905
KLHL3	583	0.0518062	0.166568	0.55	0.488889	0.519444	0.526087	0.528846	0.517647	0.482456	0.529048
CD46	584	2.09659e-06	3.26699e-05	0.558871	0.419444	0.884722	0.796739	0.784615	0.799265	0.746711	0.744524
RPL21	584	0.000198619	0.00166772	0.543548	0.469444	0.791667	0.611957	0.563462	0.833824	0.599123	0.625238
UBXN2B	584	0.00105297	0.00692084	0.554032	0.625	0.665972	0.658696	0.656731	0.665441	0.630702	0.640238
GPR174	584	0.0518062	0.166568	0.55	0.55	0.55	0.508696	0.492308	0.435294	0.490351	0.51381
SCOC	585	0.0518062	0.166568	0.55	0.519444	0.5375	0.528261	0.496154	0.508824	0.524123	0.517619
IQSEC1	586	2.12496e-06	3.29902e-05	0.466129	0.613889	0.891667	0.792391	0.723077	0.766176	0.802632	0.769048
ATP6V1B2	586	2.36107e-06	3.61814e-05	0.345565	0.594444	0.749306	0.774457	0.768269	0.755882	0.739254	0.764762
SLC38A10	586	4.14214e-05	0.000435461	0.562903	0.540278	0.755556	0.753261	0.770192	0.780147	0.733553	0.742381
ARRDC3	586	0.0017246	0.0105985	0.434677	0.6625	0.74375	0.71413	0.672115	0.756618	0.617544	0.712143
SLC5A10	586	0.00296129	0.0162005	0.55	0.55	0.55	0.55	0.55	0.55	0.55	0.544762
RWDD2B	587	0.0518062	0.166568	0.55	0.469444	0.5375	0.55	0.55	0.55	0.537281	0.541429
TRIM38	588	2.16446e-06	3.34767e-05	0.521774	0.491667	0.831944	0.746739	0.551923	0.726471	0.720175	0.739524
GPR153	588	0.00240811	0.0138479	0.55	0.522222	0.55	0.55	0.532692	0.505882	0.55	0.55
SCO2	589	2.65908e-07	5.33161e-06	0.481452	0.6	0.65	0.631522	0.636538	0.65	0.646491	0.641429
ZNF24	589	2.16446e-06	3.34767e-05	0.620161	0.588889	0.831944	0.779348	0.692308	0.733824	0.709211	0.757143
NECAP2	589	0.000922081	0.00621014	0.55	0.6375	0.706944	0.636413	0.668269	0.634559	0.615351	0.670476
ISL2	589	0.00240811	0.0138479	0.55	0.55	0.55	0.55	0.55	0.55	0.55	0.55
ADAMTSL4	590	2.65908e-07	5.33161e-06	0.495968	0.602778	0.6375	0.65	0.621154	0.638235	0.646491	0.64619
PKM	590	5.05235e-05	0.000519661	0.397581	0.258333	0.819444	0.740217	0.705769	0.811765	0.692982	0.771905
SPATC1L	590	0.00481622	0.0239903	0.55	0.525	0.55	0.55	0.55	0.55	0.545614	0.55
HHEX	591	2.65908e-07	5.33161e-06	0.515323	0.436111	0.65	0.65	0.561538	0.632353	0.646491	0.632857
TSC22D2	591	2.57949e-05	0.000286568	0.553629	0.661111	0.80625	0.704891	0.769231	0.719118	0.766667	0.728095
CD53	591	0.000106684	0.000995036	0.398387	0.483333	0.821528	0.791848	0.803846	0.793382	0.758553	0.753095
MSX1	591	0.00296129	0.0162005	0.55	0.55	0.55	0.55	0.55	0.55	0.55	0.53619
DEK	592	2.19793e-06	3.39628e-05	0.569355	0.466667	0.849306	0.764674	0.701923	0.761765	0.69364	0.703571
DNAJC2	592	8.63426e-05	0.000828192	0.614113	0.655556	0.786806	0.723913	0.764423	0.741176	0.681579	0.675952
SRSF2	592	0.000136828	0.00121445	0.562097	0.355556	0.797222	0.659783	0.776923	0.589706	0.573684	0.630476
CMYA5	592	0.0518062	0.166568	0.55	0.519444	0.55	0.55	0.55	0.55	0.513158	0.541429
ADAP2	593	2.65908e-07	5.33161e-06	0.459677	0.502778	0.65	0.65	0.623077	0.635294	0.646491	0.64
GOPC	593	0.0239798	0.0940097	0.575806	0.633333	0.623611	0.61413	0.605769	0.608824	0.557018	0.63381
TMEM68	593	0.0518062	0.166568	0.55	0.491667	0.55	0.526087	0.55	0.517647	0.535526	0.540476
MT-ATP8	594	0.000207641	0.00173576	0.485484	0.155556	0.765278	0.757609	0.755769	0.829412	0.602632	0.628095
TRAM2	594	0.000266845	0.00212074	0.582258	0.633333	0.670833	0.68587	0.646154	0.6	0.632895	0.619048
C1QB	594	0.00296129	0.0162005	0.55	0.55	0.55	0.55	0.55	0.55	0.55	0.545714
RAD23B	595	1.66767e-05	0.000197673	0.53629	0.588889	0.8	0.803261	0.791346	0.678676	0.723904	0.770952
PELI1	595	3.53966e-05	0.00038029	0.416129	0.604167	0.786111	0.71413	0.6625	0.796324	0.647807	0.766429
ARL10	595	0.0518062	0.166568	0.55	0.5	0.534722	0.53913	0.532692	0.523529	0.512719	0.528095
MXD1	596	2.34886e-07	4.85586e-06	0.315323	0.461111	0.691667	0.72337	0.695192	0.677941	0.669737	0.739762
PHF12	596	0.00125168	0.00803026	0.535484	0.519444	0.698611	0.6	0.755769	0.601471	0.589035	0.601905
C12orf68	596	0.00296129	0.0162005	0.55	0.55	0.55	0.528261	0.55	0.55	0.55	0.540476
DBNL	597	0.000149729	0.00130872	0.504839	0.391667	0.761111	0.775	0.709615	0.805882	0.751754	0.746667
GLDC	597	0.0444506	0.153446	0.55	0.522222	0.55	0.55	0.55	0.55	0.540789	0.54
ETF1	598	3.04533e-06	4.54941e-05	0.43871	0.231944	0.855556	0.8375	0.628846	0.622794	0.718202	0.788571
MSC	598	0.00240811	0.0138479	0.55	0.55	0.55	0.55	0.55	0.55	0.55	0.55
MRAS	599	2.90992e-07	5.77886e-06	0.606452	0.502778	0.65	0.65	0.636538	0.65	0.646053	0.644286
GIPC3	599	0.00240811	0.0138479	0.55	0.55	0.55	0.540217	0.530769	0.55	0.55	0.55
ASH1L	600	2.39538e-06	3.66734e-05	0.630645	0.630556	0.901389	0.767391	0.713462	0.727941	0.643421	0.757143
XPNPEP1	600	6.21768e-06	8.31437e-05	0.612903	0.505556	0.719444	0.743478	0.686538	0.655882	0.697807	0.703333
ANXA1	600	0.000734399	0.00506921	0.246371	0.3125	0.702083	0.739674	0.775962	0.708824	0.474342	0.517381
PJA1	600	0.0518062	0.166568	0.55	0.522222	0.55	0.527174	0.55	0.488235	0.513158	0.491429
TREX1	601	2.90992e-07	5.77886e-06	0.527419	0.591667	0.65	0.65	0.65	0.65	0.646053	0.64619
CLECL1	601	0.0233984	0.0920122	0.55	0.519444	0.55	0.55	0.528846	0.55	0.545614	0.544762
HIST1H2AH	602	0.0518062	0.166568	0.55	0.427778	0.497222	0.516304	0.515385	0.519118	0.507456	0.5
GOLGB1	603	2.42688e-06	3.70873e-05	0.537097	0.563889	0.8875	0.798913	0.732692	0.736765	0.639912	0.701905
CCSAP	603	3.08055e-06	4.58555e-05	0.646371	0.588889	0.745833	0.756522	0.746154	0.755147	0.695614	0.736429
ZBTB7C	603	0.00240811	0.0138479	0.55	0.55	0.55	0.55	0.55	0.535294	0.55	0.55
ERGIC1	604	2.69048e-06	4.08158e-05	0.596774	0.613889	0.829167	0.728261	0.680769	0.761765	0.745175	0.732857
EP300	604	3.22061e-06	4.77445e-05	0.532258	0.480556	0.880556	0.869022	0.718269	0.796324	0.762719	0.80881
NABP1	604	0.000231278	0.00190353	0.435484	0.447222	0.734722	0.722826	0.759615	0.786765	0.654825	0.659524
NOTUM	604	0.0518062	0.166568	0.55	0.55	0.55	0.51413	0.55	0.55	0.537281	0.53619
CAMKK2	605	1.25748e-06	2.0948e-05	0.495161	0.641667	0.7125	0.723913	0.682692	0.663235	0.713158	0.69619
GABARAPL1	605	0.000646755	0.00453192	0.337903	0.370833	0.7375	0.706522	0.771154	0.691176	0.710088	0.696905
SEPT10	605	0.00296129	0.0162005	0.55	0.55	0.525	0.55	0.55	0.55	0.55	0.535238
CTSO	606	3.18361e-07	6.2626e-06	0.575806	0.580556	0.65	0.626087	0.65	0.569118	0.645614	0.618571
PDLIM5	606	1.01455e-06	1.7317e-05	0.622177	0.598611	0.780556	0.773913	0.771154	0.772059	0.753289	0.762619
PRR5	606	0.0518062	0.166568	0.55	0.497222	0.509722	0.53913	0.55	0.445588	0.519298	0.483333
SESN1	607	0.0317591	0.11727	0.555645	0.622222	0.625694	0.634783	0.627885	0.539706	0.575658	0.580238
LIN28B	607	0.0327539	0.119302	0.55	0.55	0.522222	0.55	0.55	0.55	0.541228	0.545238
PQLC1	608	2.98724e-07	5.91829e-06	0.539516	0.452778	0.729167	0.756522	0.709615	0.733824	0.724781	0.737857
RAD21	608	2.7378e-06	4.13078e-05	0.529839	0.433333	0.875	0.729348	0.65	0.633824	0.576316	0.646667
SLC25A46	608	6.60293e-06	8.76983e-05	0.624194	0.558333	0.717361	0.759783	0.714423	0.704412	0.716228	0.724286
RAPGEF2	608	6.32617e-06	8.44267e-05	0.521774	0.616667	0.769444	0.785326	0.759615	0.772059	0.748684	0.726429
DNMBP	608	0.00102551	0.00676706	0.47621	0.622222	0.632639	0.629891	0.608654	0.608088	0.640789	0.638095
LYPD2	608	0.00240811	0.0138479	0.55	0.55	0.55	0.55	0.55	0.55	0.55	0.55
TMEM116	609	0.0518062	0.166568	0.55	0.55	0.522222	0.528261	0.496154	0.55	0.479386	0.478095
UBLCP1	610	0.000751152	0.00515917	0.604032	0.622222	0.675	0.630435	0.675	0.630147	0.626754	0.605952
TOX	610	0.0518062	0.166568	0.55	0.55	0.519444	0.55	0.55	0.469118	0.521053	0.473333
SLC12A9	611	1.79179e-06	2.85077e-05	0.600806	0.3875	0.729167	0.753804	0.748077	0.694118	0.730921	0.73381
APOM	611	0.00481622	0.0239903	0.55	0.55	0.55	0.55	0.55	0.55	0.545175	0.55
SSH1	612	3.56571e-07	6.91614e-06	0.506452	0.497222	0.7	0.686957	0.738462	0.532353	0.751316	0.701429
NR1D2	612	7.31066e-05	0.000716804	0.606452	0.658333	0.811111	0.696739	0.65	0.655147	0.657456	0.63619
GPR20	612	0.00240811	0.0138479	0.55	0.55	0.55	0.55	0.55	0.55	0.55	0.55
MYO5A	613	2.91384e-06	4.3726e-05	0.597177	0.541667	0.877083	0.821739	0.798077	0.764706	0.786623	0.752857
XAF1	613	3.98645e-06	5.76891e-05	0.515323	0.488889	0.776389	0.71087	0.753846	0.695588	0.7	0.741905
RREB1	613	0.000246794	0.00200771	0.435484	0.370833	0.763194	0.744565	0.586538	0.789706	0.667544	0.71119
C21orf49	613	0.00240811	0.0138479	0.55	0.55	0.5375	0.527174	0.55	0.533824	0.55	0.55
HERC3	614	0.000127574	0.00115762	0.542742	0.541667	0.794444	0.688043	0.788462	0.738235	0.679386	0.731429
H1FX-AS1	614	0.00296129	0.0162005	0.55	0.55	0.55	0.540217	0.55	0.55	0.55	0.545714
TMEM106B	614	0.165998	0.394535	0.531452	0.604167	0.588194	0.533696	0.535577	0.578676	0.517544	0.544048
HDHD1	615	0.0006529	0.00456728	0.552823	0.604167	0.6	0.605435	0.610577	0.595588	0.604167	0.613333
C6orf165	615	0.00240811	0.0138479	0.55	0.55	0.55	0.55	0.55	0.535294	0.55	0.55
SEPW1	616	0.00199142	0.0119428	0.589113	0.604167	0.614583	0.625	0.572115	0.583088	0.60307	0.602381
_ENSG00000214691	616	0.00481622	0.0239903	0.55	0.55	0.55	0.55	0.55	0.55	0.545614	0.55
NUAK2	617	3.48455e-07	6.79039e-06	0.480645	0.447222	0.7	0.673913	0.611538	0.655882	0.661404	0.68619
MAPRE1	617	3.02743e-06	4.53079e-05	0.501613	0.636111	0.85	0.738043	0.761538	0.710294	0.754386	0.771429
_ENSG00000224086	617	0.0259031	0.0988034	0.55	0.522222	0.55	0.53913	0.55	0.55	0.545614	0.535714
THRAP3	618	3.05087e-06	4.54951e-05	0.608468	0.447222	0.879167	0.770652	0.759615	0.800735	0.682456	0.718095
_ENSG00000225891	618	0.0305489	0.113913	0.55	0.55	0.55	0.55	0.528846	0.536765	0.540789	0.545714
GBA2	619	4.01294e-07	7.7117e-06	0.603226	0.569444	0.7	0.666304	0.642308	0.563235	0.685526	0.669524
PRPF40A	619	3.05087e-06	4.54951e-05	0.554032	0.327778	0.879167	0.734783	0.726923	0.729412	0.664474	0.668571
SEC23A	619	0.0128884	0.0557837	0.522581	0.630556	0.666667	0.645652	0.598077	0.636765	0.562719	0.610476
C14orf132	619	0.0518062	0.166568	0.55	0.55	0.55	0.55	0.55	0.55	0.523246	0.540476
SLC25A37	620	1.0727e-05	0.000135549	0.525806	0.630556	0.666667	0.691304	0.676923	0.639706	0.680702	0.670952
_ENSG00000227603	620	0.00481622	0.0239903	0.55	0.519444	0.55	0.55	0.528846	0.55	0.545175	0.55
ACAP2	621	2.10477e-06	3.27667e-05	0.596371	0.6125	0.879167	0.817391	0.790385	0.820588	0.827412	0.820476
_ENSG00000227740	621	0.00481622	0.0239903	0.55	0.522222	0.55	0.55	0.530769	0.535294	0.545614	0.55
FNDC3B	622	0.000496442	0.00356265	0.38871	0.536111	0.75	0.728261	0.757692	0.492647	0.696491	0.607619
_ENSG00000228801	622	0.0259031	0.0988034	0.55	0.522222	0.55	0.55	0.530769	0.55	0.545614	0.540476
PSMA4	623	3.23069e-05	0.000349806	0.604839	0.475	0.7625	0.761957	0.675	0.758824	0.717105	0.715714
PSMD13	623	0.000114437	0.00105344	0.621774	0.65	0.758333	0.727174	0.7	0.732353	0.689912	0.71619
_ENSG00000232611	623	0.0327539	0.119302	0.55	0.55	0.55	0.527174	0.55	0.55	0.532456	0.545238
KIAA1468	624	2.94247e-05	0.000321739	0.622984	0.658333	0.821528	0.664674	0.725	0.766912	0.667544	0.683095
ARHGAP26	624	4.42135e-05	0.000459588	0.1	0.4375	0.784028	0.761413	0.779808	0.508824	0.761623	0.655
GDAP2	624	0.000136961	0.00121498	0.524194	0.558333	0.758333	0.706522	0.696154	0.758824	0.696053	0.706667
_ENSG00000235119	624	0.0203659	0.0816304	0.55	0.525	0.55	0.55	0.55	0.536765	0.545614	0.545714
CDC5L	625	3.38062e-06	4.99203e-05	0.595968	0.456944	0.8125	0.716304	0.688462	0.683088	0.710526	0.73
LPCAT1	625	7.66063e-06	0.000100384	0.43871	0.602778	0.727778	0.772826	0.742308	0.545588	0.724561	0.609524
_ENSG00000236514	625	0.0259031	0.0988034	0.55	0.491667	0.55	0.526087	0.511538	0.55	0.545175	0.53619
SYMPK	626	4.28086e-05	0.000447781	0.621774	0.497222	0.797222	0.756522	0.696154	0.779412	0.725439	0.694286
MAN2C1	626	0.000327948	0.00252438	0.578226	0.544444	0.765972	0.717935	0.7625	0.753676	0.695833	0.720714
_ENSG00000241280	626	0.00240811	0.0138479	0.55	0.55	0.55	0.55	0.55	0.55	0.55	0.55
PHF14	626	0.0125843	0.0546379	0.571774	0.652778	0.704167	0.56413	0.603846	0.661765	0.643421	0.66619
TMEM33	627	5.15532e-07	9.63988e-06	0.602419	0.558333	0.816667	0.792391	0.751923	0.755882	0.780702	0.764762
DPYD	627	2.59462e-05	0.000287673	0.230645	0.572222	0.8	0.704348	0.785577	0.683088	0.688596	0.764286
_ENSG00000256948	627	0.00240811	0.0138479	0.55	0.55	0.55	0.55	0.55	0.55	0.55	0.55
SDHB	628	5.28966e-07	9.87168e-06	0.58629	0.627778	0.7	0.626087	0.65	0.672059	0.683772	0.664762
_ENSG00000259448	628	0.00240811	0.0138479	0.55	0.55	0.55	0.55	0.55	0.55	0.55	0.55
TFE3	629	5.29474e-07	9.87168e-06	0.572581	0.606944	0.679861	0.705435	0.667308	0.6875	0.70307	0.661429
INPP5D	629	3.68438e-06	5.38327e-05	0.599194	0.533333	0.883333	0.81087	0.707692	0.654412	0.794737	0.745238
PSMB8	629	7.70088e-06	0.000100832	0.612903	0.508333	0.731944	0.741304	0.669231	0.664706	0.662719	0.677619
_ENSG00000260077	629	0.0203659	0.0816304	0.55	0.519444	0.55	0.55	0.55	0.55	0.546053	0.545714
_ENSG00000260101	630	0.00296129	0.0162005	0.55	0.519444	0.55	0.55	0.55	0.517647	0.55	0.544762
CALM2	631	1.50821e-06	2.44874e-05	0.641532	0.455556	0.850694	0.845109	0.793269	0.797794	0.818421	0.814286
PDCD4	631	3.74777e-06	5.47108e-05	0.682258	0.445833	0.886806	0.6	0.588462	0.669853	0.537281	0.632381
MORF4L1	631	3.35976e-05	0.000362131	0.621774	0.463889	0.841667	0.666304	0.8	0.663235	0.623684	0.716667
_ENSG00000260228	631	0.00240811	0.0138479	0.55	0.55	0.55	0.55	0.55	0.55	0.55	0.55
MEPCE	632	4.77402e-07	8.98748e-06	0.641129	0.529167	0.827083	0.750543	0.708654	0.729412	0.771272	0.799524
_ENSG00000260929	632	0.00296129	0.0162005	0.55	0.491667	0.55	0.55	0.55	0.55	0.55	0.544762
SETD1B	633	0.000300417	0.00235051	0.58871	0.5	0.680556	0.620652	0.657692	0.782353	0.610526	0.689048
_ENSG00000261732	633	0.00481622	0.0239903	0.55	0.55	0.55	0.53913	0.55	0.55	0.546053	0.55
NCOA4	634	2.7346e-06	4.12992e-05	0.472581	0.325	0.813889	0.806522	0.776923	0.766176	0.749123	0.780952
_ENSG00000266962	634	0.0305489	0.113913	0.55	0.5	0.55	0.55	0.532692	0.55	0.537281	0.545714
ITSN2	635	3.84424e-06	5.59718e-05	0.684274	0.438889	0.893056	0.836957	0.751923	0.819118	0.772368	0.828333
ZNF850	635	0.0518062	0.166568	0.55	0.488889	0.55	0.538043	0.528846	0.55	0.533772	0.521429
SH3TC1	636	5.08382e-07	9.52758e-06	0.395161	0.213889	0.772917	0.782609	0.679808	0.760294	0.723246	0.765238
ZNF783	636	0.0165221	0.0684491	0.616935	0.619444	0.635417	0.629348	0.605769	0.630147	0.570175	0.625476
_ENSG00000267270	636	0.0518062	0.166568	0.55	0.519444	0.55	0.55	0.532692	0.55	0.538158	0.536667
EIF2AK4	637	5.13237e-07	9.60776e-06	0.653629	0.347222	0.747917	0.749457	0.699038	0.741912	0.721272	0.738571
NUCB1	637	4.17725e-05	0.000438357	0.615726	0.631944	0.680556	0.679891	0.679808	0.661765	0.679386	0.685952
_ENSG00000269202	637	0.00481622	0.0239903	0.55	0.55	0.55	0.55	0.55	0.55	0.545175	0.55
TOLLIP	638	5.44578e-07	1.0081e-05	0.596371	0.525	0.692361	0.681522	0.665385	0.672794	0.679386	0.704286
ZSWIM8	638	0.00025954	0.00209266	0.504839	0.418056	0.707639	0.730978	0.744231	0.601471	0.69386	0.689048
_ENSG00000271359	638	0.0233984	0.0920122	0.55	0.55	0.55	0.55	0.55	0.55	0.545175	0.544762
_ENSG00000273108	639	0.00296129	0.0162005	0.55	0.525	0.55	0.55	0.515385	0.55	0.55	0.540952
FOXN2	640	4.31392e-06	6.17303e-05	0.51371	0.255556	0.829167	0.805435	0.690385	0.698529	0.718421	0.749048
ZBTB11	640	8.73383e-05	0.000836417	0.679839	0.644444	0.802778	0.718478	0.775	0.708824	0.717105	0.761429
SMCR8	640	0.000154373	0.00134234	0.612097	0.630556	0.731944	0.705435	0.646154	0.744118	0.686623	0.708333
TRIM27	641	1.29872e-06	2.14631e-05	0.636694	0.559722	0.7625	0.710326	0.685577	0.750735	0.718202	0.735476
CDK6	641	0.0519251	0.166734	0.651613	0.45	0.6375	0.582609	0.646154	0.598529	0.479386	0.571905
FUCA2	642	0.00383091	0.0201817	0.487903	0.601389	0.625	0.606522	0.559615	0.572059	0.605921	0.60119
METTL21A	643	0.0133155	0.0573489	0.583871	0.45	0.588889	0.591304	0.559615	0.6	0.551754	0.582857
ATG5	643	0.0326732	0.119302	0.54879	0.601389	0.552083	0.547826	0.594231	0.580147	0.560965	0.592143
BROX	644	4.06851e-06	5.85711e-05	0.580645	0.475	0.794444	0.709783	0.7	0.702941	0.712281	0.701429
STK38	644	0.00174336	0.0106941	0.583065	0.630556	0.754861	0.579348	0.786538	0.635294	0.625	0.641905
MRPL13	644	0.0247079	0.0952042	0.583871	0.547222	0.573611	0.577174	0.582692	0.585294	0.57193	0.582381
HNRNPK	645	4.07922e-06	5.86745e-05	0.467742	0.305556	0.893056	0.715217	0.715385	0.735294	0.706579	0.772857
SEPT2	646	1.31205e-05	0.000161503	0.554032	0.348611	0.865278	0.738043	0.798077	0.741176	0.719079	0.779762
SLC43A3	646	0.000660459	0.0046124	0.512097	0.601389	0.625	0.625	0.606731	0.625	0.609649	0.612381
TMEM194B	646	0.0102189	0.0458639	0.583871	0.544444	0.6	0.556522	0.542308	0.511765	0.538596	0.585238
FOXO3	647	3.97012e-06	5.75028e-05	0.508871	0.620833	0.775	0.74837	0.731731	0.742647	0.727193	0.72119
SNX12	647	0.00099571	0.00660256	0.564113	0.601389	0.613194	0.625	0.561538	0.5875	0.609211	0.591429
TIMM10B	648	2.27013e-06	3.48842e-05	0.646774	0.583333	0.709722	0.643478	0.680769	0.608824	0.667982	0.71619
NRGN	648	6.06264e-06	8.15638e-05	0.418548	0.601389	0.625	0.625	0.625	0.625	0.621272	0.620952
MTMR6	649	4.13583e-06	5.93861e-05	0.491129	0.558333	0.823611	0.779348	0.676923	0.736765	0.696491	0.736667
SLC25A28	649	0.00790473	0.0369006	0.511694	0.601389	0.625	0.611413	0.511538	0.6125	0.592544	0.570952
PXK	650	8.15847e-07	1.44902e-05	0.491129	0.430556	0.680556	0.692935	0.627885	0.638235	0.7	0.689286
TMLHE	650	2.29219e-05	0.0002595	0.595161	0.601389	0.625	0.603261	0.606731	0.608088	0.604825	0.619048
TCF3	650	0.00543493	0.0265868	0.621371	0.541667	0.659028	0.632609	0.555769	0.631618	0.620833	0.605476
FAM20B	651	0.00330591	0.0177761	0.621371	0.438889	0.665972	0.634783	0.624038	0.631618	0.59364	0.601905
GRK5	651	0.0433573	0.151874	0.547177	0.601389	0.611806	0.57663	0.557692	0.559559	0.569956	0.582143
PYGL	652	1.86544e-06	2.95382e-05	0.418548	0.611111	0.663889	0.693478	0.688462	0.7	0.676316	0.682381
ASMTL-AS1	652	0.0048804	0.0242157	0.57379	0.601389	0.569444	0.580435	0.533654	0.613971	0.603728	0.599762
QARS	653	0.0191563	0.0775101	0.621371	0.45	0.605556	0.628804	0.654808	0.576471	0.585526	0.61
CSTB	654	6.14881e-07	1.12697e-05	0.604435	0.533333	0.709722	0.704348	0.681731	0.713971	0.699561	0.704524
SHC1	654	2.93953e-05	0.000321739	0.633065	0.584722	0.720139	0.741848	0.742308	0.691176	0.713596	0.702381
UHRF2	654	0.015848	0.0664681	0.6625	0.516667	0.704167	0.603804	0.559615	0.621324	0.644298	0.595238
EAF2	655	0.000252325	0.00204639	0.61371	0.494444	0.65	0.628261	0.598077	0.638235	0.627193	0.633333
STAB1	655	0.00259882	0.0147258	0.130645	0.575	0.563194	0.575	0.552885	0.559559	0.570833	0.560952
KLHL18	656	9.06915e-07	1.5771e-05	0.521371	0.602778	0.732639	0.742935	0.708654	0.734559	0.730263	0.711429
NID1	656	1.04713e-06	1.77819e-05	0.535484	0.466667	0.688889	0.7	0.688462	0.7	0.685965	0.679524
MARCO	656	0.00026656	0.00211949	0.497984	0.575	0.575	0.563587	0.575	0.575	0.570833	0.575
ZNF91	656	0.00673148	0.0321542	0.656048	0.584722	0.708333	0.535326	0.651923	0.526471	0.576316	0.564762
IFNAR1	657	7.95082e-07	1.42277e-05	0.540323	0.483333	0.704167	0.708696	0.661538	0.710294	0.685526	0.724762
KCNAB2	657	0.00095069	0.00636163	0.533871	0.413889	0.679167	0.751087	0.778846	0.630882	0.703947	0.718571
AGPAT4	657	0.0323906	0.118549	0.424194	0.575	0.575	0.575	0.542308	0.517647	0.537061	0.528333
MAML3	658	7.99483e-07	1.42911e-05	0.400806	0.276389	0.664583	0.649457	0.597115	0.654412	0.653947	0.665
LSM14A	658	0.00010693	0.000995819	0.541935	0.476389	0.824306	0.675	0.791346	0.658088	0.639254	0.694286
ZNF548	658	0.0483114	0.158012	0.630645	0.455556	0.590278	0.606522	0.586538	0.551471	0.584211	0.613333
AGA	658	0.0453936	0.153446	0.547984	0.575	0.563194	0.553261	0.540385	0.575	0.533114	0.56
CTNS	659	0.00207673	0.0123875	0.567339	0.575	0.575	0.542935	0.554808	0.575	0.571272	0.570952
SOX12	659	0.0241309	0.0944466	0.594758	0.488889	0.597222	0.565761	0.600962	0.606618	0.561623	0.591429
WDFY2	660	0.000343533	0.0026201	0.391935	0.355556	0.666667	0.63587	0.601923	0.7	0.590789	0.651905
PDHX	660	0.00121902	0.00784797	0.608871	0.480556	0.640278	0.604348	0.628846	0.635294	0.567105	0.625714
ABRACL	661	0.000171766	0.0014712	0.54879	0.569444	0.7	0.640217	0.651923	0.7	0.594298	0.643333
RETSAT	661	0.00809017	0.0373679	0.583065	0.544444	0.55	0.6	0.553846	0.570588	0.554386	0.569524
PIGB	661	0.0323906	0.118549	0.502016	0.575	0.575	0.575	0.455769	0.548529	0.501974	0.531905
PPP3R1	662	1.08429e-05	0.000136807	0.51371	0.419444	0.733333	0.754348	0.603846	0.620588	0.663596	0.664048
CLTCL1	662	0.00449067	0.0229808	0.499597	0.575	0.547222	0.552174	0.575	0.541176	0.560307	0.570476
ACTR6	662	0.0155094	0.0652447	0.583065	0.547222	0.6	0.565217	0.580769	0.6	0.572368	0.572381
AFF4	663	8.33729e-06	0.00010806	0.585484	0.483333	0.863889	0.825	0.792308	0.794118	0.691228	0.71381
SAMD4B	663	1.16032e-05	0.000145079	0.535081	0.558333	0.78125	0.786413	0.720192	0.763235	0.717544	0.730476
MRVI1	663	0.00026656	0.00211949	0.541935	0.575	0.575	0.575	0.575	0.575	0.569956	0.575
UBE2S	663	0.0563223	0.178877	0.583065	0.513889	0.588889	0.576087	0.563462	0.570588	0.557895	0.551429
C19orf25	664	0.028468	0.10743	0.583065	0.577778	0.577778	0.58913	0.580769	0.585294	0.55614	0.55619
RBBP8	665	1.01148e-06	1.72823e-05	0.622581	0.577778	0.715972	0.686957	0.690385	0.684559	0.704167	0.68381
RIN1	666	8.10728e-07	1.44455e-05	0.495968	0.598611	0.625	0.625	0.600962	0.625	0.621272	0.625
NAPRT1	666	1.02707e-06	1.75128e-05	0.573387	0.570833	0.675	0.675	0.656731	0.663971	0.665132	0.652619
MICAL1	666	6.83653e-06	9.0584e-05	0.675806	0.316667	0.777778	0.745652	0.646154	0.772059	0.748684	0.778095
RBBP9	666	0.0161373	0.067246	0.549597	0.575	0.55	0.575	0.554808	0.561029	0.563377	0.566429
CMIP	667	1.03366e-06	1.76071e-05	0.474194	0.427778	0.743056	0.726087	0.753846	0.622059	0.75	0.74381
TXNDC15	667	0.00479929	0.0239903	0.632661	0.423611	0.684028	0.656522	0.664423	0.665441	0.642982	0.644048
MCOLN1	667	0.0639972	0.199073	0.472984	0.575	0.563194	0.556522	0.575	0.575	0.552851	0.555952
ISG15	668	3.6317e-05	0.000388673	0.626613	0.597222	0.675	0.673913	0.7	0.680882	0.667544	0.66619
HIRA	668	0.0560639	0.178125	0.543548	0.575	0.534028	0.554348	0.556731	0.561029	0.562061	0.540238
LGALS1	669	1.04389e-06	1.77451e-05	0.614516	0.363889	0.686111	0.658696	0.686538	0.689706	0.679386	0.674762
TIMP3	669	0.130156	0.324763	0.527419	0.575	0.561806	0.552174	0.556731	0.544118	0.549781	0.54
ALPK1	670	8.67408e-07	1.52433e-05	0.513306	0.468056	0.682639	0.627174	0.704808	0.703676	0.646272	0.700952
TCF12	670	2.72611e-05	0.000301248	0.671774	0.469444	0.813889	0.778261	0.673077	0.772059	0.680044	0.71
ABHD4	670	0.0323906	0.118549	0.535081	0.575	0.575	0.575	0.575	0.5625	0.554605	0.551905
GAA	671	5.88007e-07	1.08128e-05	0.403226	0.483333	0.725	0.683696	0.7125	0.7	0.697368	0.700952
CEP170	671	1.70274e-06	2.72942e-05	0.473387	0.35	0.75	0.698913	0.607692	0.735294	0.715789	0.718571
BRMS1L	671	0.0907873	0.244167	0.545968	0.575	0.563194	0.52337	0.575	0.575	0.525658	0.531905
ABCC1	672	0.000121066	0.0011052	0.664516	0.438889	0.770833	0.723913	0.701923	0.730882	0.641667	0.698571
ATG4A	672	0.0573501	0.18176	0.5375	0.575	0.575	0.565761	0.575	0.561029	0.555044	0.55381
CCDC22	673	8.87177e-07	1.55088e-05	0.592742	0.580556	0.65	0.65	0.611538	0.638235	0.621053	0.64619
SFPQ	673	4.87921e-06	6.89303e-05	0.527419	0.3	0.894444	0.756522	0.742308	0.795588	0.69386	0.759048
BCOR	673	4.08191e-05	0.000429944	0.656048	0.508333	0.797917	0.744565	0.674038	0.766176	0.705482	0.739048
NAA10	673	0.0323906	0.118549	0.544355	0.575	0.563194	0.575	0.510577	0.534559	0.551535	0.549524
TADA3	674	1.10486e-06	1.86104e-05	0.569355	0.470833	0.656944	0.646196	0.629808	0.633088	0.664693	0.617381
ATP5A1	674	1.29171e-05	0.000159352	0.653226	0.413889	0.788889	0.813043	0.753846	0.745588	0.708772	0.727619
PLA2G15	674	0.0453936	0.153446	0.55121	0.575	0.575	0.553261	0.575	0.575	0.556579	0.545
MFSD1	675	6.74953e-07	1.22359e-05	0.390323	0.372222	0.738889	0.722826	0.605769	0.723529	0.714035	0.720476
HAGH	675	0.0219646	0.087136	0.599194	0.509722	0.601389	0.559239	0.610577	0.602941	0.590789	0.599048
STK19	676	8.87177e-07	1.55088e-05	0.527419	0.6	0.626389	0.628261	0.6	0.6	0.616667	0.64619
EFCAB14	676	1.32572e-05	0.000162944	0.564113	0.425	0.806944	0.808696	0.750962	0.706618	0.689912	0.7
EIF2B1	676	0.000212626	0.00176926	0.529839	0.527778	0.666667	0.611957	0.7	0.642647	0.660088	0.635238
AQP9	676	0.00207673	0.0123875	0.412097	0.575	0.563194	0.565761	0.575	0.575	0.571272	0.570952
ZNF41	676	0.0591521	0.186476	0.599194	0.569444	0.595833	0.582609	0.600962	0.580147	0.565132	0.575
ADAM17	677	1.40109e-06	2.29951e-05	0.604839	0.608333	0.817361	0.8125	0.765385	0.755882	0.789035	0.795
CCNE1	677	0.000130592	0.00116532	0.552016	0.575	0.575	0.563587	0.575	0.559559	0.575	0.565
RCHY1	677	0.00372059	0.019694	0.632258	0.586111	0.65	0.641304	0.682692	0.644118	0.647368	0.632857
PRKCE	678	8.95071e-07	1.5614e-05	0.618548	0.397222	0.725	0.721739	0.557692	0.7	0.705702	0.72381
DBP	678	0.0453936	0.153446	0.507258	0.575	0.519444	0.515761	0.510577	0.575	0.515132	0.56
C4orf33	679	1.18833e-06	1.98756e-05	0.580645	0.486111	0.661806	0.634783	0.640385	0.6625	0.664254	0.657381
GNAQ	679	0.000232424	0.00190918	0.480645	0.186111	0.743056	0.722826	0.730769	0.760294	0.658772	0.718095
DNM1	679	0.0302624	0.113149	0.56129	0.575	0.575	0.563587	0.558654	0.575	0.563816	0.55881
BIRC6	680	5.11266e-06	7.19839e-05	0.56371	0.527778	0.8875	0.681522	0.751923	0.638235	0.650439	0.697143
RTN4	680	1.43075e-05	0.000174949	0.433871	0.372222	0.794444	0.828261	0.782692	0.716176	0.737719	0.778571
C2orf49	680	0.000128249	0.00116312	0.550806	0.502778	0.665278	0.640217	0.7	0.658824	0.626316	0.66619
SARM1	680	0.0604068	0.19	0.568145	0.551389	0.536806	0.564674	0.556731	0.519118	0.502851	0.517143
SUFU	680	0.199247	0.459135	0.459677	0.575	0.560417	0.541848	0.538462	0.531618	0.530263	0.535952
RHBDD2	681	0.0302624	0.113149	0.568145	0.495833	0.55	0.564674	0.556731	0.575	0.5125	0.561429
DCP2	682	1.45294e-05	0.000177402	0.633468	0.5	0.815972	0.811413	0.740385	0.733824	0.700658	0.754762
PPP1R13B	682	0.0604068	0.19	0.568145	0.527778	0.520833	0.55	0.536538	0.5625	0.514693	0.526429
ECT2	682	0.03813	0.135909	0.535887	0.575	0.575	0.553261	0.536538	0.558088	0.535746	0.562857
NFKBIE	683	7.26666e-06	9.55982e-05	0.479435	0.404167	0.747222	0.751087	0.672115	0.720588	0.714474	0.700476
SC5D	683	0.0604068	0.19	0.568145	0.452778	0.545833	0.525	0.5125	0.558088	0.524561	0.524048
SLC41A3	683	0.0764872	0.21785	0.565726	0.575	0.563194	0.544022	0.552885	0.542647	0.541886	0.539048
FAM214B	684	1.27787e-06	2.12016e-05	0.501613	0.577778	0.665972	0.654348	0.675	0.659559	0.663816	0.660476
COX6A1	684	0.000130592	0.00116532	0.568145	0.545833	0.575	0.563587	0.575	0.559559	0.575	0.566429
CISH	684	0.07626	0.217559	0.545968	0.575	0.575	0.563587	0.556731	0.522059	0.532018	0.550952
SNX27	685	6.09885e-06	8.19847e-05	0.444355	0.455556	0.773611	0.73913	0.692308	0.764706	0.736842	0.732857
RMDN2	685	0.00303293	0.016511	0.54879	0.575	0.575	0.5375	0.508654	0.561029	0.569956	0.558571
ZNF227	685	0.0604068	0.19	0.568145	0.522222	0.560417	0.528261	0.554808	0.528676	0.534868	0.537381
PSMD4	686	1.8734e-06	2.96361e-05	0.637097	0.566667	0.7125	0.73913	0.638462	0.733824	0.714912	0.700952
LRRC42	686	0.0161953	0.067246	0.560484	0.575	0.575	0.575	0.556731	0.544118	0.557895	0.566429
GSTCD	686	0.0314729	0.116368	0.568145	0.545833	0.545833	0.530435	0.575	0.575	0.544956	0.559524
ZNF250	687	0.0302034	0.113149	0.568145	0.463889	0.563194	0.555435	0.556731	0.511765	0.562061	0.53881
PIK3R3	687	0.0616815	0.192843	0.558065	0.575	0.575	0.533696	0.575	0.547059	0.557456	0.551905
NFE2L1	688	1.31433e-06	2.16779e-05	0.627419	0.591667	0.775	0.740217	0.688462	0.644118	0.747807	0.713333
C17orf85	688	8.35981e-06	0.000108268	0.624194	0.508333	0.763889	0.734783	0.751923	0.639706	0.743421	0.72381
_ENSG00000241679	688	0.000130592	0.00116532	0.568145	0.575	0.561806	0.575	0.575	0.530147	0.575	0.575
RPS13	688	0.000388737	0.0028894	0.58629	0.502778	0.778472	0.780978	0.700962	0.8125	0.653289	0.71
KLF10	689	1.36637e-06	2.24918e-05	0.315323	0.304167	0.747917	0.729891	0.6875	0.682353	0.735526	0.679048
CAPZA1	689	2.56833e-06	3.90695e-05	0.609677	0.529167	0.865278	0.833696	0.785577	0.806618	0.807237	0.733571
PATL1	689	1.09177e-05	0.00013723	0.651613	0.647222	0.736111	0.76413	0.701923	0.716176	0.730263	0.730476
RAD23A	689	0.000530923	0.00378562	0.624194	0.602778	0.748611	0.708696	0.751923	0.677941	0.696053	0.681905
SLTM	690	5.28498e-06	7.42216e-05	0.629032	0.561111	0.877778	0.780435	0.792308	0.779412	0.709649	0.77
WASF2	690	1.59502e-05	0.000190555	0.638306	0.534722	0.828472	0.777717	0.782692	0.765441	0.750439	0.776667
SLC46A2	690	0.000130592	0.00116532	0.545161	0.575	0.575	0.575	0.575	0.575	0.575	0.575
TNFRSF8	690	0.000153629	0.00133718	0.582258	0.575	0.6	0.590217	0.584615	0.6	0.595175	0.594286
TMPPE	691	1.06284e-06	1.79936e-05	0.55	0.519444	0.619444	0.65	0.573077	0.622059	0.629825	0.645238
YWHAZ	691	5.55634e-06	7.74444e-05	0.616129	0.3	0.890278	0.766304	0.678846	0.589706	0.563596	0.674286
ACOT9	691	6.27651e-05	0.00062743	0.543952	0.534722	0.725	0.697283	0.665385	0.716912	0.678728	0.662381
TMEM39B	691	0.01239	0.0539436	0.560484	0.575	0.548611	0.564674	0.558654	0.561029	0.566667	0.565952
CEP89	691	0.0210748	0.0840468	0.582258	0.566667	0.588889	0.567391	0.565385	0.583824	0.580702	0.576667
MAN1A1	692	1.52218e-06	2.46421e-05	0.589516	0.526389	0.80625	0.776087	0.691346	0.652941	0.753728	0.700476
YY1AP1	692	2.05977e-06	3.21563e-05	0.587903	0.570833	0.825694	0.795109	0.707692	0.768382	0.77807	0.75119
OCRL	692	0.00415347	0.0215989	0.525	0.575	0.535417	0.541848	0.534615	0.575	0.552412	0.570952
POLM	693	0.14285	0.349194	0.490323	0.575	0.563194	0.514674	0.556731	0.541176	0.541447	0.548571
OPRL1	694	0.000130592	0.00116532	0.502823	0.575	0.575	0.575	0.575	0.575	0.575	0.57
RGL1	694	0.00213332	0.0126977	0.582258	0.544444	0.6	0.6	0.6	0.570588	0.577632	0.590952
APP	695	0.000125756	0.00114363	0.333065	0.204167	0.722917	0.64837	0.572115	0.746324	0.638377	0.709048
MZT2B	695	0.060832	0.191085	0.582258	0.519444	0.577778	0.576087	0.578846	0.586765	0.560088	0.559524
GPR108	695	0.123958	0.313483	0.473387	0.575	0.543056	0.533696	0.575	0.558088	0.519737	0.551429
PLD4	696	5.78761e-06	7.85623e-05	0.582258	0.475	0.6	0.6	0.526923	0.6	0.6	0.595714
PTPN2	696	5.89129e-06	7.99045e-05	0.565323	0.344444	0.825	0.761957	0.755769	0.660294	0.749561	0.754762
XPO1	696	7.79019e-06	0.000101762	0.665726	0.398611	0.873611	0.759783	0.777885	0.811029	0.707018	0.75881
PTTG1IP	696	2.9575e-05	0.000322534	0.554032	0.313889	0.7125	0.78913	0.769231	0.722059	0.697807	0.726667
NECAB3	696	0.0161953	0.067246	0.566532	0.575	0.561806	0.575	0.554808	0.575	0.565789	0.556429
RLIM	697	5.94973e-06	8.0435e-05	0.546774	0.566667	0.856944	0.722826	0.715385	0.760294	0.660526	0.72
RALA	697	2.82263e-05	0.000311088	0.634677	0.302778	0.740278	0.731522	0.673077	0.732353	0.683772	0.701905
TUBB	697	5.50045e-05	0.000560555	0.612903	0.425	0.798611	0.757609	0.769231	0.683824	0.653509	0.691905
XRCC3	697	0.00280809	0.0157189	0.53871	0.575	0.575	0.575	0.575	0.575	0.570395	0.560476
ISG20	697	0.060832	0.191085	0.582258	0.486111	0.518056	0.523913	0.5	0.525	0.496053	0.457143
FFAR2	698	0.000130592	0.00116532	0.491129	0.575	0.575	0.575	0.575	0.559559	0.575	0.575
ZNF101	698	0.060832	0.191085	0.582258	0.538889	0.5625	0.46413	0.501923	0.497059	0.507895	0.524762
DGAT1	699	1.16282e-06	1.95078e-05	0.604839	0.527778	0.634722	0.65	0.65	0.622059	0.621053	0.644762
EWSR1	699	5.9782e-06	8.06887e-05	0.480645	0.413889	0.877778	0.7	0.726923	0.764706	0.691667	0.735238
KLHL15	699	1.10599e-05	0.000138807	0.625403	0.338889	0.754861	0.747826	0.680769	0.716176	0.717105	0.703095
ARL16	699	0.0102189	0.0458639	0.582258	0.516667	0.6	0.591304	0.6	0.586765	0.551316	0.585238
WDR24	699	0.0226968	0.0895497	0.550403	0.575	0.575	0.563587	0.556731	0.575	0.560746	0.56
CALM3	700	0.000352059	0.00267533	0.570161	0.576389	0.761806	0.75	0.764423	0.657353	0.693421	0.680238
URB2	700	0.07626	0.217559	0.545161	0.575	0.575	0.556522	0.536538	0.5625	0.533772	0.532619
STAT3	701	9.05388e-05	0.000860999	0.51371	0.547222	0.811111	0.658696	0.780769	0.642647	0.638596	0.709524
ZNF189	701	0.211394	0.477798	0.53871	0.575	0.511111	0.55	0.508654	0.561029	0.535088	0.535
SPTLC2	702	1.97527e-05	0.000227649	0.479839	0.358333	0.735417	0.754891	0.638462	0.690441	0.697588	0.698333
C9orf156	702	0.390469	0.758247	0.429839	0.575	0.535417	0.491304	0.501923	0.533088	0.475	0.474286
CHP1	703	1.20109e-06	2.00688e-05	0.531452	0.563889	0.743056	0.720652	0.711538	0.713235	0.707018	0.721429
ZNF317	703	0.0151147	0.0638746	0.636694	0.406944	0.661806	0.652174	0.597115	0.619853	0.621053	0.644762
DCUN1D5	703	0.074539	0.215623	0.527419	0.575	0.563194	0.564674	0.532692	0.561029	0.548684	0.552381
PPP1CB	704	6.11593e-06	8.2148e-05	0.534677	0.272222	0.879167	0.780435	0.776923	0.792647	0.696053	0.75381
RIPK1	704	0.000628504	0.0044096	0.656452	0.580556	0.716667	0.731522	0.719231	0.647059	0.660965	0.679524
CYP1B1	704	0.00207673	0.0123875	0.370161	0.575	0.55	0.575	0.575	0.575	0.571272	0.570952
P2RX7	705	1.70568e-06	2.72942e-05	0.515323	0.581944	0.654167	0.6625	0.603846	0.658088	0.662061	0.63119
NDUFA9	705	0.0323906	0.118549	0.558871	0.575	0.563194	0.575	0.558654	0.575	0.540789	0.557381
MAP3K12	706	0.0925223	0.244167	0.518145	0.575	0.547222	0.55	0.575	0.558088	0.528509	0.557857
PRPF38B	707	6.17479e-06	8.26716e-05	0.529032	0.427778	0.883333	0.692391	0.673077	0.579412	0.625877	0.702381
PITHD1	707	0.0209765	0.083735	0.61129	0.538889	0.626389	0.578261	0.538462	0.580882	0.602632	0.57619
PRIM2	707	0.195234	0.451263	0.536694	0.575	0.535417	0.522283	0.536538	0.533088	0.530263	0.551429
YY1	708	6.24176e-06	8.3367e-05	0.562097	0.430556	0.844444	0.75	0.655769	0.710294	0.691667	0.735714
IPO7	708	0.000127574	0.00115762	0.587903	0.536111	0.794444	0.748913	0.771154	0.735294	0.69386	0.670952
ZNHIT6	708	0.0629295	0.196082	0.61129	0.494444	0.605556	0.576087	0.617308	0.513235	0.571491	0.569048
ITIH2	708	0.222418	0.49711	0.516532	0.575	0.547222	0.541848	0.510577	0.558088	0.526754	0.544048
UBE2R2	709	3.43793e-06	5.06767e-05	0.455645	0.522222	0.729167	0.73913	0.696154	0.704412	0.709211	0.717619
ZBTB4	709	0.00224795	0.0132802	0.645968	0.525	0.706944	0.665217	0.730769	0.588235	0.574123	0.614762
FBXO4	709	0.00449067	0.0229808	0.55121	0.575	0.563194	0.554348	0.558654	0.531618	0.55	0.570476
DNMT3A	709	0.0629295	0.196082	0.61129	0.586111	0.588889	0.5	0.542308	0.572059	0.525439	0.538571
TRIB1	710	1.42569e-06	2.33297e-05	0.141129	0.458333	0.690278	0.715217	0.673077	0.717647	0.714912	0.714286
KDM5A	710	0.000198293	0.00166595	0.678629	0.611111	0.820139	0.753261	0.771154	0.709559	0.702632	0.720714
CYSLTR2	710	0.00449067	0.0229808	0.559677	0.575	0.575	0.575	0.538462	0.575	0.562061	0.570476
KIAA1524	711	0.0121143	0.052901	0.581452	0.547222	0.6	0.590217	0.6	0.586765	0.577193	0.584762
TRAPPC12	712	0.00137258	0.00868206	0.652016	0.431944	0.698611	0.645652	0.643269	0.725735	0.648904	0.686429
OBSCN	712	0.390469	0.758247	0.517339	0.575	0.38125	0.3125	0.470192	0.473529	0.298026	0.43
HK1	713	0.000609468	0.00428688	0.593548	0.516667	0.743056	0.731522	0.753846	0.714706	0.688158	0.706667
KIAA1407	713	0.0323906	0.118549	0.540323	0.575	0.559028	0.575	0.498077	0.545588	0.550219	0.538095
CCR1	714	0.0233257	0.0917697	0.22621	0.575	0.563194	0.564674	0.575	0.559559	0.562061	0.566429
QRSL1	714	0.0654007	0.202072	0.567339	0.455556	0.561806	0.552174	0.514423	0.510294	0.538596	0.53
MIR22HG	715	1.95841e-06	3.07181e-05	0.415323	0.597222	0.725	0.726087	0.713462	0.713235	0.709649	0.712857
THOC2	715	6.77279e-06	8.9811e-05	0.670161	0.508333	0.851389	0.748913	0.578846	0.747059	0.650439	0.68619
STIM1	715	1.53375e-05	0.000184028	0.664516	0.652778	0.8	0.797826	0.738462	0.679412	0.695614	0.764286
CLMN	715	0.0149329	0.0632349	0.248387	0.575	0.563194	0.575	0.472115	0.5625	0.567105	0.545952
NIF3L1	715	0.0472093	0.154993	0.567339	0.545833	0.559028	0.552174	0.552885	0.558088	0.555702	0.559524
SMCO4	716	0.00026656	0.00211949	0.487903	0.575	0.560417	0.575	0.575	0.575	0.54693	0.575
ZNF813	716	0.03813	0.135909	0.567339	0.495833	0.575	0.553261	0.554808	0.547059	0.553728	0.548333
DCAF10	717	0.0025789	0.0146829	0.627419	0.594444	0.652778	0.631522	0.676923	0.664706	0.603509	0.650952
DFFB	717	0.100875	0.262924	0.54879	0.575	0.559028	0.494022	0.520192	0.558088	0.544737	0.553095
SLC30A1	718	1.41452e-06	2.31697e-05	0.549194	0.383333	0.676389	0.692391	0.682692	0.679412	0.664474	0.684286
SMIM7	718	1.72461e-05	0.000203264	0.645565	0.633333	0.763194	0.720109	0.675962	0.736765	0.696491	0.709048
JAGN1	718	0.0161953	0.067246	0.541935	0.575	0.547222	0.575	0.575	0.575	0.565789	0.558333
C3AR1	719	0.00026656	0.00211949	0.545968	0.575	0.563194	0.575	0.558654	0.575	0.571272	0.575
ERI1	719	0.0273391	0.10371	0.597581	0.540278	0.585417	0.598913	0.590385	0.580147	0.586623	0.581429
PPM1N	720	0.00132092	0.00841927	0.597581	0.551389	0.613194	0.601087	0.625	0.625	0.609649	0.577619
HAUS8	721	1.60027e-05	0.00019102	0.610484	0.594444	0.65	0.619565	0.632692	0.611765	0.632018	0.638571
TMEM167A	721	1.62803e-05	0.000193527	0.456048	0.429167	0.770139	0.695109	0.757692	0.697794	0.726974	0.744286
CLCF1	721	0.00240413	0.0138479	0.556452	0.575	0.575	0.575	0.575	0.575	0.571272	0.561905
UHRF1BP1L	722	7.32931e-06	9.63463e-05	0.52379	0.466667	0.802778	0.74837	0.742308	0.750735	0.725	0.742381
GIMAP7	722	0.185045	0.432455	0.491935	0.575	0.519444	0.425543	0.575	0.451471	0.414254	0.470714
SNAP23	723	1.67884e-06	2.69907e-05	0.571774	0.383333	0.73125	0.720652	0.741346	0.686765	0.73114	0.731429
POGZ	723	7.39926e-06	9.71124e-05	0.609274	0.452778	0.8375	0.72337	0.741346	0.704412	0.647368	0.725476
CCDC47	723	2.29941e-05	0.000260141	0.541532	0.397222	0.772222	0.777717	0.669231	0.710294	0.676316	0.688095
TRNAU1AP	723	0.132252	0.329607	0.521371	0.575	0.559028	0.554348	0.542308	0.545588	0.552851	0.52881
ITCH	724	1.45737e-05	0.000177811	0.580645	0.605556	0.841667	0.823913	0.730769	0.566176	0.774561	0.751429
NFX1	724	8.34585e-05	0.000806104	0.65	0.4	0.724306	0.631522	0.536538	0.671324	0.709649	0.669524
IRGQ	724	0.000109388	0.00101577	0.435081	0.454167	0.704167	0.708696	0.685577	0.713971	0.671711	0.678571
RPH3AL	724	0.0161953	0.067246	0.559677	0.575	0.561806	0.575	0.556731	0.575	0.565789	0.547857
LRRK1	725	1.51622e-06	2.45935e-05	0.504839	0.344444	0.681944	0.7	0.611538	0.691176	0.677632	0.68381
YBX3	725	2.36351e-05	0.000266126	0.389113	0.266667	0.720139	0.782609	0.566346	0.752941	0.698465	0.722381
ARHGAP35	725	0.000225935	0.00186416	0.669355	0.505556	0.788889	0.705435	0.75	0.642647	0.675	0.61619
SLC35C1	725	0.0323906	0.118549	0.541129	0.575	0.575	0.575	0.558654	0.541176	0.537719	0.535
EXOC7	726	0.00258573	0.0147167	0.554839	0.566667	0.704167	0.670652	0.761538	0.633824	0.582018	0.604286
APPBP2	726	0.0208993	0.0834669	0.629839	0.558333	0.655556	0.632609	0.601923	0.602941	0.58114	0.62
SMTN	726	0.0302624	0.113149	0.534274	0.575	0.561806	0.575	0.552885	0.575	0.558333	0.560476
MADD	727	0.00259131	0.0147258	0.529839	0.405556	0.715278	0.675	0.765385	0.489706	0.670175	0.666667
OLIG1	727	0.00224533	0.0132695	0.481855	0.575	0.575	0.575	0.575	0.575	0.570395	0.570476
ETS2	728	1.02905e-05	0.000130629	0.33871	0.388889	0.740278	0.732609	0.709615	0.729412	0.709211	0.703333
LACTB	728	1.27736e-05	0.000157816	0.505242	0.501389	0.696528	0.713043	0.714423	0.668382	0.698684	0.681905
IPO5	729	0.000736919	0.00508239	0.660081	0.395833	0.756944	0.699457	0.711538	0.695588	0.688158	0.662619
ABHD3	729	0.00136067	0.00862966	0.631048	0.552778	0.696528	0.665217	0.714423	0.671324	0.657018	0.635476
TEAD1	729	0.0907873	0.244167	0.526613	0.575	0.518056	0.552174	0.538462	0.575	0.541009	0.55
DCAF7	730	1.78028e-05	0.000208057	0.664516	0.358333	0.738889	0.776087	0.723077	0.719118	0.718421	0.757143
EPOR	730	0.00449067	0.0229808	0.558871	0.575	0.575	0.575	0.575	0.575	0.561623	0.570476
KLHDC10	731	0.00269981	0.0152401	0.632258	0.469444	0.643056	0.668478	0.648077	0.630882	0.638158	0.65
FAM122A	731	0.097501	0.254887	0.540323	0.575	0.561806	0.541848	0.496154	0.561029	0.547368	0.555
KCMF1	732	1.89784e-06	2.99372e-05	0.651613	0.591667	0.772222	0.765217	0.636538	0.725	0.740789	0.742381
SET	732	8.15646e-06	0.000105964	0.621774	0.380556	0.836111	0.696739	0.685577	0.744853	0.706798	0.725
ARHGAP11B	732	0.0158642	0.0664681	0.529032	0.575	0.563194	0.5625	0.520192	0.575	0.566667	0.55881
SEPT9	733	0.000355633	0.00269879	0.633065	0.383333	0.813889	0.756522	0.792308	0.729412	0.667544	0.762857
RNF115	733	0.000396637	0.00293675	0.655645	0.591667	0.752778	0.654348	0.717308	0.644118	0.646491	0.674762
RINL	733	0.123958	0.313483	0.522581	0.575	0.559028	0.506522	0.575	0.558088	0.525877	0.54
TNS3	734	2.71873e-06	4.11693e-05	0.393548	0.523611	0.702778	0.715761	0.463462	0.711029	0.696711	0.676667
ZKSCAN5	734	0.356226	0.712795	0.489113	0.575	0.523611	0.525543	0.532692	0.536029	0.540789	0.525476
[truncated: 14,643 more rows]

## Sheet: 2
	Top	p.value	FDR	overlap.6	overlap.8	overlap.3	overlap.7	overlap.1	overlap.9	overlap.4	overlap.5
TNFAIP2	1	1.85185e-34	3.08185e-30	0.666129	0.710125	0.990143	0.991059	0.965881	0.99075	0.990733	0.990476
FGR	1	1.70421e-32	3.15128e-29	0.395968	0.741935	0.981183	0.999649	0.989454	0.87334	0.987832	0.984332
DMXL2	1	4.61517e-31	3.84028e-28	0.525	0.999104	1	1	0.967742	1	0.991087	0.996006
VCAN	1	3.38052e-29	1.60739e-26	0.98871	0.979391	0.999552	1	0.998139	1	1	0.999693
CD93	2	6.88255e-34	5.72697e-30	0.812903	0.638889	0.956541	0.964937	0.931762	0.939753	0.967742	0.962519
FCN1	2	1.44668e-33	8.02522e-30	0.772581	0.956093	0.99328	0.999649	0.994417	0.999526	0.999717	0.999386
CSF3R	2	4.98369e-33	1.59903e-29	0.966935	0.859767	0.989695	0.991585	0.9634	0.990512	0.990096	0.990476
EMILIN2	2	1.9893e-32	3.31059e-29	0.387097	0.591398	0.987455	0.990358	0.890509	0.990038	0.984791	0.987942
SLC11A1	2	5.53314e-32	6.54841e-29	0.743548	0.981183	0.97491	0.98317	0.944789	0.982922	0.978212	0.980338
LRP1	2	2.26087e-30	1.56772e-27	0.762097	0.934588	0.99776	0.999299	0.975186	1	0.99137	0.998771
KLF4	3	1.11425e-32	2.58732e-29	0.583871	0.429211	0.990591	0.988604	0.884926	0.988615	0.987408	0.988556
S100A8	3	5.19831e-28	2.01778e-25	0.928226	0.921147	0.901882	0.937412	0.933313	0.935247	0.936828	0.939171
ITGAX	4	2.21682e-33	9.22309e-30	0.465323	0.405018	0.978495	0.982468	0.94603	0.933586	0.982739	0.972504
S100A9	4	1.33249e-28	5.99333e-26	0.925806	0.939964	0.961022	0.966339	0.957816	0.963947	0.95996	0.957143
DUSP6	4	2.9935e-28	1.311e-25	0.652419	0.967294	0.970206	0.961957	0.935484	0.972011	0.955787	0.966974
ARHGAP26	4	1.31307e-27	4.55251e-25	0.9	0.836918	0.981183	0.969495	0.974566	0.879981	0.976089	0.935791
PLXNB2	5	6.65539e-32	6.92243e-29	0.303226	0.599014	0.985887	0.990884	0.905707	0.985057	0.974887	0.987942
PSAP	5	1.40314e-27	4.76552e-25	0.365323	0.811828	0.998656	0.998948	0.942928	0.989089	0.994765	0.995853
NEAT1	5	9.3764e-27	2.51681e-24	0.484677	0.960573	1	0.999299	0.971464	0.975332	0.995048	0.998003
CD163	5	2.69873e-26	6.70333e-24	0.895161	0.777778	0.883289	0.88061	0.895161	0.875237	0.893039	0.888479
SPI1	6	5.76505e-33	1.59903e-29	0.342742	0.502688	0.968638	0.982468	0.881514	0.963472	0.979626	0.976344
IRAK3	6	5.9023e-32	6.54841e-29	0.582661	0.797043	0.97267	0.97493	0.944479	0.972011	0.969864	0.969432
CTSS	6	5.33484e-28	2.01778e-25	0.599194	0.878136	0.987007	0.988955	0.971774	0.985531	0.986064	0.981106
LYZ	6	1.15588e-26	3.05336e-24	0.902823	0.671147	0.973566	0.976508	0.948201	0.974858	0.980971	0.97573
PARP8	7	2.99944e-07	3.9585e-06	0.891129	0.710573	0.799283	0.601332	0.727047	0.448292	0.525184	0.443932
CYBB	8	1.24375e-32	2.58732e-29	0.644355	0.876792	0.984991	0.990182	0.934553	0.989564	0.988894	0.990323
LRRK2	8	5.65491e-32	6.54841e-29	0.43871	0.749104	0.952509	0.964586	0.760236	0.969165	0.970006	0.970968
VIM	8	1.31882e-23	2.13085e-21	0.875806	0.491039	0.985663	0.995792	0.940447	0.998102	0.962932	0.965131
ZEB2	9	1.38687e-30	1.00349e-27	0.456452	0.822581	0.992832	0.996143	0.94665	0.792694	0.993916	0.952995
SLC2A3	9	3.62967e-07	4.69348e-06	0.893145	0.659946	0.750224	0.575912	0.737593	0.788425	0.431027	0.575192
CD36	10	2.84383e-32	4.30246e-29	0.840726	0.788082	0.956541	0.95845	0.887717	0.948055	0.958546	0.957296
PLEK	10	1.86928e-31	1.72825e-28	0.396371	0.568996	0.975582	0.989656	0.902295	0.91129	0.981466	0.941167
STAB1	10	1.87434e-27	5.99861e-25	0.869355	0.903226	0.900538	0.903226	0.878412	0.898482	0.901952	0.897542
SAT1	10	1.70933e-26	4.3101e-24	0.329839	0.595878	0.990143	0.995442	0.936104	0.997154	0.985427	0.993241
DUSP1	10	5.81175e-20	5.40198e-18	0.500806	0.630824	0.997312	0.985975	0.950993	0.962998	0.924731	0.915822
ANXA1	10	9.84e-15	4.63902e-13	0.753629	0.578405	0.914651	0.937062	0.96371	0.925047	0.732527	0.776575
NLRP3	11	4.14741e-31	3.6327e-28	0.829839	0.672939	0.955645	0.964937	0.894541	0.961101	0.963639	0.966513
GPCPD1	11	4.03013e-23	5.63609e-21	0.725	0.905018	0.984319	0.958626	0.94665	0.947818	0.905914	0.961137
THEMIS2	12	4.57438e-32	6.34391e-29	0.448387	0.552867	0.959229	0.973001	0.891439	0.969639	0.993067	0.974194
MPEG1	12	1.05315e-30	8.34596e-28	0.608065	0.453405	0.981183	0.980715	0.858561	0.97296	0.980334	0.981567
HBEGF	12	8.77839e-30	5.03759e-27	0.860081	0.771505	0.941084	0.94162	0.905397	0.943548	0.93987	0.93318
MAFB	12	2.28454e-27	6.9126e-25	0.468145	0.895609	0.915099	0.92514	0.904777	0.91888	0.918364	0.924962
RGS2	12	4.62735e-27	1.30523e-24	0.633065	0.500448	0.983647	0.971248	0.960918	0.958966	0.974038	0.970046
MCL1	12	7.99319e-21	8.63784e-19	0.807258	0.555556	0.996416	0.992637	0.942308	0.964421	0.924165	0.94086
TRIB1	13	1.10663e-30	8.37115e-28	0.858871	0.827957	0.953629	0.967742	0.950372	0.967505	0.966115	0.966283
MIR24-2	13	3.15736e-27	9.21838e-25	0.816129	0.890681	0.948925	0.974755	0.938275	0.935958	0.955857	0.913057
FYB	13	2.7508e-12	8.60503e-11	0.4	0.725358	0.896057	0.63324	0.960298	0.769213	0.546831	0.83172
PTPRE	14	3.13358e-30	2.00573e-27	0.692742	0.675627	0.982975	0.99439	0.929901	0.93074	0.990945	0.980031
HK3	14	1.79579e-27	5.8635e-25	0.331452	0.879928	0.891129	0.900421	0.875931	0.88852	0.902094	0.898925
NAMPT	14	5.6762e-26	1.36903e-23	0.342742	0.634409	0.99328	0.993338	0.960918	0.980076	0.972269	0.98894
MYO1F	14	1.12184e-22	1.47005e-20	0.437097	0.59767	0.959453	0.965638	0.960918	0.814516	0.941426	0.855991
SELL	14	3.08364e-16	1.81336e-14	0.841532	0.542115	0.877688	0.775421	0.700372	0.845351	0.72616	0.846697
SGK1	15	3.63844e-27	1.04398e-24	0.829839	0.55914	0.980511	0.965813	0.935484	0.982922	0.96562	0.968664
CD14	15	1.17079e-23	1.91022e-21	0.787903	0.870968	0.867384	0.870968	0.870968	0.870968	0.866865	0.850845
LYN	16	1.69073e-31	1.65513e-28	0.0887097	0.537634	0.974462	0.981417	0.700372	0.832543	0.978212	0.96467
FCAR	16	5.87016e-24	1.02833e-21	0.743548	0.862903	0.841622	0.862903	0.835298	0.862903	0.861135	0.856836
PNP	16	4.97519e-17	3.29869e-15	0.839516	0.686828	0.911066	0.917426	0.858561	0.896347	0.865379	0.852842
KCTD12	17	3.31631e-29	1.60739e-26	0.791129	0.311828	0.97155	0.9723	0.915323	0.974383	0.96661	0.968971
ANPEP	17	1.40712e-25	3.1223e-23	0.833871	0.777778	0.883513	0.919355	0.868486	0.891841	0.904924	0.9149
RBM47	18	2.75507e-30	1.83399e-27	0.75	0.761649	0.964158	0.964937	0.920596	0.963947	0.956989	0.96129
FTH1	18	2.12366e-24	4.06229e-22	0.447177	0.387097	0.978719	0.96371	0.94634	0.982448	0.919355	0.971275
PXN	18	3.86476e-05	0.000326484	0.815323	0.763441	0.649642	0.705119	0.769231	0.552419	0.666242	0.618126
CD300E	19	3.63185e-29	1.67892e-26	0.434677	0.875448	0.937276	0.95021	0.911911	0.949715	0.946095	0.946083
CD68	20	5.16446e-30	3.18322e-27	0.509677	0.867384	0.947581	0.929173	0.920596	0.943074	0.946237	0.935177
MNDA	20	1.78527e-29	9.00316e-27	0.724194	0.528674	0.9431	0.949509	0.905707	0.948292	0.944256	0.949002
SRGN	20	1.3377e-21	1.53531e-19	0.699194	0.784498	0.96595	0.966515	0.94603	0.902989	0.929754	0.928725
ITGAM	21	5.70913e-24	1.01076e-21	0.821371	0.829749	0.854615	0.892532	0.854529	0.629507	0.881791	0.841705
BACH1	21	1.55354e-23	2.48596e-21	0.452419	0.685484	0.980735	0.948107	0.865385	0.949715	0.926005	0.943472
C5AR1	21	9.63029e-23	1.28214e-20	0.403226	0.846774	0.854839	0.850982	0.834367	0.854839	0.851443	0.849155
MS4A6A	22	3.91712e-24	7.00954e-22	0.815726	0.740591	0.866039	0.876052	0.844603	0.879032	0.873302	0.877727
H2AFY	22	3.13936e-23	4.50391e-21	0.690323	0.443548	0.985215	0.970547	0.867246	0.941176	0.944539	0.928418
ITGB2	23	1.79165e-19	1.55295e-17	0.484677	0.509857	0.936828	0.949684	0.944479	0.806452	0.909522	0.904839
EAF1	23	2.50034e-19	2.13388e-17	0.821774	0.810932	0.891577	0.909537	0.885236	0.9037	0.867714	0.87573
MALAT1	23	3.4899e-15	1.74411e-13	0.379839	0.503584	0.989247	0.789621	0.870347	0.755218	0.66129	0.813978
CKAP4	23	1.18549e-14	5.52633e-13	0.598387	0.83871	0.788082	0.807153	0.798387	0.833017	0.787776	0.804147
FGL2	24	1.44237e-29	7.50124e-27	0.525	0.293011	0.969086	0.968093	0.920596	0.963472	0.967954	0.967819
TREM1	24	6.612e-28	2.44526e-25	0.779435	0.853943	0.920475	0.92479	0.891129	0.920541	0.922963	0.918664
TFEC	24	1.07276e-20	1.12282e-18	0.797984	0.649194	0.830645	0.830645	0.747519	0.830645	0.826401	0.822043
WDR74	24	4.17923e-15	2.06382e-13	0.620968	0.208781	0.987903	0.861851	0.809553	0.855787	0.779428	0.801229
NCF2	25	3.96203e-28	1.6082e-25	0.662097	0.678315	0.944892	0.943548	0.934243	0.951613	0.929542	0.945008
HLA-DRA	25	1.07699e-27	3.89635e-25	0.527419	0.061828	0.96371	0.958976	0.619727	0.963947	0.95232	0.943932
APLP2	25	2.55006e-24	4.66352e-22	0.793145	0.736111	0.964158	0.967041	0.94634	0.947581	0.94659	0.953917
GRK6	25	2.89134e-09	5.42476e-08	0.425806	0.844982	0.789651	0.768934	0.73201	0.728653	0.720076	0.759063
UPP1	26	1.39983e-14	6.37357e-13	0.550806	0.842294	0.835573	0.820477	0.860112	0.831831	0.808432	0.810753
NLRP1	26	8.0641e-11	1.96203e-09	0.525806	0.769265	0.893817	0.850631	0.943859	0.775854	0.757003	0.809447
TLR2	27	8.24616e-30	4.90117e-27	0.616129	0.681004	0.928315	0.935484	0.912531	0.933586	0.932796	0.930108
SULF2	27	5.28063e-28	2.01778e-25	0.707661	0.413082	0.950269	0.950035	0.813275	0.954934	0.944044	0.95023
CCR1	27	7.39625e-20	6.7631e-18	0.77379	0.830645	0.825941	0.826262	0.830645	0.821395	0.822085	0.826651
CCR2	27	5.95941e-13	2.1012e-11	0.782258	0.547939	0.774866	0.782258	0.728908	0.782258	0.752334	0.750998
ITGA5	28	5.75801e-09	1.03594e-07	0.800806	0.562724	0.810932	0.748597	0.82134	0.656546	0.74901	0.731336
PLXDC2	29	1.04055e-29	5.77226e-27	0.745968	0.665323	0.930108	0.940393	0.919975	0.912476	0.939304	0.933948
AHR	29	1.05313e-19	9.37228e-18	0.807258	0.607079	0.941084	0.936711	0.888958	0.94426	0.866299	0.900077
CD44	29	2.39236e-13	8.92681e-12	0.603226	0.836918	0.956541	0.846424	0.933002	0.94592	0.735144	0.80169
CLEC7A	30	1.29696e-29	6.96258e-27	0.430645	0.743728	0.935484	0.931978	0.902605	0.928843	0.933786	0.932412
SERPINA1	30	4.21552e-26	1.03169e-23	0.318548	0.750896	0.938172	0.943198	0.938586	0.9426	0.938596	0.940553
DYSF	30	4.93576e-22	6.08451e-20	0.78871	0.820789	0.830197	0.83871	0.83871	0.833017	0.837295	0.828264
AHNAK	30	1.52258e-17	1.0602e-15	0.751613	0.603943	0.982079	0.990182	0.85794	0.904175	0.832343	0.878648
JMJD1C	31	3.65496e-21	4.08227e-19	0.705645	0.721326	0.983871	0.988079	0.872208	0.972486	0.909451	0.944393
CREB5	31	9.33526e-20	8.35255e-18	0.787097	0.564516	0.821237	0.821178	0.810794	0.800047	0.823854	0.820891
IL8	32	1.82129e-20	1.79348e-18	0.783871	0.824373	0.861335	0.864656	0.842432	0.8463	0.85972	0.85722
TMEM170B	33	2.26895e-27	6.9126e-25	0.781452	0.819892	0.924283	0.910589	0.893921	0.929317	0.921336	0.932104
CSDE1	33	5.65646e-15	2.72854e-13	0.576613	0.428315	0.983871	0.78892	0.76861	0.789374	0.730051	0.768049
ARHGEF11	33	1.3411e-14	6.1315e-13	0.575806	0.806452	0.793459	0.752805	0.78598	0.798387	0.774759	0.785407
LONRF3	33	2.54198e-13	9.46389e-12	0.781855	0.755376	0.790771	0.773843	0.781017	0.772296	0.770798	0.776959
ASAH1	34	2.72222e-27	8.08985e-25	0.456855	0.712366	0.950269	0.948282	0.934243	0.943311	0.940436	0.911521
PTAFR	34	1.12305e-20	1.15369e-18	0.782258	0.669355	0.814516	0.803647	0.795285	0.814516	0.814516	0.811674
CLMN	34	7.79152e-19	6.11635e-17	0.751613	0.806452	0.801075	0.806452	0.717122	0.800759	0.802349	0.782335
QKI	34	8.0761e-19	6.28049e-17	0.459274	0.388889	0.981855	0.96669	0.917184	0.879032	0.900255	0.905684
ATP2B1	35	7.50733e-20	6.82716e-18	0.595968	0.741935	0.97267	0.941094	0.898883	0.969165	0.875212	0.924117
LRRFIP1	35	1.29096e-19	1.13673e-17	0.458871	0.535842	0.984319	0.959677	0.940447	0.934061	0.912281	0.926114
IVNS1ABP	35	7.74735e-10	1.60163e-08	0.8	0.656362	0.885081	0.846248	0.825372	0.816176	0.748868	0.781029
NFAM1	37	3.73607e-28	1.55439e-25	0.6	0.730287	0.906586	0.907959	0.889268	0.91129	0.909946	0.91129
RASSF2	37	1.7559e-23	2.75676e-21	0.554839	0.438172	0.971326	0.914095	0.809553	0.956357	0.928198	0.921198
AOAH	38	3.51257e-28	1.49888e-25	0.579032	0.591398	0.902778	0.939691	0.921216	0.683112	0.944114	0.897081
RXRA	38	1.18678e-27	4.2022e-25	0.362903	0.820341	0.93078	0.938815	0.83995	0.910104	0.935908	0.928802
CD74	38	2.09393e-25	4.5256e-23	0.470161	0.0224014	0.978943	0.977735	0.55335	0.967268	0.970713	0.960215
LYST	38	1.90535e-23	2.936e-21	0.122581	0.671147	0.977599	0.979663	0.924318	0.835863	0.95034	0.947312
GNS	39	2.73481e-21	3.07518e-19	0.445161	0.816308	0.88172	0.876578	0.843672	0.845351	0.876769	0.858525
PTGS2	40	5.84279e-20	5.40198e-18	0.777419	0.530018	0.819892	0.835729	0.810484	0.841793	0.835597	0.83126
NFKBIA	40	4.24692e-17	2.87306e-15	0.775806	0.545699	0.9319	0.97791	0.909429	0.800285	0.850028	0.766667
CHST15	40	1.48753e-16	9.2028e-15	0.253226	0.793011	0.78629	0.798738	0.782258	0.794592	0.792586	0.794163
LAPTM5	41	7.32076e-22	8.7103e-20	0.615323	0.544803	0.977823	0.947756	0.820099	0.952562	0.922609	0.945776
FOSL2	41	4.57745e-17	3.08413e-15	0.583065	0.374552	0.964158	0.931978	0.937345	0.800285	0.884692	0.846697
TPCN1	42	6.72665e-11	1.64867e-09	0.766129	0.59095	0.729391	0.734572	0.706266	0.763046	0.721562	0.754608
CSF1R	43	8.67676e-27	2.36719e-24	0.16371	0.648746	0.926075	0.919355	0.91129	0.929317	0.918506	0.924731
TOM1	43	2.35408e-15	1.2129e-13	0.620565	0.803763	0.871864	0.84169	0.844913	0.841319	0.818548	0.819124
DOK3	44	6.87704e-17	4.47061e-15	0.471774	0.774194	0.766129	0.768934	0.724566	0.774194	0.771081	0.76467
DPYD	45	3.76844e-19	3.07424e-17	0.769355	0.800179	0.914427	0.847826	0.916253	0.843454	0.849462	0.892012
KLF6	45	5.45527e-17	3.60265e-15	0.683871	0.582437	0.97043	0.980715	0.875931	0.914611	0.796831	0.806605
PADI4	45	1.25022e-14	5.79557e-13	0.741935	0.741935	0.723118	0.741935	0.741935	0.741935	0.739247	0.741935
ACSL1	46	1.79689e-27	5.8635e-25	0.71129	0.799283	0.937276	0.932679	0.913462	0.903226	0.932442	0.924578
S100A6	46	2.29009e-19	1.96452e-17	0.633065	0.490143	0.952061	0.931627	0.887097	0.952087	0.896152	0.90722
TKT	47	1.96075e-22	2.49091e-20	0.53871	0.743728	0.934812	0.937062	0.926489	0.937856	0.90747	0.918356
LUCAT1	47	1.2636e-17	8.8729e-16	0.749597	0.745968	0.77621	0.777525	0.755273	0.754507	0.780348	0.776037
AMICA1	47	1.44789e-17	1.01242e-15	0.450403	0.245072	0.961022	0.900947	0.869417	0.950427	0.874859	0.848694
HNRNPU	47	1.13721e-14	5.31616e-13	0.551613	0.205197	0.980287	0.848527	0.810174	0.721537	0.674024	0.837942
ALOX5	48	4.19743e-21	4.65691e-19	0.440323	0.788082	0.854615	0.856066	0.742556	0.862903	0.842742	0.854685
IQGAP1	48	3.291e-17	2.25386e-15	0.506452	0.409498	0.976703	0.96108	0.907258	0.771584	0.889007	0.894086
EIF4A1	48	6.66699e-17	4.35437e-15	0.487097	0.358423	0.975806	0.980715	0.887717	0.91129	0.879881	0.878802
VMP1	48	3.95073e-16	2.25938e-14	0.575	0.658602	0.912186	0.924965	0.924938	0.909867	0.814658	0.872043
MLKL	48	2.02271e-12	6.52363e-11	0.755645	0.765233	0.769713	0.800666	0.761166	0.77538	0.755659	0.771429
SH3BP2	49	1.13251e-24	2.27074e-22	0.259677	0.46147	0.934588	0.964937	0.895161	0.866698	0.940577	0.932565
SORL1	49	8.2265e-05	0.000637659	0.685081	0.793011	0.710349	0.494565	0.788462	0.461575	0.347623	0.526575
SLC15A3	50	1.08498e-25	2.47345e-23	0.542742	0.672043	0.873656	0.890252	0.859801	0.903226	0.888229	0.901229
RAB11FIP1	50	2.98831e-22	3.73921e-20	0.606048	0.351254	0.94086	0.966164	0.797146	0.894213	0.931169	0.914363
COTL1	50	6.82459e-21	7.47202e-19	0.150806	0.28405	0.945116	0.954418	0.886166	0.946869	0.910158	0.921045
ARHGEF40	50	4.84519e-19	3.89534e-17	0.758871	0.716846	0.807796	0.823808	0.812035	0.830645	0.817629	0.814363
CEBPD	51	1.98204e-27	6.22361e-25	0.747581	0.594982	0.906362	0.904628	0.904467	0.908207	0.904428	0.901382
NFIL3	51	6.96944e-24	1.18872e-21	0.769355	0.770609	0.905914	0.920231	0.843362	0.885436	0.902023	0.900998
SDCBP	51	1.05081e-16	6.62407e-15	0.643548	0.784498	0.91129	0.792777	0.900744	0.867647	0.786715	0.869432
ZFAND5	51	2.2098e-15	1.1421e-13	0.415726	0.41129	0.931452	0.929348	0.924938	0.908444	0.865804	0.855914
AKAP13	51	1.45039e-14	6.56399e-13	0.353226	0.296595	0.978495	0.885344	0.843672	0.868121	0.799943	0.860369
IL6ST	52	2.36293e-05	0.000210852	0.76129	0.399642	0.737007	0.418303	0.687345	0.760199	0.446944	0.697312
GLUL	54	4.96205e-23	6.82433e-21	0.720565	0.683244	0.917563	0.951613	0.869727	0.946157	0.925014	0.921352
RELT	55	5.00281e-23	6.82433e-21	0.31371	0.441756	0.959229	0.96108	0.864144	0.948292	0.931239	0.911674
LINC00936	55	1.54762e-22	1.99655e-20	0.759677	0.700717	0.862007	0.855189	0.832506	0.8463	0.857668	0.854071
FOS	55	1.78914e-16	1.09065e-14	0.595968	0.295699	0.976254	0.973703	0.912531	0.948767	0.8015	0.819816
TNFRSF1B	56	3.46727e-19	2.87076e-17	0.254032	0.778674	0.921595	0.918654	0.899504	0.857685	0.869411	0.882796
MYH9	56	5.53504e-12	1.64784e-10	0.484677	0.50448	0.931004	0.841515	0.924318	0.800285	0.681947	0.735484
HCK	57	7.97392e-27	2.2117e-24	0.223387	0.5681	0.91129	0.90533	0.878102	0.900854	0.904853	0.897235
ANXA2	57	2.15804e-24	4.08115e-22	0.669355	0.583333	0.956989	0.943899	0.918734	0.944972	0.931805	0.911828
SIRPB1	57	2.62308e-14	1.1368e-12	0.55	0.741935	0.72043	0.717391	0.727667	0.741935	0.733729	0.741935
SOCS3	57	3.81573e-08	5.89066e-07	0.753226	0.568996	0.817204	0.761571	0.800868	0.836812	0.677349	0.733948
CTNNB1	58	2.1418e-23	3.21115e-21	0.466935	0.574373	0.973566	0.962132	0.898263	0.928843	0.937182	0.958679
GLT1D1	58	3.40145e-14	1.42947e-12	0.716935	0.741935	0.72491	0.717742	0.705955	0.741935	0.735427	0.737481
FAM129A	58	1.83639e-08	2.9874e-07	0.75	0.307348	0.799731	0.798036	0.743797	0.667932	0.690294	0.641321
RPPH1	59	3.74378e-18	2.76906e-16	0.409677	0.49552	0.96819	0.908485	0.83933	0.952562	0.797538	0.910138
RGCC	59	6.25134e-06	6.30132e-05	0.746774	0.609319	0.760305	0.741585	0.760546	0.746679	0.537634	0.580184
TET2	60	1.10367e-23	1.81855e-21	0.508871	0.482975	0.967294	0.944951	0.852047	0.904412	0.940931	0.949616
CRTAP	60	4.25014e-12	1.27904e-10	0.748387	0.551075	0.803763	0.797686	0.735112	0.813567	0.752264	0.782181
CTSZ	61	1.88787e-25	4.13393e-23	0.632258	0.336918	0.926523	0.924614	0.834988	0.93074	0.919355	0.915207
HNRNPA2B1	61	3.30075e-14	1.4013e-12	0.354839	0.197133	0.972222	0.76087	0.673697	0.699715	0.695671	0.756068
DGKD	61	0.00209223	0.0112355	0.749194	0.599462	0.625448	0.538569	0.522953	0.443074	0.614318	0.608756
WDFY3	62	1.48876e-26	3.87123e-24	0.452419	0.59991	0.923163	0.906907	0.868797	0.927419	0.916596	0.90553
IL1B	62	5.88926e-26	1.40013e-23	0.754839	0.61828	0.892249	0.906031	0.853288	0.894687	0.905065	0.895776
CTSB	62	6.21297e-22	7.49248e-20	0.483065	0.582437	0.926075	0.920407	0.85794	0.937381	0.902377	0.918587
ZFP36	62	3.72737e-19	3.05571e-17	0.600806	0.433692	0.943548	0.969846	0.8933	0.801233	0.912139	0.847619
UBC	62	1.16878e-16	7.33993e-15	0.592742	0.429211	0.967742	0.887447	0.870968	0.919829	0.848684	0.890783
MARCH1	63	1.61105e-26	4.12478e-24	0.527823	0.537186	0.903898	0.907258	0.653846	0.886385	0.902448	0.883871
AP1S2	63	7.00004e-24	1.18872e-21	0.612903	0.465054	0.919355	0.89446	0.854839	0.900854	0.870826	0.900307
VEGFA	63	5.76765e-13	2.04659e-11	0.744758	0.331989	0.77957	0.793478	0.73294	0.777989	0.771081	0.77788
RASGEF1B	64	7.3275e-22	8.7103e-20	0.354839	0.721774	0.94086	0.958976	0.870037	0.90963	0.918718	0.867281
ATP8B4	64	5.04762e-15	2.46342e-13	0.729839	0.393369	0.695341	0.738079	0.748759	0.559772	0.751839	0.720737
HIF1A	65	3.35335e-23	4.76979e-21	0.655645	0.691756	0.969534	0.940042	0.918114	0.944734	0.918789	0.960983
BAZ2B	65	1.7252e-15	8.97211e-14	0.753629	0.512993	0.911514	0.913394	0.809553	0.883539	0.849109	0.794777
PGS1	65	4.21318e-10	9.21364e-09	0.61129	0.747312	0.743728	0.767532	0.727047	0.740038	0.7309	0.737634
OGFRL1	66	6.53859e-25	1.36019e-22	0.581048	0.400538	0.947805	0.954418	0.872208	0.928368	0.931027	0.92404
MTMR3	66	2.10966e-12	6.7778e-11	0.534677	0.766129	0.863351	0.853086	0.825682	0.766129	0.802773	0.798003
F5	66	1.76559e-09	3.47727e-08	0.709677	0.676523	0.697581	0.677419	0.695409	0.698292	0.687465	0.693702
ST3GAL1	67	0.000105418	0.000798526	0.479435	0.751344	0.739247	0.576613	0.648573	0.6926	0.568124	0.618971
DDX5	68	3.71021e-14	1.5475e-12	0.449194	0.293011	0.971326	0.739832	0.717122	0.678843	0.641341	0.807988
GPR183	68	2.40787e-05	0.000214402	0.718145	0.0842294	0.674955	0.556101	0.573511	0.694734	0.571095	0.665284
DENND3	69	1.99057e-23	3.03516e-21	0.316935	0.443548	0.920699	0.95582	0.82196	0.831594	0.925297	0.889094
ATP13A3	69	6.48966e-13	2.2737e-11	0.750806	0.497312	0.881272	0.8331	0.882754	0.8074	0.811121	0.82427
CTSA	69	1.53647e-08	2.53519e-07	0.450806	0.725806	0.696237	0.694951	0.623449	0.714896	0.689728	0.658065
FAM49A	70	6.66658e-26	1.56261e-23	0.408871	0.537186	0.871192	0.879032	0.80366	0.838472	0.879032	0.856144
RNU12	70	4.15019e-14	1.7181e-12	0.578226	0.21147	0.97043	0.852384	0.683623	0.824953	0.794709	0.830568
LILRA5	70	2.95457e-13	1.08543e-11	0.38629	0.725806	0.706541	0.725806	0.712779	0.725806	0.719015	0.725806
HLA-DRB1	71	7.30385e-26	1.6882e-23	0.519355	0.0582437	0.913978	0.9169	0.602357	0.919829	0.919072	0.909677
RRP12	71	2.00617e-23	3.03516e-21	0.602823	0.671147	0.914875	0.927419	0.875931	0.915797	0.88936	0.930645
PPIF	71	2.6866e-19	2.26956e-17	0.744355	0.643369	0.853495	0.85817	0.80273	0.852941	0.835597	0.845392
VPS37B	71	0.0014736	0.00824881	0.571774	0.740143	0.689964	0.603787	0.615385	0.446869	0.565789	0.53871
CD83	72	1.27895e-25	2.87626e-23	0.3	0.21147	0.932124	0.914446	0.583127	0.899668	0.91893	0.895545
SLC8A1	72	2.50031e-24	4.66352e-22	0.429032	0.424283	0.888441	0.89148	0.824442	0.887097	0.884762	0.887174
CSGALNACT2	73	3.6225e-16	2.09325e-14	0.489516	0.526882	0.930556	0.884642	0.906948	0.826376	0.846633	0.872504
STXBP2	73	3.32357e-11	8.6154e-10	0.530645	0.732975	0.699373	0.737377	0.724566	0.715844	0.712649	0.735023
CTDSP1	74	1.9694e-18	1.49656e-16	0.592742	0.75448	0.827957	0.846073	0.844913	0.812144	0.844086	0.831644
NOTCH2	74	3.53014e-16	2.04699e-14	0.372581	0.499104	0.961918	0.907083	0.836228	0.824004	0.869694	0.881567
CLEC12A	75	3.18248e-25	6.7901e-23	0.419355	0.609319	0.865143	0.86676	0.852978	0.859583	0.870968	0.863134
ABCA1	75	2.75059e-15	1.39559e-13	0.65	0.74328	0.775762	0.776999	0.774194	0.800759	0.78721	0.78149
ACTN1	75	1.5641e-14	6.99726e-13	0.743145	0.658602	0.782034	0.571353	0.7866	0.852467	0.736135	0.817435
CPD	76	8.79605e-10	1.80276e-08	0.702419	0.75	0.809588	0.79979	0.829404	0.641366	0.761177	0.759293
RAB3D	77	6.05e-15	2.89322e-13	0.567339	0.734767	0.782258	0.770512	0.727978	0.744307	0.767473	0.761905
ADAM8	77	9.06117e-12	2.58212e-10	0.73871	0.340502	0.831989	0.808555	0.797767	0.700664	0.773628	0.766974
PLAUR	78	4.94985e-25	1.04273e-22	0.555645	0.536738	0.919355	0.904628	0.869727	0.91556	0.906055	0.904608
LCP1	78	4.85555e-17	3.23224e-15	0.424194	0.370072	0.965054	0.939341	0.883375	0.878558	0.889219	0.892473
PPP1R15A	78	7.88297e-16	4.27324e-14	0.625806	0.527778	0.960125	0.963885	0.862283	0.901328	0.826684	0.828725
PLEKHG2	78	1.01191e-15	5.36313e-14	0.745968	0.394265	0.908154	0.891655	0.80273	0.893264	0.842671	0.836866
FLNA	78	6.01008e-15	2.88241e-13	0.254032	0.491039	0.927419	0.950035	0.907258	0.589658	0.776599	0.729954
LDLR	78	8.35335e-13	2.86042e-11	0.724194	0.741935	0.794803	0.822581	0.773573	0.756167	0.777306	0.759293
DDX3X	79	8.30983e-14	3.34848e-12	0.545161	0.566308	0.965054	0.825736	0.774194	0.719639	0.643039	0.698925
S100A12	79	8.86395e-14	3.56314e-12	0.713306	0.706541	0.733871	0.726683	0.722395	0.733871	0.714842	0.733871
SIPA1L1	79	2.13413e-09	4.09672e-08	0.490323	0.749104	0.84543	0.764025	0.603288	0.799573	0.750778	0.768356
AIF1	80	7.30594e-25	1.50105e-22	0.301613	0.491487	0.87724	0.873247	0.865074	0.895161	0.889148	0.886022
MEGF9	80	1.03046e-22	1.36103e-20	0.705645	0.741935	0.902106	0.884993	0.895782	0.899905	0.889573	0.905453
CLIP4	80	0.000517658	0.00331469	0.3	0.709677	0.606631	0.597475	0.709677	0.642789	0.582484	0.56129
KLF10	81	9.18685e-25	1.86448e-22	0.684677	0.458781	0.922939	0.903226	0.848635	0.871917	0.913413	0.862058
ADRBK2	81	6.54671e-24	1.1349e-21	0.274194	0.352151	0.880824	0.888499	0.707196	0.903226	0.888087	0.889862
CCDC88A	81	2.6582e-22	3.35135e-20	0.609274	0.150538	0.941084	0.950736	0.846774	0.90963	0.918435	0.929109
FTL	81	2.307e-21	2.61177e-19	0.417339	0.74328	0.943548	0.932679	0.904156	0.929554	0.90648	0.926114
B2M	81	9.11553e-14	3.65544e-12	0.523387	0.339606	0.964158	0.875526	0.847395	0.716793	0.699561	0.780492
CYP1B1	81	2.43747e-12	7.66813e-11	0.629839	0.709677	0.685932	0.709677	0.709677	0.709677	0.706282	0.705991
TPT1	82	9.83569e-14	3.90658e-12	0.617742	0.251792	0.96371	0.744039	0.789702	0.894213	0.560767	0.787404
FRMD4B	82	4.91291e-09	8.93559e-08	0.706452	0.533154	0.714606	0.695652	0.710918	0.699715	0.644878	0.69831
METRNL	83	1.23871e-24	2.45411e-22	0.375	0.320789	0.891129	0.896914	0.890819	0.642789	0.912281	0.839324
SIRPA	83	3.86627e-17	2.62622e-15	0.729032	0.536738	0.801971	0.822581	0.813275	0.822581	0.805178	0.80768
CSF2RA	84	1.49332e-24	2.92226e-22	0.712097	0.482527	0.841174	0.842567	0.758065	0.851044	0.862903	0.860983
GZF1	84	4.74256e-21	5.22687e-19	0.739516	0.468638	0.875896	0.899719	0.833747	0.861006	0.878042	0.833948
CEBPB	84	4.47075e-18	3.26326e-16	0.411694	0.663978	0.892249	0.869916	0.885856	0.876186	0.853495	0.850154
PLEC	84	1.32135e-14	6.05782e-13	0.493548	0.749104	0.909946	0.879383	0.836849	0.874288	0.805461	0.865438
TYROBP	85	1.51012e-24	2.92226e-22	0.41371	0.63172	0.870968	0.870968	0.861663	0.825901	0.868563	0.85192
CR1	85	7.06746e-07	8.6802e-06	0.672581	0.716398	0.725134	0.721424	0.708127	0.733871	0.673953	0.681106
EMB	85	0.0014994	0.00837351	0.71371	0.431004	0.68862	0.608696	0.62562	0.557875	0.493209	0.513441
C9orf72	86	1.75347e-22	2.24472e-20	0.479839	0.608423	0.891577	0.864306	0.832506	0.879981	0.860215	0.897849
GRN	86	9.48157e-19	7.27153e-17	0.728629	0.452061	0.799955	0.830645	0.736042	0.783918	0.817558	0.807527
_ENSG00000270069	86	2.33756e-16	1.40948e-14	0.715726	0.730287	0.792339	0.793303	0.764888	0.791509	0.783248	0.785407
STK17B	86	1.06355e-13	4.1942e-12	0.425	0.31362	0.961694	0.826262	0.809243	0.874051	0.666171	0.814209
CD4	87	1.46389e-20	1.46759e-18	0.45	0.401434	0.930556	0.873072	0.811414	0.917932	0.807159	0.894163
OS9	87	2.95269e-14	1.26321e-12	0.73629	0.422939	0.873656	0.83345	0.828784	0.822581	0.792869	0.831336
PLXND1	87	1.00613e-13	3.97719e-12	0.708871	0.739247	0.817652	0.821178	0.800868	0.825427	0.795699	0.73871
SAMHD1	87	1.08118e-13	4.25365e-12	0.410484	0.0555556	0.956317	0.786466	0.835608	0.826613	0.800934	0.840015
ARRB2	88	4.51781e-20	4.2719e-18	0.328629	0.555108	0.9375	0.915673	0.894231	0.902514	0.884975	0.902919
PNPLA8	88	2.10932e-18	1.59561e-16	0.737097	0.522401	0.943324	0.864832	0.817308	0.858871	0.798033	0.89063
RIT1	88	9.21408e-14	3.68607e-12	0.701613	0.741039	0.837366	0.815919	0.820099	0.751898	0.804046	0.808756
CD302	89	2.53491e-24	4.66352e-22	0.681452	0.373656	0.861111	0.887097	0.830025	0.864801	0.879881	0.872811
KIAA1598	90	5.89237e-19	4.69191e-17	0.726613	0.481183	0.825941	0.812763	0.730769	0.815465	0.819397	0.811521
MIDN	90	2.74412e-18	2.0571e-16	0.489113	0.500896	0.916667	0.941971	0.882444	0.733634	0.882923	0.851152
LILRB2	91	3.333e-24	6.0291e-22	0.214113	0.580197	0.855287	0.867637	0.858871	0.871679	0.873868	0.871505
DPP9	91	7.16815e-17	4.64173e-15	0.732258	0.346774	0.958557	0.936886	0.871278	0.910579	0.884975	0.894009
HIPK3	91	1.45318e-15	7.62896e-14	0.510484	0.508961	0.94086	0.941795	0.852978	0.851518	0.800792	0.864977
WARS	92	1.86947e-23	2.90763e-21	0.160484	0.564964	0.93302	0.923738	0.876551	0.904175	0.911786	0.910369
TLR4	92	2.34244e-23	3.48062e-21	0.533065	0.736559	0.854839	0.854839	0.816998	0.846774	0.853565	0.842396
EHBP1L1	92	1.80846e-20	1.79146e-18	0.227419	0.242832	0.933692	0.947405	0.890199	0.820209	0.921336	0.887711
ACTB	92	1.02758e-14	4.81719e-13	0.33871	0.144265	0.96147	0.921283	0.872519	0.854127	0.841822	0.866897
CCDC57	92	0.00405789	0.0199797	0.696371	0.528674	0.656586	0.583976	0.587159	0.602704	0.519878	0.587942
PRAM1	93	7.76001e-24	1.29142e-21	0.541532	0.68638	0.866711	0.857819	0.87438	0.879032	0.870897	0.86659
JUNB	93	2.48872e-11	6.56375e-10	0.454032	0.352151	0.917563	0.758766	0.896402	0.848672	0.570883	0.734869
AKIRIN2	94	2.62139e-20	2.55118e-18	0.602823	0.59319	0.893593	0.894635	0.832506	0.909156	0.875849	0.872197
ACTR2	94	3.21995e-14	1.3705e-12	0.354839	0.306452	0.950269	0.911992	0.728908	0.720114	0.831211	0.853763
PER2	94	4.40903e-07	5.63556e-06	0.693548	0.463262	0.709677	0.66129	0.648263	0.671727	0.632569	0.673272
ATP6V1B2	95	2.74393e-19	2.30628e-17	0.654435	0.741935	0.875672	0.886921	0.87562	0.871442	0.856607	0.879724
PLCB1	95	1.84253e-05	0.000167559	0.692742	0.655914	0.709677	0.673913	0.674318	0.58871	0.650821	0.547312
CPEB4	96	1.69252e-13	6.47516e-12	0.614113	0.740143	0.853719	0.892006	0.8384	0.739564	0.812323	0.823733
ANKRD28	96	7.85606e-05	0.000612368	0.708871	0.508961	0.707437	0.710379	0.604218	0.648008	0.591539	0.594163
CST3	97	7.37525e-24	1.23979e-21	0.429435	0.0636201	0.908826	0.883065	0.809864	0.890417	0.89601	0.894086
CCNL1	97	1.73992e-13	6.64123e-12	0.600806	0.353047	0.959229	0.788569	0.777295	0.768027	0.713922	0.801075
HIST1H1C	97	3.37122e-06	3.58491e-05	0.724194	0.315412	0.786738	0.637447	0.544045	0.556452	0.456989	0.53702
MT-CO1	98	2.3751e-15	1.21995e-13	0.343548	0.215054	0.959229	0.937938	0.864764	0.870019	0.859932	0.875269
PHACTR2	98	8.89126e-06	8.68766e-05	0.710484	0.391129	0.749776	0.726157	0.703784	0.719402	0.619411	0.560522
S1PR3	99	1.60442e-09	3.18244e-08	0.677419	0.677419	0.677419	0.677419	0.677419	0.677419	0.670487	0.664363
CCDC88C	99	0.000294181	0.00199909	0.344355	0.739247	0.739247	0.570477	0.720844	0.39611	0.506367	0.549462
CD300LB	100	4.21191e-13	1.52049e-11	0.68871	0.481183	0.709677	0.700912	0.709677	0.709677	0.709677	0.700614
CDC42EP3	100	2.22034e-12	7.0906e-11	0.440726	0.737903	0.866487	0.841515	0.755583	0.779649	0.79775	0.787942
IFNGR1	101	1.66536e-23	2.63951e-21	0.479032	0.448925	0.891129	0.901823	0.862283	0.832068	0.905772	0.815975
CCDC9	101	1.0387e-11	2.92062e-10	0.604839	0.729391	0.774194	0.769285	0.729529	0.723435	0.735569	0.771275
FKBP5	101	1.47525e-07	2.05278e-06	0.718952	0.449373	0.808916	0.664797	0.805831	0.734108	0.637875	0.71129
PHACTR1	102	8.77234e-20	7.89131e-18	0.715726	0.380376	0.824149	0.82521	0.709988	0.818311	0.821449	0.827035
NLRP12	102	2.95457e-13	1.08543e-11	0.626613	0.706989	0.715054	0.725806	0.697891	0.706831	0.716893	0.725806
DENND1A	103	1.10125e-21	1.27627e-19	0.647581	0.528674	0.827957	0.824684	0.849256	0.801233	0.837436	0.871889
HLA-DQB1	103	1.06799e-21	1.25166e-19	0.572177	0.0582437	0.930332	0.932153	0.505273	0.900854	0.899406	0.911521
APOBEC3A	103	1.834e-11	4.95478e-10	0.454839	0.693548	0.678763	0.693548	0.672457	0.693548	0.689162	0.693548
STX11	104	1.10433e-21	1.27627e-19	0.404839	0.536738	0.83759	0.851332	0.849876	0.849383	0.853424	0.867204
MYO9B	104	6.17874e-17	4.06429e-15	0.375	0.506272	0.920251	0.945302	0.883375	0.749526	0.885965	0.856221
LAIR1	104	6.17454e-08	9.19111e-07	0.564516	0.693548	0.671595	0.645863	0.631514	0.572106	0.669355	0.626267
CD84	104	3.39208e-05	0.000290685	0.70121	0.537186	0.728047	0.658836	0.657878	0.701139	0.625495	0.561137
KDM7A	106	1.03894e-11	2.92062e-10	0.723387	0.47491	0.868728	0.795582	0.761787	0.706357	0.74137	0.810753
GNAI2	107	3.42184e-15	1.72043e-13	0.371774	0.347222	0.91353	0.907959	0.885856	0.865275	0.858729	0.859677
FOSB	107	1.64637e-13	6.32769e-12	0.654839	0.328853	0.953181	0.924965	0.8567	0.863615	0.74328	0.667665
PILRA	107	3.05606e-13	1.11778e-11	0.260484	0.701613	0.709677	0.718443	0.684864	0.714896	0.720713	0.720123
F13A1	107	4.65336e-13	1.66899e-11	0.695968	0.620072	0.741935	0.72756	0.716501	0.741935	0.7309	0.730876
EVI5	108	2.46244e-23	3.62654e-21	0.525	0.610215	0.858647	0.853787	0.76861	0.854602	0.858942	0.851382
FAM198B	108	9.76843e-21	1.04209e-18	0.71371	0.706093	0.825269	0.833801	0.831266	0.83871	0.832201	0.827496
ARAP1	108	1.71025e-20	1.70431e-18	0.334274	0.655018	0.947357	0.892532	0.829715	0.850569	0.897779	0.915207
CPVL	109	2.56424e-23	3.74334e-21	0.620565	0.210573	0.862903	0.843794	0.787221	0.856025	0.8588	0.847465
IL17RA	109	1.96429e-17	1.35642e-15	0.625806	0.724014	0.937724	0.870266	0.861663	0.9037	0.839063	0.876959
MAP3K2	109	9.69489e-16	5.17123e-14	0.545968	0.729391	0.933244	0.860098	0.836849	0.845351	0.785371	0.876037
IER3	109	3.91457e-10	8.6253e-09	0.686694	0.649194	0.704973	0.709502	0.673387	0.705645	0.698854	0.678341
FCER1G	110	2.76148e-23	3.99622e-21	0.416935	0.553763	0.840054	0.845021	0.80397	0.770873	0.852999	0.843625
AHCTF1	110	3.16518e-14	1.35064e-12	0.696371	0.706989	0.912634	0.829243	0.883065	0.843454	0.835102	0.846237
PLBD1	111	1.50338e-22	1.95463e-20	0.714113	0.540771	0.815188	0.846774	0.801179	0.846774	0.844298	0.840246
PYGL	111	1.5471e-16	9.50066e-15	0.581452	0.71595	0.782706	0.817672	0.815136	0.822581	0.796548	0.802458
DOCK5	112	3.43197e-23	4.84025e-21	0.220968	0.316308	0.896057	0.909187	0.856079	0.795066	0.894029	0.890783
S100A10	112	1.03228e-15	5.43645e-14	0.64879	0.413978	0.903002	0.884116	0.860732	0.897533	0.844864	0.852227
DDX21	112	2.56936e-15	1.31164e-13	0.547581	0.43638	0.949373	0.910589	0.869107	0.863852	0.819044	0.872043
PICALM	112	1.30674e-14	6.02403e-13	0.375	0.421595	0.915099	0.932328	0.844913	0.744545	0.82732	0.849616
AQP9	112	3.29751e-10	7.3072e-09	0.587903	0.677419	0.666219	0.668654	0.677419	0.677419	0.673882	0.67404
FOSL1	112	1.47405e-06	1.69531e-05	0.669355	0.562724	0.636873	0.669355	0.669355	0.669355	0.645727	0.644777
HLA-DRB5	113	4.72529e-23	6.55318e-21	0.437903	0.106631	0.881272	0.863604	0.681762	0.867173	0.87408	0.869278
MTURN	113	3.34005e-05	0.000286817	0.669355	0.424283	0.65569	0.638324	0.543734	0.593691	0.619128	0.636482
TTC7A	114	1.52915e-10	3.57417e-09	0.710887	0.477599	0.789651	0.759116	0.719293	0.711338	0.756508	0.759754
DAP	115	1.54762e-07	2.1463e-06	0.692742	0.498208	0.665323	0.713184	0.648263	0.712998	0.677985	0.694316
BCL7B	115	1.14841e-06	1.35642e-05	0.550806	0.698925	0.69086	0.68338	0.709057	0.652277	0.647991	0.684485
SYK	116	8.19563e-23	1.10888e-20	0.485484	0.336022	0.83871	0.840813	0.617246	0.823529	0.852009	0.835637
CPPED1	116	9.00373e-23	1.20839e-20	0.487903	0.426075	0.854391	0.859222	0.800868	0.804317	0.857032	0.854378
G0S2	116	1.40171e-14	6.37357e-13	0.659677	0.703405	0.749552	0.740884	0.758065	0.747628	0.750707	0.747926
TRPM2	116	2.75867e-11	7.21853e-10	0.678226	0.663082	0.668011	0.693548	0.648883	0.625712	0.690294	0.670814
C10orf54	117	7.90174e-19	6.17374e-17	0.355242	0.524194	0.884633	0.886921	0.872519	0.880693	0.846774	0.873502
HSPA5	117	2.70775e-06	2.94525e-05	0.716129	0.454749	0.78853	0.778576	0.764888	0.628558	0.598755	0.643164
LSP1	118	2.36529e-18	1.78114e-16	0.283065	0.311828	0.91129	0.926017	0.829404	0.848197	0.855617	0.890937
SPATA13	118	2.40424e-06	2.64625e-05	0.544355	0.71371	0.775538	0.695302	0.769851	0.66129	0.658107	0.688786
SLC43A2	119	7.92038e-22	9.3483e-20	0.410081	0.659498	0.857751	0.862903	0.789392	0.824004	0.854202	0.855069
MICAL2	119	2.3206e-12	7.35608e-11	0.707258	0.539427	0.802867	0.830295	0.784739	0.791271	0.775184	0.747926
ATXN1	119	0.00574295	0.0268693	0.55	0.706989	0.646953	0.654979	0.683623	0.483397	0.605546	0.535177
_ENSG00000268734	120	6.03265e-10	1.27244e-08	0.66129	0.66129	0.66129	0.66129	0.66129	0.648008	0.66129	0.66129
BCL6	121	1.0911e-20	1.13488e-18	0.550806	0.43638	0.897849	0.890252	0.820099	0.894687	0.884126	0.87788
TIAM1	121	3.28194e-16	1.92317e-14	0.396774	0.677419	0.818996	0.696704	0.860422	0.843928	0.721703	0.829954
ARRDC3	121	1.64328e-08	2.68903e-07	0.565323	0.719534	0.791219	0.764025	0.722084	0.803131	0.679683	0.757911
FPR1	122	4.77766e-17	3.19317e-15	0.692339	0.689964	0.744624	0.766129	0.738524	0.766129	0.766129	0.766129
MEFV	123	1.12305e-20	1.15369e-18	0.515323	0.71147	0.814516	0.796985	0.798697	0.799099	0.814516	0.814516
GAS7	123	8.09023e-21	8.6863e-19	0.613306	0.627688	0.84543	0.870968	0.83964	0.760199	0.856749	0.863441
PREX1	123	3.4572e-14	1.44924e-12	0.48629	0.43638	0.857975	0.933731	0.846154	0.641366	0.80914	0.775269
SS18L1	123	5.47636e-10	1.17294e-08	0.693548	0.527778	0.774194	0.704067	0.73201	0.731025	0.726655	0.706144
JAK2	124	3.03263e-22	3.76635e-20	0.583871	0.200717	0.876568	0.892707	0.774504	0.872865	0.895869	0.885023
LRRC25	124	1.52803e-13	5.9001e-12	0.303226	0.689068	0.725806	0.725806	0.700993	0.725806	0.720713	0.725806
CHD1	124	7.80828e-13	2.69837e-11	0.434677	0.405914	0.946685	0.852735	0.853598	0.835152	0.685342	0.788556
MAP3K1	125	1.71486e-15	8.94628e-14	0.176613	0.502688	0.942204	0.901823	0.685484	0.861954	0.689304	0.869124
NRGN	125	3.13889e-12	9.67359e-11	0.581452	0.684588	0.709677	0.709677	0.709677	0.709677	0.705291	0.704916
BTG1	125	1.3515e-09	2.70983e-08	0.71129	0.663978	0.881944	0.68075	0.735422	0.680266	0.571802	0.650154
IFI30	126	5.3534e-22	6.55082e-20	0.342742	0.483871	0.828853	0.83871	0.776675	0.832543	0.837012	0.834716
ITPRIP	126	4.0675e-11	1.04462e-09	0.658871	0.708781	0.756272	0.748247	0.795285	0.721537	0.764007	0.68894
MPP7	126	1.37214e-07	1.9125e-06	0.695565	0.580645	0.782258	0.692496	0.760856	0.732685	0.615308	0.704071
_ENSG00000261888	127	6.11947e-22	7.43359e-20	0.546371	0.465502	0.807572	0.819425	0.812035	0.731025	0.830645	0.793702
SCPEP1	127	6.50141e-14	2.63252e-12	0.596371	0.695789	0.752912	0.746844	0.709677	0.74834	0.752476	0.755069
NFKBIZ	127	2.55775e-10	5.73666e-09	0.331452	0.550627	0.887993	0.761045	0.875	0.818786	0.696378	0.796621
SERPINB8	127	9.86173e-10	2.0088e-08	0.670968	0.610215	0.693548	0.685835	0.641439	0.666983	0.681381	0.680645
MARCKS	128	1.93694e-20	1.89615e-18	0.430645	0.689964	0.866487	0.860098	0.755583	0.871917	0.854414	0.868971
APOBR	128	3.45316e-19	2.87076e-17	0.53629	0.262545	0.892025	0.903927	0.870347	0.775142	0.879598	0.849462
FBXL5	128	8.55378e-19	6.62103e-17	0.570161	0.645161	0.922491	0.919355	0.85794	0.90038	0.868209	0.891244
NEDD9	128	6.95095e-16	3.80519e-14	0.41371	0.71147	0.83647	0.833976	0.80304	0.784867	0.825835	0.802688
VAPA	128	1.65299e-13	6.33848e-12	0.412097	0.548387	0.93526	0.871494	0.794045	0.856262	0.738681	0.838479
CMPK1	128	5.5699e-05	0.000451947	0.699194	0.410394	0.745072	0.646213	0.656948	0.717268	0.594369	0.67619
TGFBI	131	1.02609e-20	1.08765e-18	0.595968	0.554659	0.855287	0.843268	0.797146	0.864801	0.853707	0.856375
CLEC4E	131	1.94006e-09	3.77697e-08	0.653226	0.653226	0.653226	0.653226	0.653226	0.653226	0.653226	0.653226
BIN2	131	3.17303e-09	5.91991e-08	0.337097	0.681004	0.868504	0.787693	0.869417	0.616698	0.682088	0.7447
MAP2K3	132	1.59058e-21	1.81305e-19	0.621774	0.587814	0.841846	0.79979	0.789082	0.783681	0.844086	0.790323
ZNF516	132	4.17315e-20	3.96855e-18	0.656452	0.465054	0.877688	0.849229	0.815757	0.833017	0.838144	0.880338
ZFC3H1	132	1.19533e-12	4.01873e-11	0.481452	0.456093	0.94086	0.816269	0.771092	0.77704	0.728495	0.826728
PNKD	132	6.38845e-09	1.13465e-07	0.525806	0.674731	0.674731	0.693548	0.680521	0.67315	0.67558	0.677419
RAB31	133	3.97836e-20	3.80505e-18	0.446774	0.43638	0.861111	0.870968	0.823201	0.855313	0.845642	0.852688
APP	133	2.48563e-17	1.70933e-15	0.666935	0.365591	0.870072	0.801192	0.742556	0.885199	0.785654	0.85169
NPL	133	1.65571e-08	2.70672e-07	0.454839	0.66129	0.651434	0.652525	0.645161	0.66129	0.654358	0.646237
S100A4	134	2.06343e-16	1.24871e-14	0.404839	0.544803	0.887993	0.896213	0.861042	0.85389	0.835314	0.847158
TLN1	134	6.33426e-15	3.01185e-13	0.341129	0.510753	0.942204	0.892707	0.864764	0.824004	0.831494	0.868817
SLC22A15	134	6.03265e-10	1.27244e-08	0.549194	0.66129	0.637097	0.66129	0.636476	0.66129	0.66129	0.65576
MANBA	135	1.32189e-19	1.15784e-17	0.616935	0.525986	0.88172	0.880084	0.757444	0.881879	0.852292	0.864823
MAFG	135	8.70087e-11	2.10893e-09	0.680242	0.606183	0.678315	0.705645	0.69665	0.733871	0.708121	0.715899
GABARAPL1	136	4.65172e-14	1.91619e-12	0.662097	0.548387	0.837366	0.814867	0.862283	0.801708	0.818761	0.810753
ENO1	136	6.22559e-13	2.18579e-11	0.480242	0.345878	0.910394	0.877805	0.830645	0.897296	0.781409	0.836252
ARRDC4	136	4.90969e-13	1.75337e-11	0.678226	0.569444	0.715054	0.733871	0.717432	0.733871	0.722128	0.728264
GTF3C1	137	0.000178073	0.00128012	0.691532	0.598118	0.727151	0.659712	0.745037	0.517789	0.641058	0.606912
EIF4E3	137	0.000310742	0.00210133	0.571774	0.687276	0.706093	0.601508	0.7134	0.66129	0.535229	0.632028
PLP2	138	1.5238e-06	1.7489e-05	0.6625	0.551075	0.685484	0.666199	0.662841	0.67481	0.618987	0.65553
ENTPD1	139	5.41785e-20	5.094e-18	0.609677	0.417563	0.797043	0.818022	0.663772	0.822581	0.815224	0.822581
AGFG1	139	4.53612e-16	2.57645e-14	0.675	0.669803	0.88172	0.81136	0.83871	0.890417	0.804895	0.863594
IRF2BP2	139	3.14345e-11	8.17395e-10	0.701613	0.439964	0.908602	0.87763	0.812655	0.739564	0.748019	0.797696
HLA-DMB	140	7.6688e-21	8.34145e-19	0.579032	0.0967742	0.835573	0.843268	0.474566	0.859583	0.854839	0.854224
PTPRC	140	1.43998e-12	4.79283e-11	0.269355	0.551075	0.942204	0.771388	0.852357	0.717742	0.669355	0.814439
_ENSG00000258820	140	4.06601e-05	0.000341061	0.666532	0.517473	0.701613	0.683029	0.640819	0.623102	0.625283	0.635253
UNKL	140	0.00724565	0.0327402	0.543548	0.672043	0.638889	0.624825	0.601117	0.566888	0.597057	0.577419
SOD2	141	7.16746e-13	2.49021e-11	0.420968	0.706989	0.901882	0.897265	0.815136	0.867647	0.822298	0.823195
XPO5	141	0.0298005	0.106362	0.645161	0.425627	0.592742	0.58906	0.600496	0.516603	0.520091	0.541014
RASSF4	142	3.47322e-20	3.36055e-18	0.687903	0.592294	0.827957	0.834151	0.793424	0.819734	0.829938	0.830722
_ENSG00000260464	142	1.58438e-12	5.22124e-11	0.669355	0.475806	0.938172	0.849229	0.82196	0.833017	0.774477	0.753763
EREG	142	6.16693e-09	1.09765e-07	0.645161	0.586022	0.645161	0.645161	0.645161	0.63425	0.645161	0.640246
EFHD2	143	1.07079e-20	1.12282e-18	0.43871	0.374552	0.907258	0.902525	0.848635	0.5963	0.896222	0.807066
FGD4	143	3.50202e-20	3.36882e-18	0.354032	0.49552	0.840726	0.823808	0.796216	0.82519	0.832838	0.83871
AMPD2	143	5.2329e-16	2.93218e-14	0.436694	0.462814	0.88172	0.875175	0.861973	0.859108	0.832272	0.844086
GRB2	143	9.63657e-14	3.84585e-12	0.40121	0.444892	0.885977	0.887798	0.792184	0.886385	0.816921	0.831336
RN7SL1	143	1.65657e-12	5.43762e-11	0.527419	0.326165	0.940412	0.792426	0.788462	0.816176	0.706989	0.763748
STEAP4	143	6.16693e-09	1.09765e-07	0.645161	0.645161	0.645161	0.634993	0.610422	0.645161	0.645161	0.641167
RAB27A	143	5.5498e-06	5.63857e-05	0.6625	0.6819	0.708333	0.710203	0.685794	0.57685	0.667728	0.604071
CTSD	144	7.56802e-17	4.86282e-15	0.587097	0.701613	0.818548	0.825736	0.824442	0.808824	0.81296	0.829493
EIF5	144	1.70514e-12	5.57505e-11	0.432258	0.321685	0.940412	0.847826	0.745658	0.797913	0.71661	0.726575
CD99	144	0.000390349	0.00256969	0.662903	0.568996	0.66353	0.601683	0.650744	0.578273	0.629457	0.583564
PSTPIP1	145	1.24382e-06	1.4526e-05	0.68871	0.482079	0.680108	0.71932	0.675558	0.636385	0.692629	0.70169
ANKRD42	145	0.00210795	0.0113017	0.481452	0.653226	0.640457	0.613604	0.580955	0.611717	0.588639	0.604455
CSNK1A1	146	2.27722e-13	8.51631e-12	0.524194	0.4319	0.933244	0.84993	0.816998	0.853416	0.810555	0.840399
PHF21A	146	1.00287e-08	1.72415e-07	0.695161	0.531362	0.762545	0.806276	0.829715	0.738378	0.745968	0.734101
PCBP1	147	1.98521e-12	6.41511e-11	0.593548	0.421147	0.928539	0.806627	0.85763	0.870968	0.795487	0.81682
FNDC3B	147	2.07532e-12	6.68035e-11	0.61129	0.643369	0.855735	0.82223	0.855459	0.58444	0.797114	0.715515
IFITM10	147	1.17369e-08	1.98703e-07	0.51129	0.653226	0.653226	0.644635	0.653226	0.653226	0.649477	0.64447
EMD	147	0.000968708	0.00571878	0.658065	0.511649	0.637993	0.631837	0.652605	0.634725	0.585739	0.619816
LST1	148	1.23206e-20	1.25506e-18	0.180645	0.551075	0.83871	0.83871	0.815136	0.832543	0.831353	0.829339
U2AF1	148	1.96208e-13	7.43803e-12	0.657258	0.476703	0.93862	0.83047	0.82196	0.783681	0.806664	0.848464
LILRA6	148	1.94006e-09	3.77697e-08	0.485887	0.653226	0.653226	0.653226	0.653226	0.653226	0.653226	0.64977
PITPNA	149	1.23681e-20	1.25506e-18	0.633065	0.59767	0.871864	0.866059	0.833747	0.818311	0.855122	0.827496
HK2	149	3.63254e-19	2.99271e-17	0.695968	0.513441	0.834677	0.867111	0.837469	0.877135	0.863045	0.868664
SLC16A3	149	2.35896e-16	1.41725e-14	0.370968	0.582437	0.817204	0.882889	0.859181	0.762808	0.843096	0.806605
C1orf27	149	7.15743e-05	0.000562389	0.679032	0.490143	0.710125	0.699158	0.666873	0.678368	0.628608	0.664055
TYMP	150	1.28714e-20	1.29822e-18	0.445968	0.489247	0.817204	0.822581	0.790943	0.814042	0.820034	0.816897
CSTA	150	4.77766e-17	3.19317e-15	0.681452	0.675627	0.759185	0.766129	0.755893	0.75593	0.766129	0.766129
FAR1	150	3.50032e-16	2.03679e-14	0.675806	0.336022	0.883065	0.828892	0.864764	0.691176	0.804754	0.859601
BCL2A1	150	3.75711e-13	1.36519e-11	0.299194	0.684588	0.766129	0.755084	0.702543	0.73814	0.738328	0.748541
IRS2	151	4.14985e-09	7.60593e-08	0.644355	0.696237	0.72267	0.661992	0.770471	0.694023	0.59444	0.75192
ANTXR2	151	3.72764e-08	5.77073e-07	0.691935	0.482975	0.804211	0.740533	0.700993	0.826376	0.720147	0.705376
GAB2	152	7.35298e-20	6.76068e-18	0.560081	0.584229	0.854615	0.857468	0.727357	0.854839	0.844298	0.847849
RBM39	152	2.22256e-12	7.0906e-11	0.492742	0.252688	0.93862	0.699158	0.719603	0.61148	0.611205	0.701229
MPP1	152	3.8782e-12	1.17347e-10	0.51371	0.674731	0.708781	0.71108	0.712779	0.716793	0.716469	0.710138
JUN	152	9.25367e-09	1.59751e-07	0.698387	0.489247	0.862903	0.725806	0.82134	0.504269	0.488964	0.424731
BRI3	153	1.15669e-12	3.9046e-11	0.516129	0.680556	0.734319	0.722125	0.673077	0.729839	0.735074	0.724962
SRRM2	153	2.22407e-12	7.0906e-11	0.433065	0.33871	0.93862	0.82784	0.74938	0.658444	0.664261	0.758679
SMARCD3	153	1.81226e-11	4.904e-10	0.667742	0.646057	0.695341	0.697055	0.709677	0.709677	0.70133	0.69616
RASSF3	153	1.79656e-09	3.52991e-08	0.611694	0.65905	0.825493	0.677595	0.852667	0.79222	0.669921	0.765668
IL6R	154	3.49492e-17	2.38371e-15	0.589516	0.277778	0.870968	0.726157	0.769231	0.864326	0.713922	0.836713
CD97	154	2.30659e-07	3.10066e-06	0.394355	0.698029	0.773746	0.795582	0.851117	0.539848	0.547114	0.484946
TRA2B	155	2.47391e-12	7.75344e-11	0.354032	0.322581	0.937724	0.713184	0.693548	0.648482	0.618775	0.776344
PLCB2	156	5.36509e-15	2.6107e-13	0.365726	0.184588	0.827285	0.907784	0.838089	0.77111	0.84069	0.836636
KDM6B	156	2.6712e-10	5.975e-09	0.543548	0.606631	0.892921	0.852384	0.757444	0.884725	0.786503	0.783564
AGPAT4	156	0.000251114	0.00173956	0.575806	0.645161	0.645161	0.645161	0.616625	0.587761	0.609932	0.599539
TANK	157	4.81971e-16	2.72822e-14	0.5	0.629928	0.887097	0.896914	0.799007	0.857685	0.82541	0.845776
KIAA1033	157	2.41445e-14	1.0574e-12	0.421774	0.560932	0.864247	0.815217	0.647022	0.881404	0.786786	0.841475
SLC6A6	157	9.85295e-13	3.33957e-11	0.443145	0.590502	0.834901	0.792777	0.849876	0.794829	0.789686	0.802151
RNU11	157	2.91332e-12	9.06234e-11	0.498387	0.218638	0.93638	0.826788	0.712159	0.823529	0.698076	0.725806
VNN3	157	6.16693e-09	1.09765e-07	0.624194	0.645161	0.621416	0.645161	0.645161	0.629507	0.645161	0.641321
PRKCH	157	0.0347742	0.121629	0.655645	0.543011	0.441756	0.302595	0.599876	0.156072	0.237479	0.295238
CRISPLD2	158	2.46865e-08	3.91269e-07	0.617742	0.645161	0.629928	0.63324	0.645161	0.645161	0.630023	0.645161
BCL9L	158	0.0355197	0.122817	0.652823	0.528226	0.34431	0.324684	0.55335	0.226992	0.301287	0.325192
_ENSG00000261441	159	3.09321e-12	9.56825e-11	0.490323	0.261649	0.935484	0.726858	0.674318	0.668406	0.563384	0.588018
PFKFB3	159	1.57541e-11	4.32639e-10	0.437097	0.431004	0.828405	0.795933	0.787841	0.862903	0.75099	0.79278
SNTB1	159	2.13915e-09	4.09672e-08	0.678226	0.676523	0.696237	0.728612	0.753722	0.66888	0.722552	0.697389
DNASE2	159	2.74024e-06	2.97428e-05	0.502419	0.645161	0.634409	0.624474	0.614764	0.645161	0.619836	0.632719
IRF8	160	5.6589e-20	5.29075e-18	0.537903	0.180108	0.822805	0.830645	0.484181	0.712761	0.823076	0.806989
TBXAS1	160	2.6647e-19	2.26255e-17	0.418145	0.676523	0.812724	0.809607	0.751241	0.824241	0.815294	0.825576
CSRNP1	160	7.81526e-13	2.69837e-11	0.643145	0.475806	0.844982	0.903576	0.861973	0.814753	0.794992	0.761598
SLC25A6	160	2.2983e-11	6.10995e-10	0.458468	0.236559	0.912186	0.845722	0.752792	0.883065	0.789827	0.807834
QPCT	160	6.16693e-09	1.09765e-07	0.623387	0.645161	0.645161	0.635694	0.645161	0.632353	0.645161	0.641167
NISCH	161	0.0387409	0.132469	0.66371	0.479391	0.56362	0.606592	0.506203	0.556926	0.456989	0.543932
RFX2	162	1.19441e-07	1.68595e-06	0.637097	0.613351	0.592966	0.637097	0.613213	0.637097	0.633206	0.632873
C9orf156	162	0.0267821	0.0974865	0.570161	0.645161	0.607079	0.56662	0.573821	0.604364	0.54386	0.546083
PTP4A2	163	1.9691e-12	6.37543e-11	0.304032	0.337814	0.925627	0.857644	0.85732	0.745256	0.780985	0.822273
VENTX	163	6.16693e-09	1.09765e-07	0.479839	0.645161	0.645161	0.645161	0.645161	0.645161	0.645161	0.641628
OAF	163	1.93817e-08	3.12246e-07	0.637097	0.486111	0.625672	0.637097	0.621898	0.637097	0.637097	0.625192
HLA-B	164	1.80487e-12	5.86654e-11	0.577419	0.525986	0.934588	0.906031	0.844913	0.746679	0.737125	0.774654
KSR1	164	3.82364e-11	9.85031e-10	0.432661	0.681004	0.729615	0.717742	0.71495	0.696395	0.730617	0.686098
ATP6V0A1	165	3.34165e-19	2.79456e-17	0.678629	0.68862	0.813172	0.824509	0.688275	0.830645	0.819044	0.80768
ETS2	165	4.4053e-19	3.57624e-17	0.66129	0.550179	0.865143	0.86115	0.848635	0.859583	0.844793	0.834716
MSN	165	6.7301e-13	2.35299e-11	0.345968	0.463262	0.895609	0.910764	0.853908	0.8176	0.827603	0.830415
NAIP	165	1.85367e-10	4.26088e-09	0.650403	0.551075	0.669355	0.661115	0.651055	0.669355	0.669355	0.660753
MT-ND1	165	6.18813e-10	1.30171e-08	0.445161	0.396057	0.852151	0.86115	0.835608	0.885199	0.750849	0.766974
DENND5A	166	1.54054e-14	6.9291e-13	0.31371	0.497312	0.83647	0.785063	0.812655	0.864801	0.753396	0.817512
METTL9	166	2.28765e-12	7.26546e-11	0.687903	0.594086	0.810932	0.773142	0.763648	0.772296	0.748444	0.792473
SGSH	166	1.66259e-07	2.29998e-06	0.603226	0.674731	0.675179	0.676718	0.669975	0.678843	0.687323	0.688786
MYADM	167	1.00697e-15	5.35399e-14	0.662097	0.487455	0.883065	0.899369	0.757444	0.871442	0.826118	0.860983
SGMS2	167	3.1531e-12	9.69942e-11	0.662097	0.565412	0.709677	0.709677	0.698511	0.696869	0.700198	0.709677
ATF4	167	3.8053e-12	1.15773e-10	0.626613	0.595878	0.873656	0.890954	0.773573	0.878083	0.770515	0.812442
ZSWIM6	167	3.6613e-10	8.08604e-09	0.380242	0.687276	0.794131	0.786466	0.734181	0.776328	0.744341	0.758065
NINJ1	168	6.84595e-13	2.38348e-11	0.470161	0.685484	0.776882	0.782959	0.776675	0.768027	0.759904	0.771121
SLC38A2	168	1.10693e-07	1.58261e-06	0.691129	0.284946	0.822581	0.806802	0.712159	0.662239	0.691638	0.72765
BMP2K	169	8.1934e-20	7.41057e-18	0.680242	0.525538	0.825493	0.835028	0.66036	0.829934	0.847623	0.835484
USP3	169	3.91705e-15	1.94011e-13	0.581452	0.573477	0.926075	0.781557	0.779156	0.788425	0.743209	0.86129
TACC1	169	8.14817e-13	2.79591e-11	0.444355	0.565412	0.896505	0.904102	0.830645	0.784867	0.775467	0.769662
PTK2B	169	9.64206e-10	1.96646e-08	0.505645	0.692652	0.78629	0.775245	0.735112	0.689753	0.768534	0.778495
ARID5A	169	0.0306613	0.109171	0.658065	0.530466	0.613351	0.565217	0.634615	0.545066	0.544284	0.565284
CORO1C	170	4.44638e-19	3.59207e-17	0.637097	0.457437	0.850358	0.875351	0.766439	0.843928	0.835173	0.855837
TPM4	170	4.21606e-11	1.07448e-09	0.687097	0.473118	0.844534	0.857644	0.724566	0.629032	0.753679	0.748387
RIN2	170	7.38653e-10	1.53658e-08	0.578226	0.658602	0.684588	0.693548	0.681762	0.693548	0.682654	0.683564
C15orf39	171	4.90494e-19	3.92443e-17	0.343145	0.280914	0.84095	0.860975	0.777916	0.797913	0.833475	0.853456
CD55	171	3.49622e-18	2.59751e-16	0.612903	0.609767	0.890681	0.82486	0.687035	0.881404	0.79294	0.889862
SOS2	171	2.3673e-11	6.26338e-10	0.392742	0.689964	0.835125	0.731066	0.756203	0.713472	0.738964	0.784025
SERINC1	172	6.20452e-08	9.22749e-07	0.509274	0.689516	0.823253	0.563289	0.706576	0.712761	0.608659	0.687634
CASC4	172	1.17791e-06	1.38396e-05	0.675806	0.641129	0.740591	0.748948	0.673077	0.6824	0.668789	0.680799
KIF13A	173	1.17355e-19	1.03884e-17	0.674194	0.616487	0.827733	0.835554	0.78505	0.821869	0.832909	0.831567
TPD52L2	173	2.49462e-16	1.48269e-14	0.492742	0.676523	0.814292	0.812062	0.76768	0.854602	0.813455	0.822734
CD300LF	173	2.95457e-13	1.08543e-11	0.423387	0.667563	0.725806	0.725806	0.674938	0.725806	0.715054	0.725806
KMT2C	173	6.32422e-12	1.85622e-10	0.297581	0.413978	0.929659	0.820477	0.746278	0.768975	0.699491	0.779109
RALGDS	173	0.00116863	0.00674772	0.672177	0.427419	0.640233	0.665147	0.680831	0.621205	0.621958	0.643548
PABPC1	174	4.41453e-12	1.32372e-10	0.491129	0.235663	0.929659	0.748948	0.834988	0.850095	0.584182	0.825653
MAP3K5	174	3.34315e-06	3.56417e-05	0.681048	0.525986	0.738799	0.707924	0.765509	0.689753	0.681452	0.700845
ARHGEF10L	175	1.78777e-13	6.80826e-12	0.668952	0.662634	0.75	0.75	0.73232	0.731025	0.730263	0.743395
MED13L	175	5.89536e-13	2.08303e-11	0.528226	0.530466	0.924283	0.791725	0.777295	0.879032	0.774194	0.838402
PIK3AP1	176	1.58182e-19	1.37825e-17	0.291129	0.451165	0.813172	0.820126	0.629342	0.690702	0.821873	0.744931
MXD1	176	1.28806e-16	8.02843e-15	0.684677	0.653226	0.794355	0.81101	0.794045	0.785104	0.773769	0.817051
RHOA	176	6.9655e-12	2.02657e-10	0.417742	0.456989	0.920027	0.846774	0.824752	0.743359	0.797184	0.812519
MYO1G	176	2.00279e-11	5.38456e-10	0.251613	0.587814	0.839606	0.875526	0.854839	0.696869	0.757923	0.760522
UBXN11	177	9.36139e-19	7.21261e-17	0.548387	0.614695	0.806004	0.815568	0.778536	0.807875	0.797821	0.817972
PID1	177	5.16482e-14	2.10669e-12	0.578226	0.671147	0.718638	0.741935	0.706576	0.741935	0.736842	0.735484
SNHG7	177	5.52682e-14	2.24883e-12	0.688306	0.529122	0.822805	0.807854	0.680211	0.879507	0.783319	0.856759
CANX	177	7.30718e-12	2.11857e-10	0.600806	0.430108	0.921147	0.856942	0.858561	0.802182	0.775325	0.791551
DOCK8	178	4.78979e-15	2.34446e-13	0.480645	0.483871	0.926971	0.797686	0.808313	0.800759	0.76047	0.867127
TBC1D2	178	1.93817e-08	3.12246e-07	0.598387	0.637097	0.637097	0.637097	0.620037	0.637097	0.637097	0.617588
RBM15B	178	6.33055e-05	0.000504323	0.668145	0.46371	0.714158	0.676192	0.679901	0.680503	0.651457	0.664363
SLC24A4	179	1.93461e-19	1.66818e-17	0.469758	0.655018	0.798387	0.798387	0.76768	0.767078	0.798387	0.795084
EIF1	179	7.87474e-12	2.27125e-10	0.366935	0.439516	0.927867	0.751052	0.723945	0.773719	0.652518	0.701075
OSM	179	7.70484e-06	7.6233e-05	0.618952	0.637097	0.607975	0.615007	0.637097	0.624051	0.582767	0.624578
CERS2	179	1.21436e-05	0.000115416	0.664113	0.535394	0.663306	0.694425	0.666873	0.705408	0.663554	0.644009
SFPQ	180	7.95628e-12	2.2908e-10	0.472581	0.244624	0.927867	0.780856	0.741315	0.817837	0.707555	0.794163
LILRA3	180	7.18171e-08	1.06121e-06	0.397984	0.637097	0.637097	0.637097	0.637097	0.623577	0.632216	0.637097
ERC1	180	1.3221e-07	1.85245e-06	0.682258	0.5	0.719982	0.723703	0.691067	0.776091	0.631013	0.73149
SLC36A1	181	9.55051e-06	9.27199e-05	0.629032	0.581541	0.607527	0.610799	0.58995	0.601044	0.616157	0.611674
FAM102B	182	4.57704e-15	2.24694e-13	0.609677	0.548387	0.860663	0.876227	0.80397	0.83444	0.823571	0.819355
ALOX5AP	182	5.65411e-06	5.73754e-05	0.629032	0.629032	0.629032	0.629032	0.551489	0.582068	0.615308	0.617819
VCL	183	1.73945e-12	5.67608e-11	0.36371	0.334677	0.817428	0.885519	0.781638	0.537239	0.76528	0.774808
RPGR	183	3.97528e-06	4.16865e-05	0.565726	0.674283	0.71707	0.711781	0.641129	0.745493	0.675156	0.683871
CMTM3	183	0.00309255	0.0157437	0.629032	0.510753	0.629032	0.608696	0.612903	0.574478	0.587861	0.553149
SNX27	184	6.68047e-16	3.68134e-14	0.555645	0.534946	0.866039	0.834853	0.784119	0.862429	0.823005	0.825806
RHOB	184	1.46543e-12	4.84844e-11	0.415323	0.682796	0.824821	0.809607	0.810174	0.775617	0.776599	0.789401
ZBTB43	184	2.45024e-12	7.69375e-11	0.678226	0.663978	0.775986	0.799439	0.794045	0.796015	0.774901	0.741628
PSEN1	185	8.12224e-13	2.79376e-11	0.394758	0.388441	0.853943	0.82223	0.7866	0.861954	0.795487	0.81298
NUFIP2	185	8.95886e-12	2.56615e-10	0.504032	0.301971	0.922939	0.790323	0.770471	0.676233	0.697651	0.666206
SLCO3A1	185	5.93815e-11	1.46839e-09	0.481452	0.663978	0.816308	0.777349	0.838089	0.778937	0.744765	0.775115
CCPG1	185	3.84058e-08	5.92353e-07	0.493952	0.683244	0.774194	0.788043	0.7317	0.791983	0.734154	0.734025
TIPARP	185	9.61379e-05	0.000733575	0.670161	0.232527	0.688396	0.705119	0.698511	0.658681	0.593449	0.509908
GIMAP4	186	9.61369e-06	9.31806e-05	0.500806	0.676523	0.747312	0.58906	0.789392	0.685009	0.538342	0.635253
IL1RAP	187	1.68658e-09	3.33351e-08	0.634677	0.666219	0.704749	0.705119	0.709677	0.726044	0.703311	0.680568
ITPR1	188	1.96057e-08	3.15245e-07	0.681452	0.403226	0.782706	0.721248	0.427419	0.713472	0.662988	0.746851
ANXA5	189	1.24081e-16	7.76302e-15	0.51129	0.362903	0.859767	0.84993	0.83871	0.836812	0.822439	0.817358
RPS9	189	1.01807e-12	3.44366e-11	0.519355	0.263441	0.880376	0.850631	0.771092	0.870019	0.772496	0.827189
KCNE3	189	1.45996e-12	4.84844e-11	0.49879	0.65681	0.701613	0.701613	0.683933	0.701613	0.701613	0.698464
MAPK6	189	3.10139e-12	9.57576e-11	0.679839	0.591398	0.840054	0.752104	0.787841	0.779412	0.78339	0.764977
ACAP2	189	7.16624e-12	2.08134e-10	0.403629	0.484319	0.922491	0.807504	0.763648	0.793643	0.811333	0.804455
RNF130	190	6.14397e-19	4.86895e-17	0.358871	0.577957	0.841174	0.814165	0.764578	0.833966	0.828735	0.82765
MEF2D	190	2.14771e-12	6.88675e-11	0.552419	0.397849	0.849014	0.890252	0.671216	0.627135	0.759975	0.798771
IL15	191	5.79053e-10	1.2323e-08	0.428629	0.65009	0.675851	0.685484	0.685484	0.661765	0.677844	0.634946
XRN2	191	4.04867e-09	7.43209e-08	0.614919	0.538082	0.857079	0.826087	0.848325	0.756167	0.721491	0.760522
CMTM6	192	4.08964e-18	3.01149e-16	0.301613	0.236559	0.872312	0.867286	0.745347	0.811433	0.843449	0.863057
BOD1L1	192	1.24163e-12	4.14923e-11	0.579839	0.511649	0.922715	0.822931	0.754653	0.738378	0.801924	0.836943
SAP130	192	0.00413091	0.0202645	0.53629	0.645609	0.608871	0.624825	0.613213	0.57851	0.604556	0.595238
ARPC3	193	4.14716e-18	3.04039e-16	0.519355	0.423835	0.895161	0.870968	0.705955	0.817837	0.8588	0.865899
ROCK1	193	1.32728e-11	3.69374e-10	0.43629	0.351703	0.922043	0.813114	0.752481	0.781309	0.756508	0.814439
FAM120A	193	1.53379e-09	3.04962e-08	0.404435	0.512097	0.833557	0.838359	0.798077	0.862903	0.729202	0.77043
FCHSD2	193	3.34781e-07	4.35948e-06	0.671371	0.344982	0.679659	0.665147	0.385546	0.691888	0.665818	0.707757
NFE2	193	8.28719e-07	1.00084e-05	0.573387	0.629032	0.629032	0.629032	0.629032	0.629032	0.621675	0.625038
MCTP1	194	7.34751e-19	5.79513e-17	0.384677	0.396057	0.816756	0.818724	0.792804	0.812619	0.810838	0.810599
ZMIZ1	194	5.75297e-18	4.14463e-16	0.42379	0.482527	0.888665	0.856066	0.759926	0.829934	0.813667	0.858449
TMED5	194	3.8985e-13	1.41348e-11	0.591935	0.585125	0.894041	0.884993	0.825372	0.869782	0.815294	0.830568
SON	194	1.33276e-11	3.7028e-10	0.502419	0.351254	0.923387	0.77209	0.686725	0.769924	0.694256	0.802304
YBX3	195	4.82526e-14	1.97302e-12	0.610887	0.333333	0.838486	0.880435	0.690757	0.863852	0.812606	0.82765
PPP1CB	195	1.35009e-11	3.73227e-10	0.465323	0.207885	0.920699	0.79418	0.818859	0.809061	0.700764	0.767358
ATP1A1	195	5.41872e-09	9.79136e-08	0.646371	0.555108	0.848118	0.815217	0.850186	0.824715	0.742926	0.777343
CFD	195	1.69332e-07	2.34056e-06	0.439516	0.629032	0.629032	0.620266	0.629032	0.629032	0.625495	0.629032
PLEKHG3	195	0.00146737	0.00821667	0.641129	0.639785	0.599462	0.641655	0.576923	0.4037	0.556664	0.563902
ATP11A	196	6.37457e-18	4.55303e-16	0.408065	0.638889	0.875448	0.814165	0.846154	0.836812	0.798246	0.863902
RHBDF2	196	6.60488e-10	1.38251e-08	0.6	0.669355	0.69086	0.720196	0.516749	0.555977	0.716327	0.651306
FMN1	196	3.55912e-08	5.52527e-07	0.651613	0.420251	0.660842	0.668654	0.602357	0.66129	0.669779	0.649002
AGTPBP1	197	5.99123e-15	2.88168e-13	0.658065	0.683692	0.815412	0.871318	0.797767	0.722011	0.834607	0.752535
RANBP2	197	1.63401e-08	2.6765e-07	0.682661	0.288978	0.851478	0.782784	0.726737	0.771584	0.663625	0.686252
LCP2	197	7.118e-07	8.73582e-06	0.350403	0.56362	0.773746	0.695302	0.842122	0.736243	0.675226	0.707834
EVI2B	198	7.73645e-18	5.47872e-16	0.485484	0.586022	0.890681	0.873422	0.807692	0.840607	0.80631	0.865745
MTSS1	198	5.50385e-06	5.5953e-05	0.0379032	0.65681	0.675627	0.671809	0.484491	0.506167	0.642615	0.662826
CLEC4A	199	5.62702e-11	1.3956e-09	0.643548	0.547491	0.677419	0.677419	0.638337	0.666983	0.677419	0.677419
FCGRT	200	1.01095e-17	7.12894e-16	0.670161	0.561828	0.793907	0.803647	0.754342	0.814516	0.795345	0.808602
TRIO	200	6.67206e-17	4.35437e-15	0.524194	0.321685	0.887993	0.877805	0.695409	0.807163	0.837932	0.849386
FAM20C	200	8.48077e-16	4.55281e-14	0.666935	0.612903	0.744176	0.745792	0.733251	0.755218	0.754386	0.771121
NBEAL2	200	2.11549e-09	4.07581e-08	0.28871	0.609767	0.775314	0.835905	0.844293	0.577324	0.756933	0.705376
SPECC1	201	1.76768e-18	1.34943e-16	0.677016	0.21147	0.856631	0.87202	0.843362	0.742647	0.852999	0.806375
SKAP2	201	5.11255e-18	3.71542e-16	0.363306	0.351254	0.833557	0.860273	0.719913	0.852704	0.836375	0.84086
BHLHE40	201	2.69642e-11	7.06673e-10	0.676613	0.25448	0.787186	0.856241	0.721464	0.544592	0.711092	0.548848
ARHGAP24	202	2.82034e-09	5.31554e-08	0.620968	0.641577	0.650538	0.66129	0.488834	0.649905	0.651811	0.66129
TNFSF8	202	0.000877673	0.00526541	0.635887	0.558692	0.622312	0.64148	0.653226	0.634488	0.589559	0.605453
H3F3B	203	1.85842e-11	5.01262e-10	0.660484	0.378136	0.918907	0.802945	0.793424	0.698292	0.722269	0.746851
SAMSN1	203	1.31621e-09	2.64227e-08	0.311694	0.672491	0.783154	0.746494	0.781638	0.696157	0.695741	0.737711
DOCK4	203	6.50771e-07	8.05214e-06	0.635887	0.631272	0.643593	0.645687	0.639888	0.653226	0.640209	0.640015
BCLAF1	204	1.87117e-11	5.03885e-10	0.512903	0.405914	0.920251	0.813464	0.673077	0.779886	0.695105	0.779877
SNX29	204	4.35096e-11	1.10548e-09	0.670968	0.524194	0.744176	0.737027	0.619727	0.716793	0.731466	0.7553
RAP1GAP2	204	0.000107103	0.000810186	0.170161	0.668459	0.652778	0.70547	0.632754	0.38852	0.625495	0.574347
LATS2	205	2.83351e-13	1.04789e-11	0.669355	0.614695	0.753584	0.784011	0.758065	0.767078	0.757923	0.723656
APAF1	205	1.16266e-12	3.91678e-11	0.618548	0.241039	0.817652	0.827139	0.763027	0.851044	0.792445	0.789555
SP1	206	1.69389e-12	5.54916e-11	0.470968	0.355735	0.899194	0.817321	0.848015	0.774668	0.755235	0.815668
EHD1	206	0.00318798	0.0161801	0.375	0.662186	0.624552	0.661641	0.637717	0.554554	0.523062	0.503379
CSF2RB	207	2.85617e-18	2.13149e-16	0.585484	0.457885	0.806452	0.789621	0.67866	0.806452	0.797538	0.796313
TET3	207	3.09265e-13	1.12868e-11	0.600806	0.581989	0.870072	0.876578	0.829094	0.813093	0.808149	0.820353
ACAP1	207	0.0665985	0.206317	0.620968	0.441756	0.475358	0.453015	0.5183	0.464896	0.390351	0.351229
GLIPR1	208	5.62445e-16	3.14101e-14	0.595968	0.448029	0.889785	0.875877	0.799007	0.8074	0.827957	0.845008
PKM	208	1.32994e-13	5.18333e-12	0.602419	0.362903	0.862903	0.805926	0.769231	0.863615	0.771505	0.836175
TMSB10	208	1.01367e-10	2.42379e-09	0.423387	0.141577	0.900538	0.774895	0.847395	0.756641	0.606537	0.736866
PPARD	208	0.0288375	0.103608	0.620968	0.5	0.56922	0.588534	0.575062	0.594877	0.553763	0.563057
IER2	209	1.82895e-10	4.21571e-09	0.631452	0.403674	0.895833	0.848352	0.845844	0.646347	0.72998	0.653994
RNASE6	209	1.85259e-07	2.52047e-06	0.620968	0.261649	0.620968	0.620968	0.559864	0.620968	0.620968	0.617204
GBP2	209	0.0025991	0.013555	0.415323	0.654122	0.652778	0.605189	0.689206	0.570209	0.540464	0.543779
NMNAT1	210	5.88591e-07	7.35385e-06	0.620968	0.564516	0.609991	0.588184	0.620968	0.607922	0.600523	0.620968
TLR8	211	1.72176e-17	1.1939e-15	0.435484	0.526882	0.782258	0.782258	0.761166	0.765417	0.779216	0.782258
MT-ND2	211	8.30195e-09	1.44369e-07	0.402419	0.34543	0.857527	0.814691	0.780397	0.869545	0.620685	0.677266
C9orf47	211	1.85259e-07	2.52047e-06	0.620968	0.620968	0.620968	0.620968	0.620968	0.620968	0.620968	0.616743
PLCG2	212	5.64853e-18	4.08708e-16	0.289919	0.432796	0.750224	0.785063	0.399194	0.517552	0.792162	0.722811
RALGAPA2	212	1.36652e-07	1.90626e-06	0.433065	0.673835	0.766801	0.704243	0.701613	0.698767	0.673812	0.724962
CEP290	212	0.0665985	0.206317	0.620968	0.498208	0.503808	0.468619	0.531948	0.543406	0.481112	0.517665
CTSH	213	5.86698e-18	4.20855e-16	0.574194	0.40233	0.791891	0.792602	0.725186	0.798387	0.79202	0.780568
PPT1	214	7.46952e-18	5.31229e-16	0.562903	0.489247	0.855287	0.839411	0.792804	0.829222	0.834748	0.829954
MT-ND4	214	6.20562e-10	1.30232e-08	0.424194	0.206093	0.889337	0.842917	0.800868	0.868121	0.695671	0.729339
DNMBP	214	2.64559e-07	3.51941e-06	0.52379	0.651434	0.659722	0.654804	0.636166	0.635911	0.668081	0.664209
MT-CYB	215	2.96421e-09	5.55522e-08	0.437903	0.232975	0.874552	0.814165	0.796526	0.867647	0.697793	0.712442
ASPH	215	2.87958e-05	0.000251171	0.652419	0.574373	0.655018	0.695302	0.646402	0.661765	0.638936	0.613825
EGR1	215	0.0446019	0.149169	0.549194	0.638889	0.596326	0.582749	0.590571	0.58444	0.578098	0.530876
SERPINB1	216	7.33087e-17	4.72869e-15	0.565726	0.558244	0.839606	0.852209	0.769231	0.813093	0.82251	0.841935
ACTG1	216	2.81711e-11	7.35986e-10	0.430645	0.102151	0.915323	0.837307	0.772333	0.730076	0.686191	0.741475
CCNH	216	3.23101e-06	3.45568e-05	0.674597	0.394265	0.788978	0.556978	0.708127	0.511622	0.535654	0.606989
EWSR1	217	2.95641e-11	7.7117e-10	0.519355	0.410394	0.913978	0.718794	0.752481	0.793169	0.711375	0.762366
GLIPR2	217	8.02952e-09	1.40217e-07	0.651613	0.554659	0.673387	0.70021	0.687965	0.656546	0.686616	0.673425
RAF1	218	1.02662e-08	1.75953e-07	0.67379	0.646953	0.800851	0.720898	0.668734	0.77704	0.723048	0.749616
TMEM2	218	0.0423527	0.142506	0.416935	0.666219	0.644937	0.465989	0.603908	0.405123	0.506862	0.564747
ETV6	219	3.58376e-15	1.78565e-13	0.490726	0.346774	0.851927	0.863604	0.727047	0.811907	0.780843	0.824808
MAP2K1	219	2.819e-12	8.80185e-11	0.674194	0.503584	0.804211	0.809257	0.691687	0.783681	0.739955	0.793856
DHX29	219	0.000329481	0.00220564	0.371371	0.649642	0.680556	0.668128	0.596154	0.606973	0.622949	0.619969
P4HB	220	7.1903e-10	1.49763e-08	0.67379	0.395609	0.793683	0.797686	0.718052	0.687144	0.76245	0.708449
XBP1	220	2.76836e-05	0.000243247	0.6	0.671147	0.753584	0.707924	0.680521	0.684535	0.653862	0.661137
JARID2	221	2.3512e-14	1.03242e-12	0.67621	0.540323	0.879256	0.863254	0.814826	0.815939	0.842035	0.840169
FBN2	221	1.15977e-06	1.36595e-05	0.570968	0.620968	0.609543	0.611676	0.620968	0.60982	0.616935	0.61659
CIITA	222	8.10601e-17	5.14886e-15	0.525	0.0564516	0.802867	0.810133	0.380583	0.830645	0.806593	0.802074
CPAMD8	222	1.15977e-06	1.36595e-05	0.597984	0.620968	0.594086	0.620968	0.620968	0.620968	0.616935	0.616129
ASGR2	223	8.39187e-09	1.4578e-07	0.632661	0.622312	0.641801	0.653226	0.639888	0.653226	0.645444	0.653226
CCDC149	223	2.50369e-05	0.00022234	0.592339	0.620968	0.609991	0.620968	0.620968	0.620968	0.608588	0.606912
CMIP	224	1.63008e-16	9.97345e-15	0.525806	0.439964	0.824373	0.795933	0.831266	0.681689	0.827957	0.822888
C19orf59	224	1.19865e-06	1.40676e-05	0.592339	0.620968	0.609991	0.620968	0.599566	0.620968	0.616794	0.617204
JMJD6	225	3.2232e-06	3.44955e-05	0.668145	0.555108	0.766353	0.749123	0.75031	0.690939	0.691072	0.680338
SEMA4B	225	2.6467e-05	0.000232803	0.599597	0.620968	0.594982	0.620968	0.524504	0.608397	0.608305	0.604224
TUBGCP2	226	7.70993e-12	2.22758e-10	0.442742	0.594086	0.810036	0.776122	0.825062	0.731262	0.767827	0.788172
KLHL21	227	2.5151e-05	0.000223115	0.642742	0.548835	0.65793	0.62798	0.6067	0.616935	0.632357	0.643932
RNF167	227	0.00460773	0.0222593	0.554839	0.637097	0.599462	0.617461	0.615385	0.58871	0.593803	0.602304
PELI1	228	8.39321e-11	2.03912e-09	0.583871	0.673835	0.793459	0.731767	0.692928	0.805028	0.682088	0.782642
PADI2	228	1.0959e-08	1.86482e-07	0.631048	0.460573	0.653226	0.653226	0.653226	0.653226	0.649759	0.647619
TMEM127	229	8.09097e-17	5.14886e-15	0.581452	0.41129	0.841846	0.861851	0.800868	0.780361	0.834324	0.783871
KLF7	229	2.40932e-12	7.60834e-11	0.419355	0.664875	0.693996	0.691094	0.666873	0.71537	0.656197	0.756682
TOB1	229	5.37458e-07	6.79664e-06	0.667742	0.354839	0.794355	0.723177	0.800558	0.791271	0.592035	0.676805
CTNNA1	230	2.39837e-16	1.43575e-14	0.498387	0.469534	0.810932	0.845372	0.751861	0.812619	0.797397	0.818433
SYNCRIP	230	5.58407e-11	1.3956e-09	0.508871	0.363351	0.903898	0.79155	0.701303	0.635674	0.701401	0.726498
SEL1L	230	5.02791e-09	9.12481e-08	0.670161	0.513441	0.713262	0.779102	0.638337	0.71537	0.685484	0.757911
VNN2	230	3.36373e-06	3.58152e-05	0.596371	0.633961	0.653226	0.635344	0.653226	0.642552	0.633772	0.633103
SNX2	231	2.41816e-16	1.4424e-14	0.469355	0.540323	0.847222	0.808555	0.635856	0.828748	0.787776	0.834716
PGK1	231	1.7e-11	4.62279e-10	0.484677	0.495072	0.865143	0.835554	0.838089	0.859108	0.753113	0.812212
RPL19	231	5.58415e-11	1.3956e-09	0.523387	0.28405	0.907258	0.68338	0.691687	0.803605	0.497878	0.609677
PRKD3	231	1.74741e-06	1.97021e-05	0.659677	0.462366	0.763441	0.653226	0.582506	0.532732	0.657187	0.663902
ODF2	231	0.0125194	0.0523224	0.412903	0.633961	0.62164	0.602034	0.639888	0.604839	0.575905	0.580261
MFSD1	232	1.39329e-16	8.65192e-15	0.609677	0.473118	0.829749	0.815919	0.702233	0.817362	0.806452	0.813518
ATF3	232	2.15232e-13	8.12218e-12	0.658468	0.451165	0.740367	0.736851	0.740074	0.754032	0.747383	0.744547
ABTB1	232	9.76528e-05	0.000744451	0.583871	0.638441	0.640681	0.622896	0.626241	0.628795	0.610003	0.629263
HLA-DMA	233	7.71391e-17	4.93749e-15	0.553629	0.15681	0.775314	0.776473	0.582506	0.782258	0.776599	0.745008
MTMR10	233	2.95453e-16	1.7498e-14	0.449194	0.456989	0.793011	0.820126	0.709057	0.803131	0.792445	0.828725
SH3BGRL3	233	1.96638e-14	8.70332e-13	0.535081	0.390681	0.887545	0.86413	0.822891	0.738615	0.817487	0.782873
HLA-E	233	1.94388e-10	4.4498e-09	0.244355	0.484319	0.899866	0.745266	0.840571	0.59037	0.608588	0.71467
EPSTI1	233	0.00124201	0.00711762	0.612903	0.341398	0.601254	0.612903	0.516749	0.586338	0.574278	0.588326
RASGRP4	234	2.54999e-15	1.30575e-13	0.523387	0.65681	0.732527	0.741935	0.720844	0.741935	0.741935	0.736713
PNRC1	234	5.99807e-11	1.48101e-09	0.542742	0.431004	0.908154	0.764025	0.723325	0.746205	0.647849	0.763748
DRAM1	234	9.82232e-06	9.49814e-05	0.612903	0.536738	0.612903	0.612903	0.594293	0.585389	0.598048	0.608449
PPP2R2A	235	6.36835e-07	7.89733e-06	0.493548	0.667563	0.78181	0.713885	0.722084	0.617173	0.678834	0.713671
TDRD9	235	4.31881e-06	4.49491e-05	0.612903	0.584229	0.612903	0.603086	0.612903	0.599146	0.607951	0.607527
EMP3	236	8.89355e-17	5.62762e-15	0.454839	0.637545	0.861559	0.84695	0.776985	0.80574	0.830716	0.803456
_ENSG00000215458	236	1.19911e-13	4.6844e-12	0.430645	0.651882	0.717742	0.717742	0.706886	0.717742	0.717742	0.705376
CD53	236	3.39537e-12	1.0368e-10	0.601613	0.595878	0.87052	0.834151	0.836849	0.839184	0.815931	0.798925
CLEC5A	236	5.63834e-07	7.06044e-06	0.612903	0.612903	0.612903	0.612903	0.612903	0.612903	0.612903	0.612903
_ENSG00000259687	237	1.50771e-05	0.000140019	0.612903	0.582437	0.612903	0.612903	0.597395	0.612903	0.605405	0.601997
IGF2R	237	0.000825368	0.00498757	0.555645	0.671147	0.6931	0.651473	0.745037	0.43074	0.654782	0.625038
DAZAP2	238	1.74499e-11	4.73738e-10	0.521774	0.571685	0.895609	0.839411	0.792184	0.792694	0.762238	0.805069
STRADA	238	0.0028918	0.0148903	0.612903	0.420251	0.577061	0.584853	0.53598	0.598197	0.585173	0.57957
QSOX1	239	2.17016e-13	8.15254e-12	0.660484	0.580645	0.746416	0.746844	0.737593	0.757116	0.761319	0.75745
SNORA76	239	2.3906e-08	3.79622e-07	0.668548	0.519713	0.761649	0.627279	0.614764	0.854364	0.639926	0.725192
S100A11	240	3.76205e-16	2.16637e-14	0.522581	0.619176	0.77509	0.787868	0.764888	0.808112	0.772213	0.798771
LPGAT1	240	5.55781e-13	1.97635e-11	0.668548	0.392473	0.851254	0.849229	0.728288	0.723435	0.757569	0.80768
FAM107B	240	0.000247098	0.00171628	0.6	0.666667	0.728047	0.676718	0.617866	0.602704	0.494058	0.477419
GPX1	241	6.11985e-14	2.48406e-12	0.654032	0.371864	0.75	0.75	0.685174	0.735057	0.72425	0.744854
PRKCD	242	1.52527e-16	9.4013e-15	0.527016	0.470878	0.774418	0.776999	0.716191	0.741461	0.784946	0.768971
FKBP15	242	3.98244e-16	2.26972e-14	0.417742	0.476254	0.833781	0.782609	0.74938	0.816176	0.794638	0.825576
CWC25	242	1.12796e-11	3.16018e-10	0.617742	0.668459	0.780914	0.793829	0.692308	0.739089	0.737691	0.776805
ZFP36L2	242	2.6286e-06	2.86666e-05	0.521774	0.503584	0.775986	0.606241	0.836228	0.70351	0.464629	0.564516
UBALD2	242	1.85608e-05	0.000168699	0.66129	0.633513	0.745072	0.719144	0.689206	0.644213	0.676146	0.674347
LRRFIP2	243	5.07269e-12	1.51561e-10	0.533468	0.669803	0.854391	0.830996	0.781328	0.813567	0.784875	0.795392
COMT	243	1.09527e-07	1.56863e-06	0.634677	0.495072	0.65009	0.642532	0.615695	0.655835	0.650467	0.657296
PTPN18	244	2.25354e-13	8.44671e-12	0.370161	0.336918	0.833333	0.852735	0.754342	0.666034	0.789757	0.80768
SIN3B	244	2.27586e-08	3.63133e-07	0.465323	0.662186	0.734767	0.733871	0.673077	0.707306	0.721279	0.693241
TNRC18	245	1.80763e-16	1.09791e-14	0.45	0.420251	0.833333	0.848527	0.792184	0.775617	0.851231	0.789247
JUND	245	8.7059e-11	2.10893e-09	0.589516	0.446685	0.906586	0.856592	0.755583	0.688567	0.692063	0.710292
CLIC1	246	2.71416e-15	1.38132e-13	0.650403	0.310932	0.872536	0.857644	0.808623	0.674336	0.819327	0.731029
BNIP2	246	9.90458e-12	2.80327e-10	0.482258	0.467742	0.900538	0.818724	0.716501	0.827799	0.770374	0.816897
TTYH3	247	3.46749e-16	2.02477e-14	0.243145	0.588262	0.809812	0.801017	0.811414	0.823292	0.804612	0.805914
HOOK3	247	3.25963e-13	1.18702e-11	0.569355	0.37052	0.817876	0.87237	0.773263	0.729364	0.753466	0.826805
BLVRA	247	3.28787e-06	3.51198e-05	0.50121	0.634857	0.659722	0.661816	0.669355	0.645161	0.636248	0.646621
PLK3	248	8.85335e-07	1.06381e-05	0.530645	0.666667	0.784946	0.714236	0.726427	0.796015	0.634975	0.703687
ADAM9	249	5.10438e-16	2.86984e-14	0.561694	0.491487	0.813172	0.810309	0.789082	0.816176	0.784946	0.808833
SHKBP1	249	3.96956e-12	1.19894e-10	0.655242	0.598566	0.749104	0.782258	0.657878	0.74407	0.745331	0.748694
ZFHX3	250	3.01829e-16	1.78122e-14	0.306855	0.465502	0.837814	0.838359	0.78567	0.829696	0.820175	0.812058
TMBIM6	250	1.06429e-10	2.54116e-09	0.504839	0.419803	0.896057	0.745968	0.78567	0.769213	0.708899	0.78318
RNF149	251	2.34408e-11	6.22173e-10	0.340323	0.590502	0.851254	0.779102	0.831266	0.716793	0.733871	0.805069
HNRNPD	251	1.10082e-10	2.62462e-09	0.532258	0.446685	0.902106	0.714937	0.698511	0.716556	0.734578	0.730031
RELL1	251	1.07503e-05	0.000103116	0.643952	0.554659	0.694892	0.704243	0.672146	0.625712	0.646576	0.650384
OAZ1	252	5.69541e-16	3.16756e-14	0.435081	0.38172	0.846998	0.825386	0.76861	0.846537	0.82916	0.87596
HLA-DPB1	252	1.79822e-14	8.02306e-13	0.346774	0.0492832	0.802195	0.815919	0.564516	0.827799	0.790606	0.803917
RMRP	252	1.10912e-10	2.64063e-09	0.590323	0.212366	0.905018	0.778401	0.758065	0.830645	0.590832	0.734716
MAFK	253	1.55251e-13	5.98074e-12	0.491129	0.56138	0.801299	0.774194	0.740695	0.834677	0.791171	0.805607
PARVB	253	6.47704e-09	1.14916e-07	0.639919	0.418011	0.691532	0.675842	0.60701	0.692837	0.677207	0.684562
TRAF3	253	0.000278498	0.00190496	0.516129	0.648297	0.669803	0.610975	0.623449	0.642789	0.591256	0.643011
EPB41L3	254	3.78271e-16	2.17075e-14	0.455645	0.543011	0.790323	0.784712	0.778536	0.790323	0.778721	0.778034
NAGK	254	4.56165e-15	2.24601e-13	0.389516	0.423387	0.826165	0.781907	0.671526	0.831831	0.773274	0.810522
CD1D	254	9.33201e-15	4.41202e-13	0.646774	0.405914	0.72379	0.733871	0.733871	0.733871	0.733871	0.733871
SETX	254	1.19934e-10	2.84322e-09	0.347581	0.34543	0.90233	0.759116	0.649504	0.561195	0.637097	0.704531
CALCOCO1	254	0.0579913	0.183512	0.48871	0.612903	0.549731	0.551192	0.472705	0.463472	0.565082	0.526728
XIST	255	1.22578e-10	2.89764e-09	0.446774	0.291219	0.904122	0.785764	0.746278	0.708017	0.699774	0.76298
SUFU	255	0.0150007	0.0606809	0.540323	0.612903	0.596774	0.578892	0.578784	0.571157	0.571307	0.573425
LTBP4	255	0.101242	0.286396	0.604839	0.481183	0.569668	0.538569	0.565136	0.553843	0.551217	0.534946
NIN	256	6.50169e-11	1.59589e-09	0.529839	0.410842	0.900986	0.870968	0.705025	0.752609	0.782258	0.79831
VNN1	256	1.69905e-06	1.9222e-05	0.604839	0.582885	0.604839	0.604839	0.58964	0.604839	0.604839	0.600307
MLH3	256	0.0501775	0.162842	0.522581	0.612903	0.551971	0.556452	0.516749	0.56926	0.543294	0.569432
RNF166	257	1.85006e-07	2.52047e-06	0.591129	0.473118	0.681004	0.787518	0.816998	0.51186	0.677419	0.618894
CYP27A1	257	1.65934e-06	1.88884e-05	0.593548	0.612903	0.612903	0.612903	0.612903	0.612903	0.601443	0.612903
FASTKD2	257	0.111409	0.308879	0.604839	0.409946	0.554659	0.51648	0.510236	0.533918	0.518181	0.551613
SH3TC1	258	8.43149e-16	4.541e-14	0.604839	0.299283	0.832437	0.840112	0.746278	0.809772	0.79004	0.825499
CDA	258	5.63834e-07	7.06044e-06	0.566935	0.612903	0.612903	0.612903	0.612903	0.612903	0.612903	0.612903
PTPN7	258	0.111409	0.308879	0.604839	0.375	0.530242	0.530505	0.558313	0.441176	0.550934	0.505146
TBC1D9	259	4.93824e-16	2.78584e-14	0.566935	0.259409	0.740143	0.775421	0.577854	0.782258	0.772284	0.766974
RAB1A	259	1.3941e-13	5.40808e-12	0.464516	0.629928	0.841398	0.860799	0.828784	0.743359	0.7691	0.828418
MT-ND5	259	5.18404e-11	1.30716e-09	0.417742	0.241039	0.887545	0.882188	0.756203	0.828273	0.697368	0.740246
SMPDL3A	259	1.65934e-06	1.88884e-05	0.429839	0.612903	0.612903	0.612903	0.612903	0.612903	0.608517	0.612903
CAMK2D	259	0.111409	0.308879	0.604839	0.443548	0.517249	0.519986	0.479218	0.513283	0.474321	0.485253
PTPN12	260	5.71006e-16	3.16756e-14	0.62621	0.604839	0.84431	0.856417	0.82196	0.605076	0.829655	0.815438
TMEM107	260	1.4241e-10	3.34113e-09	0.623387	0.249104	0.902778	0.818724	0.592432	0.841556	0.689445	0.638556
RBP7	260	1.69905e-06	1.9222e-05	0.604839	0.604839	0.604839	0.604839	0.604839	0.604839	0.604839	0.604839
FAM212B	260	2.15413e-05	0.000193569	0.501613	0.612903	0.584677	0.593268	0.577543	0.612903	0.603707	0.603379
TIMP2	261	9.65795e-16	5.16809e-14	0.464516	0.596774	0.770609	0.795231	0.791563	0.808824	0.789898	0.80384
EP300	261	2.13491e-11	5.71203e-10	0.467742	0.43638	0.889337	0.879734	0.705335	0.808824	0.755518	0.817512
ARHGAP30	261	1.32507e-08	2.2252e-07	0.289919	0.392025	0.857527	0.746143	0.832816	0.590607	0.668435	0.712212
ALDH1A1	261	1.69905e-06	1.9222e-05	0.604839	0.604839	0.579301	0.604839	0.5884	0.604839	0.604839	0.599232
HLA-DPA1	262	6.04233e-16	3.34074e-14	0.205645	0.0277778	0.808468	0.799965	0.46371	0.778226	0.793718	0.773656
ZYX	262	1.02426e-15	5.41133e-14	0.339919	0.591846	0.840726	0.834677	0.779777	0.832306	0.823995	0.799155
TTC21A	262	1.04247e-05	0.000100442	0.604839	0.576613	0.604839	0.593093	0.604839	0.604839	0.600806	0.6
SH2B3	263	8.62562e-13	2.94759e-11	0.343952	0.293907	0.840726	0.85291	0.735112	0.789611	0.798741	0.774808
TCF7L2	263	3.9314e-07	5.04055e-06	0.108065	0.646057	0.701165	0.649719	0.647643	0.672201	0.669779	0.661598
HPSE	263	0.000112813	0.000848289	0.604839	0.579301	0.604839	0.604839	0.604839	0.572581	0.586729	0.59639
GSAP	264	6.85875e-16	3.76711e-14	0.62379	0.509409	0.823477	0.798738	0.661911	0.606262	0.811191	0.760599
KANSL1L	264	3.41328e-06	3.62501e-05	0.529032	0.633065	0.647849	0.640428	0.53505	0.63259	0.641695	0.64232
MSRB1	264	2.19648e-05	0.000197056	0.604839	0.526434	0.581093	0.604839	0.604839	0.604839	0.59734	0.600768
CEP250	265	0.121191	0.331012	0.51371	0.630824	0.586022	0.498948	0.496278	0.408918	0.453877	0.463902
RPL23	266	2.94417e-08	4.63986e-07	0.570161	0.312724	0.84431	0.736501	0.674628	0.851044	0.578381	0.745776
MCU	266	6.18525e-05	0.000494404	0.575806	0.630824	0.61828	0.652875	0.627792	0.63425	0.625778	0.625346
EMP1	266	6.94528e-05	0.000547788	0.618952	0.540323	0.637097	0.637097	0.623139	0.611006	0.615025	0.61106
ATP6V1A	267	7.80557e-16	4.24511e-14	0.574194	0.567652	0.776658	0.782258	0.768921	0.723197	0.790393	0.762519
PLXNC1	267	7.29072e-16	3.97811e-14	0.454032	0.528226	0.861559	0.843443	0.735112	0.833017	0.82152	0.832181
ATP6V0D1	267	3.89226e-15	1.93358e-13	0.474194	0.664875	0.833109	0.815743	0.746588	0.777751	0.784805	0.813057
RREB1	267	2.27757e-09	4.34173e-08	0.564516	0.4319	0.822581	0.796283	0.651365	0.840133	0.739247	0.775269
TPM3	268	6.75673e-13	2.35735e-11	0.286694	0.479391	0.879032	0.866234	0.819169	0.784393	0.773769	0.824731
PVR	268	7.18654e-08	1.06121e-06	0.499194	0.627688	0.614023	0.639025	0.60639	0.628083	0.644878	0.645853
SLC23A2	268	4.8474e-05	0.000398176	0.645161	0.370072	0.692652	0.70547	0.581886	0.640417	0.646293	0.630415
FAM91A1	269	1.85181e-15	9.60056e-14	0.397984	0.496416	0.875896	0.812062	0.752171	0.791271	0.819185	0.847005
LILRB3	269	1.94006e-09	3.77697e-08	0.610484	0.627688	0.653226	0.653226	0.637407	0.653226	0.653226	0.644931
_ENSG00000234290	269	0.00111285	0.0064665	0.631452	0.552867	0.658602	0.65007	0.630893	0.651803	0.608376	0.567127
LGALS3	270	8.42395e-16	4.541e-14	0.644355	0.538082	0.814516	0.795056	0.795906	0.801471	0.792303	0.786636
SLC7A7	271	1.25022e-14	5.79557e-13	0.369355	0.649642	0.741935	0.732468	0.703474	0.731025	0.739247	0.729186
CFL1	271	8.38486e-10	1.72699e-08	0.380645	0.181004	0.880376	0.828366	0.826923	0.727941	0.722694	0.744624
YWHAB	271	1.46117e-09	2.91568e-08	0.474194	0.357527	0.876344	0.767181	0.812035	0.844639	0.703169	0.757604
THBS1	271	0.000184663	0.00132236	0.627419	0.62276	0.604391	0.631487	0.62531	0.610531	0.62309	0.623041
FRY	272	2.79223e-14	1.1982e-12	0.510484	0.623656	0.758961	0.812763	0.805211	0.797913	0.763016	0.788479
BST1	272	9.20995e-08	1.3328e-06	0.607258	0.624552	0.645161	0.645161	0.645161	0.645161	0.637663	0.640092
NCOR2	273	2.27373e-12	7.23509e-11	0.412097	0.460573	0.885081	0.855189	0.827854	0.787002	0.802985	0.826882
MAP3K3	273	7.48688e-08	1.10165e-06	0.465323	0.663082	0.807348	0.756311	0.674318	0.76945	0.717459	0.735637
ENSA	273	2.77715e-05	0.000243891	0.650806	0.459677	0.703629	0.697405	0.638337	0.65204	0.622524	0.673272
CREG1	274	4.19441e-11	1.07061e-09	0.649597	0.553315	0.720206	0.748773	0.755893	0.738615	0.732244	0.735714
ELL2	274	0.0296828	0.10621	0.500806	0.626792	0.59543	0.608345	0.575062	0.610769	0.561545	0.545469
NT5C2	275	5.45875e-12	1.62804e-10	0.448387	0.645161	0.809588	0.842567	0.728288	0.668406	0.776174	0.786329
GDI2	275	2.09793e-10	4.78926e-09	0.43871	0.155914	0.87948	0.803296	0.76799	0.797438	0.773203	0.745776
RGS19	275	2.23315e-10	5.06324e-09	0.407258	0.649642	0.723566	0.734222	0.645782	0.675522	0.713356	0.672504
FGD2	276	1.57741e-15	8.2551e-14	0.298387	0.228943	0.75224	0.768934	0.659739	0.782258	0.770374	0.767051
MIR22HG	276	3.66124e-14	1.53091e-12	0.584677	0.658154	0.796147	0.795582	0.779777	0.780598	0.77575	0.778341
TGOLN2	276	1.60798e-06	1.83918e-05	0.503226	0.419355	0.805108	0.723352	0.826613	0.581594	0.665464	0.716974
GAA	277	2.78577e-15	1.40487e-13	0.596774	0.575269	0.806452	0.770161	0.797767	0.785104	0.780419	0.784025
ZFP36L1	277	5.56317e-10	1.19e-08	0.660887	0.443996	0.872536	0.848703	0.704094	0.757353	0.765634	0.757527
TMSB4X	278	1.79205e-12	5.83625e-11	0.404032	0.376344	0.893369	0.825386	0.82196	0.770398	0.728353	0.827957
CD82	278	3.74006e-05	0.000316915	0.619355	0.594086	0.611111	0.609046	0.628412	0.645161	0.608659	0.623195
AGO4	279	5.97857e-12	1.77028e-10	0.649597	0.514337	0.877016	0.852384	0.793424	0.791034	0.784805	0.800461
IKZF5	279	7.87872e-05	0.000613272	0.481048	0.649642	0.715502	0.64148	0.662841	0.643027	0.597552	0.656528
CAPZA2	280	5.98886e-12	1.77028e-10	0.470161	0.498208	0.83647	0.757188	0.809553	0.791271	0.781055	0.764977
EEF1A1	280	2.43032e-10	5.47298e-09	0.436694	0.373656	0.889561	0.74702	0.777916	0.74407	0.678339	0.689247
ATP6AP2	280	2.93789e-10	6.52768e-09	0.65	0.616039	0.751568	0.751578	0.761166	0.730787	0.731749	0.731797
ADRBK1	281	3.0031e-12	9.3068e-11	0.368952	0.40681	0.894041	0.857819	0.782258	0.844639	0.809989	0.827803
CERS6	281	1.25413e-11	3.5019e-10	0.649194	0.44086	0.719534	0.690393	0.638958	0.746205	0.694256	0.748541
GAPDH	281	5.34252e-11	1.34306e-09	0.576613	0.444444	0.868728	0.871318	0.798387	0.792694	0.799943	0.798157
CLPTM1	281	5.61211e-06	5.6984e-05	0.527419	0.633513	0.614695	0.634292	0.586849	0.60389	0.644454	0.630722
MNT	282	8.98653e-12	2.56723e-10	0.391129	0.310036	0.867832	0.863604	0.772953	0.812619	0.781692	0.807834
NCOR1	282	2.54159e-10	5.70812e-09	0.449194	0.453405	0.893369	0.688815	0.613834	0.752135	0.644383	0.709908
FUCA2	282	1.29013e-05	0.000121576	0.512097	0.62276	0.645161	0.625526	0.578164	0.589184	0.624646	0.620891
MPRIP	282	0.132131	0.347704	0.650806	0.38172	0.571461	0.541725	0.476427	0.424573	0.412634	0.447465
WAS	283	1.40696e-10	3.30714e-09	0.464516	0.491039	0.773297	0.768583	0.790323	0.738615	0.737408	0.737942
RPS16	283	9.19869e-07	1.10371e-05	0.658065	0.28629	0.797715	0.664797	0.668734	0.806926	0.557159	0.629032
NR4A2	284	6.87106e-06	6.87993e-05	0.549194	0.241487	0.734319	0.74737	0.820099	0.708017	0.569327	0.617281
TRAF3IP3	284	0.00269117	0.0139958	0.525	0.659498	0.681452	0.523142	0.682382	0.66888	0.595076	0.647773
GCA	285	2.77174e-15	1.40205e-13	0.638306	0.574821	0.788754	0.793654	0.743486	0.798387	0.775679	0.770737
SEC14L1	285	6.1542e-11	1.51731e-09	0.375806	0.507168	0.781362	0.831697	0.650124	0.776091	0.763299	0.725192
EIF3H	285	7.64805e-10	1.589e-08	0.515323	0.310932	0.875	0.762272	0.819479	0.756167	0.691002	0.73318
GLRX	285	8.3284e-10	1.71749e-08	0.61129	0.65233	0.764337	0.70547	0.73139	0.728653	0.724392	0.684485
SIGLEC9	286	1.68711e-11	4.59525e-10	0.585484	0.634409	0.685484	0.671283	0.685484	0.67149	0.685484	0.685484
CAP1	286	2.6864e-10	5.99289e-09	0.393952	0.326165	0.871416	0.750877	0.703474	0.78297	0.723543	0.760215
FAM193B	286	0.116017	0.318659	0.635484	0.551971	0.598118	0.566269	0.597395	0.505693	0.548812	0.548233
CD86	287	3.44504e-15	1.72688e-13	0.470968	0.33647	0.75	0.744565	0.683002	0.741224	0.747241	0.75
ILF3	287	5.40299e-06	5.50959e-05	0.658065	0.282706	0.792339	0.735449	0.629963	0.641841	0.673033	0.687097
ANO8	287	0.000125274	0.000936148	0.478226	0.626344	0.634857	0.628331	0.66129	0.613378	0.622949	0.602919
OTUD1	288	6.15598e-15	2.93547e-13	0.437097	0.508961	0.863799	0.774544	0.797767	0.826376	0.796406	0.82212
PRKACA	288	3.37448e-14	1.42172e-12	0.324194	0.643369	0.8069	0.825386	0.735732	0.818311	0.778014	0.799078
CYTIP	288	2.77682e-10	6.17806e-09	0.321774	0.540323	0.894489	0.828541	0.777916	0.833491	0.675722	0.786175
HLA-C	288	2.06217e-09	3.99054e-08	0.444355	0.462366	0.877688	0.835554	0.822581	0.660816	0.70416	0.663748
ITSN1	288	5.88384e-06	5.95251e-05	0.431452	0.626344	0.637097	0.637798	0.606079	0.649905	0.634833	0.636866
DIAPH1	289	1.55385e-10	3.62291e-09	0.536694	0.386649	0.871416	0.871318	0.733251	0.607211	0.725099	0.689094
MCOLN1	289	0.00141526	0.00797587	0.527016	0.604839	0.592966	0.587658	0.604839	0.604839	0.581423	0.585637
TSHZ3	290	1.69905e-06	1.9222e-05	0.512903	0.604839	0.604839	0.604839	0.604839	0.564279	0.604839	0.604839
ABCF2	291	0.0716494	0.218067	0.596774	0.56362	0.564964	0.545231	0.520471	0.550285	0.556876	0.512596
ATXN7L1	291	0.146601	0.377901	0.504839	0.604839	0.537858	0.488604	0.529156	0.482922	0.509196	0.550614
HDDC2	292	0.0716494	0.218067	0.596774	0.508065	0.550627	0.571178	0.542804	0.538899	0.526316	0.549616
DAPK1	293	5.52134e-15	2.6789e-13	0.3	0.499104	0.809364	0.795407	0.745037	0.805266	0.78629	0.786866
SAP30	293	0.00309093	0.0157403	0.553226	0.604839	0.604839	0.595547	0.554901	0.589896	0.579726	0.579109
DIEXF	293	0.134518	0.351988	0.596774	0.540323	0.518817	0.546283	0.576923	0.549336	0.534663	0.533641
LAT2	294	5.63114e-15	2.72423e-13	0.557258	0.439068	0.721774	0.758065	0.638958	0.726755	0.751415	0.733641
RIOK1	294	0.0211472	0.0805052	0.596774	0.458781	0.596774	0.531557	0.485732	0.540797	0.519312	0.495545
MS4A14	295	1.69905e-06	1.9222e-05	0.202016	0.604839	0.604839	0.604839	0.581576	0.604839	0.604839	0.600307
SMPD4	295	0.0716494	0.218067	0.596774	0.514337	0.557348	0.529804	0.524814	0.58112	0.535088	0.534409
GNA13	296	1.72458e-10	3.98617e-09	0.358871	0.324373	0.844534	0.856592	0.728288	0.702324	0.736984	0.75023
LHFPL2	296	3.66593e-05	0.000311268	0.596774	0.566308	0.596774	0.596774	0.514888	0.596774	0.591964	0.577573
RAB37	296	0.000879073	0.00526766	0.512097	0.604839	0.576613	0.595547	0.604839	0.481025	0.586587	0.56828
POU2F2	297	4.61702e-13	1.65953e-11	0.176613	0.477599	0.813396	0.816269	0.685174	0.825664	0.788554	0.797849
NACC2	297	4.18695e-11	1.07034e-09	0.283065	0.649642	0.741935	0.726858	0.730149	0.690702	0.724675	0.730876
USP4	297	1.55954e-08	2.56715e-07	0.501613	0.476703	0.725806	0.711781	0.810794	0.755218	0.70232	0.752381
PROK2	297	5.07169e-06	5.20044e-05	0.596774	0.596774	0.596774	0.596774	0.596774	0.596774	0.596774	0.596774
PLEKHO2	298	8.37575e-15	3.9712e-13	0.320968	0.630824	0.768817	0.807153	0.779777	0.788425	0.786503	0.787558
TMEM30A	298	1.81443e-10	4.18804e-09	0.523387	0.482975	0.856183	0.847826	0.779156	0.681214	0.769666	0.749616
SPINT2	298	0.000996194	0.00587063	0.596774	0.396953	0.572581	0.561711	0.580025	0.557875	0.550934	0.584332
SRSF6	299	1.91745e-13	7.28543e-12	0.524194	0.410394	0.889785	0.8054	0.676179	0.787713	0.719015	0.843318
SIRPB2	299	2.96731e-10	6.58426e-09	0.434677	0.63172	0.677419	0.657083	0.651365	0.664611	0.674307	0.673579
SIGLEC7	299	5.07169e-06	5.20044e-05	0.596774	0.505376	0.596774	0.596774	0.596774	0.563567	0.596774	0.585561
STAMBP	300	0.00068656	0.0042463	0.487097	0.625448	0.632616	0.624123	0.615385	0.61148	0.614035	0.588326
SDC2	300	0.00287066	0.0147905	0.596774	0.521505	0.596774	0.596774	0.596774	0.596774	0.566214	0.580184
GSTP1	301	9.94424e-15	4.67492e-13	0.602016	0.481631	0.757616	0.783485	0.701303	0.779412	0.774972	0.771889
DIRC2	301	2.21169e-10	5.02141e-09	0.408065	0.634409	0.682348	0.668303	0.646402	0.693548	0.684918	0.678955
ZNF561	301	0.0426398	0.143385	0.596774	0.516129	0.556004	0.562763	0.503722	0.498102	0.559281	0.564823
ASAP1	302	1.55826e-14	6.9899e-13	0.384677	0.354391	0.835125	0.774194	0.755273	0.782732	0.758984	0.818894
PI4K2A	302	1.95898e-10	4.47821e-09	0.59879	0.642921	0.733871	0.723878	0.653536	0.678843	0.709394	0.689631
MARC1	302	3.44035e-05	0.000294367	0.596774	0.596774	0.596774	0.596774	0.578784	0.570209	0.592247	0.587558
DUSP28	303	0.00208952	0.0112246	0.596774	0.44086	0.596774	0.586606	0.527916	0.569734	0.576825	0.57788
DPYSL2	304	1.27694e-14	5.90299e-13	0.493548	0.282258	0.816756	0.803997	0.705335	0.764706	0.801075	0.795545
CD164	304	4.61307e-10	1.00195e-08	0.451613	0.314068	0.886425	0.794705	0.727357	0.703036	0.735993	0.730415
ZNF398	304	0.143299	0.37025	0.596774	0.462366	0.539875	0.541024	0.521712	0.540797	0.513724	0.516283
ERCC-00059_525	305	0.143299	0.37025	0.596774	0.490143	0.541667	0.530856	0.559553	0.567362	0.513582	0.528264
ARPC5	306	6.29534e-12	1.85101e-10	0.350403	0.421595	0.849014	0.812763	0.807072	0.776091	0.741087	0.792857
GNB1	306	4.91698e-10	1.06271e-08	0.405645	0.421147	0.880824	0.782609	0.776055	0.712524	0.696661	0.735637
ARSB	306	1.03304e-07	1.48462e-06	0.632661	0.575717	0.676075	0.662518	0.637097	0.674573	0.671123	0.659217
IL10RA	307	4.93568e-10	1.06398e-08	0.23629	0.517473	0.886873	0.772966	0.780087	0.723197	0.773062	0.71467
NHSL2	307	1.74282e-08	2.84352e-07	0.510081	0.639337	0.681676	0.717742	0.695409	0.698055	0.684847	0.674808
KXD1	307	0.000285368	0.00195035	0.621774	0.594086	0.624104	0.645863	0.548387	0.518027	0.560413	0.621659
SLC31A2	308	1.45148e-14	6.56399e-13	0.445161	0.456989	0.734319	0.741935	0.719603	0.716793	0.738681	0.738402
IFNGR2	308	3.72408e-14	1.54941e-12	0.352419	0.649642	0.755824	0.733871	0.690447	0.766129	0.755659	0.763902
WDFY2	308	2.24407e-11	5.97532e-10	0.608065	0.452957	0.770833	0.745266	0.707506	0.798387	0.701471	0.7553
TNFAIP3	308	0.00132068	0.0075013	0.654839	0.370968	0.492832	0.37237	0.739454	0.482448	0.125354	0.174347
MS4A7	309	1.4571e-14	6.57158e-13	0.150403	0.562724	0.742608	0.75	0.711538	0.75	0.744765	0.741014
DIAPH2	309	1.85244e-14	8.24287e-13	0.400806	0.530466	0.804211	0.821879	0.754342	0.729127	0.754244	0.79831
NOTCH1	309	5.38774e-06	5.49741e-05	0.574194	0.655018	0.693548	0.700736	0.729529	0.365275	0.668364	0.703226
NUP107	309	0.0031289	0.0159044	0.610484	0.517921	0.587814	0.530154	0.591191	0.54981	0.555037	0.593395
CFP	310	1.31154e-14	6.02946e-13	0.514516	0.50448	0.708781	0.725105	0.705955	0.726755	0.738115	0.741935
FMNL1	310	8.12511e-13	2.79376e-11	0.409677	0.412186	0.839606	0.86115	0.815757	0.744782	0.829938	0.799232
VCP	310	5.16832e-10	1.11126e-08	0.616129	0.544803	0.880376	0.821178	0.762407	0.736717	0.772213	0.745929
ARHGAP27	311	2.44394e-14	1.06751e-12	0.422581	0.442652	0.796595	0.815568	0.71402	0.731499	0.77575	0.805837
SNHG8	311	1.81659e-07	2.48616e-06	0.577016	0.423835	0.737455	0.706522	0.618797	0.835863	0.679117	0.679032
TP53INP1	311	6.06799e-05	0.000486433	0.4375	0.640233	0.677419	0.66094	0.538462	0.720351	0.598543	0.608909
FCGR2A	312	1.8715e-14	8.30545e-13	0.508871	0.636649	0.75	0.75	0.739764	0.75	0.743775	0.746851
PPP1R9B	312	2.48319e-10	5.5845e-09	0.35	0.246416	0.855735	0.839411	0.724566	0.735294	0.73472	0.756375
EHD4	312	3.29438e-07	4.3e-06	0.602419	0.645161	0.712142	0.751753	0.723635	0.756404	0.680532	0.665975
STX5	313	2.73239e-10	6.08734e-09	0.646774	0.650538	0.762993	0.743338	0.633995	0.67315	0.656197	0.749923
HNRNPA3	313	5.65985e-10	1.20603e-08	0.387903	0.533154	0.887321	0.636571	0.694169	0.65963	0.668223	0.748003
BTBD19	314	6.1686e-06	6.22169e-05	0.632258	0.577957	0.640681	0.663394	0.69665	0.699241	0.640775	0.660369
EMR2	315	2.08504e-14	9.20403e-13	0.357258	0.637993	0.744624	0.748247	0.730769	0.758065	0.748727	0.752381
TLE3	315	9.58327e-13	3.26145e-11	0.593548	0.519713	0.794803	0.795231	0.699752	0.820209	0.767119	0.802304
ARSD	315	1.06078e-09	2.15024e-08	0.622581	0.548835	0.657482	0.660764	0.655397	0.656309	0.665889	0.660599
TNS3	316	2.348e-14	1.03242e-12	0.606452	0.620968	0.77509	0.785063	0.574442	0.782258	0.768959	0.757143
CHMP4B	316	9.83926e-13	3.33957e-11	0.610484	0.582437	0.822133	0.82784	0.755583	0.790797	0.782612	0.783026
ALDH2	316	3.66355e-10	8.08604e-09	0.624194	0.354839	0.646953	0.677419	0.658189	0.677419	0.673458	0.672043
CDV3	316	6.19491e-10	1.30171e-08	0.342339	0.426523	0.883737	0.830996	0.809553	0.738378	0.7176	0.756836
IRF1	316	0.00581703	0.0271512	0.42621	0.65457	0.680108	0.666199	0.603288	0.37666	0.568053	0.44447
PELI2	317	3.99244e-12	1.20366e-10	0.485887	0.515233	0.814292	0.814341	0.740074	0.806926	0.757994	0.776421
GABARAP	317	6.94332e-07	8.53403e-06	0.620161	0.493728	0.66129	0.629734	0.601737	0.648008	0.642473	0.635484
STARD3NL	318	0.00151866	0.00846686	0.608871	0.607527	0.629032	0.609046	0.593672	0.584915	0.596916	0.584178
GPR108	318	0.00909186	0.0397443	0.526613	0.596774	0.566308	0.556101	0.596774	0.581594	0.543435	0.574347
IGSF6	319	2.62308e-14	1.1368e-12	0.580645	0.469534	0.741935	0.726508	0.741935	0.733871	0.725948	0.741935
CASP1	319	2.67449e-14	1.15607e-12	0.422581	0.49552	0.793907	0.798036	0.776675	0.785104	0.777165	0.739631
PGD	319	1.59653e-10	3.71082e-09	0.639113	0.589158	0.75	0.714762	0.730769	0.731262	0.721491	0.72043
TAF1D	319	5.40288e-09	9.77576e-08	0.525	0.52957	0.868728	0.803647	0.693548	0.835863	0.636106	0.724424
ARHGDIB	319	1.12429e-07	1.60329e-06	0.381452	0.409498	0.832437	0.739832	0.810794	0.64611	0.654782	0.702919
TSR2	319	0.0840473	0.247298	0.445161	0.596774	0.568996	0.531557	0.557692	0.553605	0.544284	0.558218
DOCK2	320	1.74792e-11	4.7376e-10	0.262903	0.49328	0.873656	0.863429	0.786911	0.824715	0.814092	0.791091
PAK2	320	8.49703e-09	1.47453e-07	0.385887	0.460573	0.848566	0.687763	0.808933	0.702087	0.691214	0.740783
ZNF385A	321	2.62308e-14	1.1368e-12	0.569355	0.560036	0.732079	0.741935	0.659429	0.723435	0.732881	0.741935
LILRB1	321	2.79354e-14	1.1982e-12	0.237097	0.547043	0.75	0.740007	0.686104	0.709677	0.742218	0.731874
FPR2	321	3.22807e-05	0.000278517	0.549194	0.596774	0.582885	0.596774	0.596774	0.596774	0.59253	0.59232
UNC93B1	322	3.36811e-14	1.42172e-12	0.404032	0.52957	0.699821	0.712833	0.633995	0.725806	0.725806	0.707066
TALDO1	322	1.11333e-11	3.12446e-10	0.560484	0.506272	0.795251	0.792076	0.792184	0.799336	0.765988	0.770661
HNRNPK	322	6.61264e-10	1.38251e-08	0.532258	0.349462	0.887545	0.72791	0.722705	0.735769	0.716186	0.773272
AGTRAP	322	0.000145936	0.00107084	0.491935	0.596774	0.585573	0.596774	0.596774	0.573055	0.588568	0.585407
NUMB	323	2.72529e-14	1.17498e-12	0.449194	0.446237	0.858871	0.802244	0.771712	0.768027	0.804895	0.828571
SIK3	324	4.88357e-10	1.05686e-08	0.547581	0.636201	0.84543	0.847125	0.738213	0.774194	0.700623	0.664823
ADARB1	324	0.184698	0.451888	0.541935	0.596774	0.53181	0.521388	0.429901	0.504269	0.466469	0.450845
FAM129B	325	7.58615e-11	1.85387e-09	0.631048	0.583781	0.709453	0.690217	0.671836	0.70944	0.687889	0.708449
SLC9A3R1	325	2.64469e-05	0.000232776	0.602419	0.639785	0.668011	0.639551	0.703474	0.480076	0.662705	0.626882
CYFIP1	326	4.74615e-14	1.94545e-12	0.598387	0.552867	0.768817	0.785764	0.704094	0.778463	0.763582	0.765438
NDUFB9	327	1.55856e-05	0.000143858	0.625806	0.557348	0.655914	0.657083	0.693548	0.663188	0.624363	0.650691
TMEM154	328	9.01226e-11	2.17365e-09	0.479032	0.532258	0.773297	0.722651	0.606079	0.790323	0.720147	0.74424
EEPD1	328	3.72768e-07	4.80155e-06	0.591129	0.615591	0.645161	0.631136	0.629653	0.645161	0.634126	0.637942
LDLRAD4	328	0.000132477	0.000981167	0.639919	0.251344	0.716174	0.657959	0.638648	0.673861	0.661786	0.652074
RAP1B	329	0.000107704	0.000813659	0.312903	0.649642	0.737903	0.639902	0.662531	0.478178	0.600594	0.590937
MYD88	330	3.31297e-14	1.40291e-12	0.473387	0.303763	0.797491	0.800842	0.736973	0.793643	0.780136	0.789708
RIPK2	330	4.73881e-14	1.94545e-12	0.594355	0.492384	0.782482	0.79155	0.718983	0.757353	0.768676	0.771966
PCSK5	330	0.00593016	0.0276132	0.606452	0.531362	0.604391	0.507013	0.629032	0.599146	0.551712	0.591551
TPCN2	331	3.25866e-11	8.46033e-10	0.429032	0.639785	0.669803	0.717742	0.693548	0.719165	0.714559	0.730492
UBR4	331	1.53878e-09	3.05589e-08	0.65	0.450717	0.880376	0.746494	0.705335	0.770873	0.65549	0.723195
FEM1C	332	4.1107e-11	1.05409e-09	0.443548	0.428315	0.812724	0.841865	0.806452	0.818311	0.788554	0.756221
VPS54	332	1.89396e-05	0.000171767	0.555645	0.635305	0.714606	0.664797	0.626551	0.659393	0.628183	0.660369
OLA1	332	0.000943702	0.00559497	0.608468	0.528674	0.612455	0.605014	0.623139	0.637097	0.587436	0.605914
NCOA4	333	1.94514e-12	6.31015e-11	0.527419	0.355287	0.831541	0.82486	0.801489	0.791271	0.768605	0.797158
SSFA2	333	1.38929e-12	4.63338e-11	0.539919	0.581093	0.834677	0.802244	0.766129	0.814042	0.78813	0.795161
IQSEC1	333	1.39277e-11	3.84385e-10	0.533871	0.653674	0.882168	0.798212	0.745658	0.769924	0.808149	0.773963
DPM1	333	0.0918649	0.26602	0.58871	0.471326	0.56138	0.565217	0.546526	0.54388	0.511106	0.536252
CFLAR	334	2.85897e-09	5.37009e-08	0.45	0.43638	0.870968	0.680575	0.810794	0.573055	0.713922	0.755146
NABP1	334	3.50886e-07	4.54785e-06	0.564516	0.500448	0.768369	0.756662	0.786911	0.814042	0.690507	0.701997
CDKL3	334	0.00145912	0.00817874	0.58871	0.531362	0.574149	0.51385	0.58871	0.571395	0.576471	0.57404
MBD6	334	0.00105127	0.00617771	0.472581	0.628136	0.604391	0.635344	0.655087	0.666509	0.618987	0.61659
SH3BGRL	335	2.16986e-13	8.15254e-12	0.290323	0.334229	0.856855	0.809607	0.721154	0.800522	0.788059	0.805223
ATG16L2	335	3.98176e-13	1.44053e-11	0.514516	0.566308	0.833781	0.838008	0.80273	0.817362	0.804046	0.802151
TAGAP	335	1.57442e-06	1.80451e-05	0.473387	0.65233	0.800179	0.717041	0.580335	0.768501	0.632428	0.705914
LGALS2	335	1.50048e-05	0.000139503	0.58871	0.323925	0.58871	0.58871	0.572891	0.58871	0.58871	0.58871
ATG7	336	4.00108e-14	1.6605e-12	0.415726	0.540771	0.758513	0.774369	0.75	0.724858	0.774123	0.784716
RUSC2	336	4.67795e-07	5.96099e-06	0.543548	0.612455	0.637097	0.628506	0.621898	0.625	0.630447	0.617204
MAPK3	336	0.00744851	0.0335139	0.58871	0.558692	0.551299	0.576262	0.58871	0.58871	0.568902	0.557527
VAV2	337	7.76505e-09	1.35742e-07	0.417742	0.624552	0.654122	0.665147	0.575062	0.652751	0.660583	0.669892
CHRNE	337	0.00560127	0.0262845	0.58871	0.559588	0.58871	0.58871	0.537531	0.52704	0.5706	0.566667
CECR1	338	4.63128e-14	1.9125e-12	0.450806	0.345878	0.816308	0.778752	0.7866	0.782258	0.789757	0.810445
HAVCR2	338	1.19911e-13	4.6844e-12	0.541129	0.332885	0.702285	0.703892	0.639888	0.685009	0.717742	0.707604
HERPUD1	338	2.13832e-11	5.71203e-10	0.418548	0.440412	0.831317	0.827665	0.699442	0.819734	0.78339	0.791935
LPCAT1	338	1.7039e-10	3.94934e-09	0.56129	0.647849	0.742832	0.784011	0.758685	0.597249	0.747595	0.659754
TGFB1	338	1.30452e-05	0.000122863	0.497984	0.404122	0.709453	0.740007	0.796526	0.475095	0.573217	0.534869
NT5C3A	338	0.0222091	0.0840772	0.58871	0.50224	0.58871	0.578366	0.58871	0.545304	0.528084	0.545776
NAAA	339	6.46289e-12	1.89025e-10	0.293145	0.642473	0.75112	0.759818	0.71464	0.683586	0.747453	0.744547
FMO5	339	1.50048e-05	0.000139503	0.58871	0.563172	0.575045	0.579418	0.547767	0.58871	0.58871	0.579339
NFYA	340	0.000740356	0.00452978	0.562903	0.634409	0.685708	0.650421	0.619727	0.662713	0.601655	0.611214
LAMC1	340	0.18373	0.449784	0.58871	0.495968	0.492159	0.523843	0.449442	0.525142	0.497807	0.504301
GSTO1	341	7.59973e-11	1.85447e-09	0.585484	0.634409	0.725806	0.711781	0.701613	0.715844	0.694397	0.711214
LARP1B	341	0.0229426	0.0864803	0.58871	0.34319	0.58871	0.578015	0.58871	0.572818	0.548316	0.539555
SLA	342	9.09749e-08	1.31882e-06	0.586694	0.644713	0.798163	0.790849	0.799318	0.772059	0.701188	0.730722
C17orf103	342	0.00120182	0.00691587	0.58871	0.58871	0.56138	0.58871	0.544665	0.571395	0.570741	0.577957
LINC00877	343	1.47728e-13	5.71743e-12	0.474194	0.480287	0.725806	0.719495	0.674938	0.725806	0.722835	0.725806
TP53INP2	343	5.85025e-10	1.24342e-08	0.594758	0.573029	0.800403	0.770863	0.787221	0.752372	0.731183	0.747005
MINK1	343	1.15024e-07	1.63609e-06	0.637097	0.601254	0.675627	0.798738	0.690447	0.819734	0.713922	0.738556
CLEC4D	343	1.50048e-05	0.000139503	0.58871	0.58871	0.58871	0.58871	0.58871	0.58871	0.58871	0.58871
KCTD7	343	0.0016597	0.00916716	0.467742	0.612903	0.603495	0.615007	0.626551	0.493833	0.593237	0.603379
RPS4X	344	8.61753e-10	1.77053e-08	0.390323	0.183692	0.883065	0.630785	0.599256	0.647533	0.421477	0.580492
DHX34	344	6.57029e-09	1.16446e-07	0.55	0.629928	0.646505	0.673913	0.618486	0.683112	0.679825	0.689708
APOL6	344	1.74269e-05	0.000159176	0.368548	0.437276	0.746416	0.646213	0.790323	0.356262	0.609366	0.577727
KCNA3	344	0.18373	0.449784	0.58871	0.504032	0.535842	0.451262	0.524504	0.544829	0.348613	0.423272
ANP32B	345	1.07014e-09	2.16658e-08	0.527419	0.407706	0.862455	0.692847	0.718983	0.817362	0.670911	0.767896
TMEM173	345	0.0570957	0.181472	0.58871	0.531362	0.561828	0.527349	0.57165	0.572818	0.552561	0.547773
TBC1D8	346	2.76836e-13	1.02608e-11	0.139113	0.636201	0.732527	0.734923	0.658809	0.706831	0.73854	0.725883
ETF1	346	6.17112e-12	1.8177e-10	0.56129	0.28853	0.861111	0.84432	0.667494	0.658444	0.740662	0.812135
RPL11	346	8.62848e-09	1.49578e-07	0.562903	0.257168	0.858871	0.687938	0.564516	0.825427	0.491935	0.691091
LINC00937	346	1.50048e-05	0.000139503	0.58871	0.58871	0.58871	0.58871	0.58871	0.58871	0.58871	0.58871
_ENSG00000269902	347	1.50048e-05	0.000139503	0.58871	0.58871	0.58871	0.58871	0.58871	0.58871	0.58871	0.583257
SMAD3	348	5.23406e-06	5.35702e-05	0.567339	0.645161	0.768593	0.749825	0.55304	0.626898	0.672821	0.630031
CBX6	349	8.14797e-14	3.29123e-12	0.602016	0.396505	0.768145	0.775947	0.787841	0.80574	0.767261	0.806068
RIN3	350	5.83142e-13	2.06482e-11	0.271774	0.360215	0.867608	0.778401	0.802109	0.559298	0.803834	0.811828
HEXB	350	7.35457e-13	2.54989e-11	0.63629	0.389785	0.740143	0.746143	0.698201	0.709677	0.711446	0.748157
ULK1	350	1.14904e-09	2.32067e-08	0.423387	0.546595	0.719534	0.810659	0.687345	0.743833	0.726797	0.726114
TARS	351	0.0662544	0.205403	0.605645	0.450717	0.578853	0.575386	0.550868	0.559298	0.557654	0.539939
MYO15B	352	2.60134e-13	9.66326e-12	0.420161	0.456093	0.777778	0.808555	0.672457	0.691176	0.804046	0.791551
NDRG1	352	2.14565e-07	2.89837e-06	0.645161	0.506272	0.765233	0.783661	0.773573	0.78463	0.692134	0.683717
GIMAP8	352	0.00382668	0.0190044	0.537097	0.606631	0.629032	0.560309	0.629032	0.56926	0.572722	0.589401
ATP6V1G1	353	0.000365455	0.00243082	0.634677	0.412186	0.700269	0.647265	0.705335	0.670304	0.641341	0.64086
KAT5	353	0.0121228	0.0508565	0.434677	0.606631	0.543011	0.585554	0.533499	0.479127	0.535371	0.585407
VASP	354	9.81715e-14	3.90658e-12	0.232258	0.528674	0.829973	0.780505	0.773883	0.732922	0.775184	0.797235
RPLP1	354	1.1282e-09	2.28135e-08	0.647581	0.218638	0.879256	0.710203	0.74969	0.789848	0.558008	0.682488
CAMKK2	354	1.46387e-09	2.91757e-08	0.504839	0.633513	0.700269	0.715288	0.683623	0.651803	0.70614	0.690783
HNRNPUL1	354	1.50818e-06	1.73337e-05	0.646774	0.282258	0.801971	0.661992	0.729529	0.664611	0.554895	0.628571
BPTF	355	1.1507e-09	2.3212e-08	0.617742	0.345878	0.882168	0.65533	0.684864	0.533207	0.564941	0.613671
DCTN6	355	0.00831191	0.0368791	0.535484	0.58871	0.564964	0.542076	0.57165	0.573292	0.541384	0.570891
KDM1B	356	9.98946e-14	3.9582e-12	0.408065	0.506272	0.751344	0.762623	0.689826	0.767078	0.744765	0.759601
VAMP4	356	0.116012	0.318659	0.483871	0.58871	0.573253	0.554874	0.549007	0.523245	0.509479	0.491782
YTHDF3	357	1.16292e-13	4.56445e-12	0.433468	0.50224	0.863575	0.831872	0.700062	0.789611	0.793718	0.831106
EEF2	357	1.23668e-09	2.48862e-08	0.493548	0.299283	0.882616	0.757013	0.741315	0.780361	0.631579	0.726114
HMGB2	357	3.96687e-07	5.08211e-06	0.646371	0.602599	0.80914	0.775421	0.702233	0.66722	0.696944	0.733871
GOLM1	357	0.00261772	0.0136437	0.560081	0.58871	0.574597	0.538394	0.549628	0.529886	0.564092	0.576037
SNX10	358	2.98451e-13	1.09401e-11	0.458468	0.331093	0.792787	0.785063	0.676179	0.773956	0.764078	0.730415
ACTR3	358	8.78803e-10	1.80276e-08	0.325	0.276882	0.857079	0.815568	0.808313	0.696869	0.784239	0.787711
PIM3	358	1.45869e-09	2.91422e-08	0.571774	0.511649	0.794803	0.818724	0.64206	0.676945	0.735569	0.69232
UBAP1	358	8.31039e-08	1.21317e-06	0.637097	0.571685	0.744176	0.73317	0.707196	0.70019	0.706565	0.693702
NR4A1	359	1.15306e-11	3.22507e-10	0.370968	0.27509	0.84319	0.823633	0.76861	0.802182	0.754527	0.785868
ITM2B	359	2.25313e-09	4.30501e-08	0.646774	0.467742	0.866039	0.699158	0.757444	0.787951	0.638936	0.697235
CMTM4	360	0.00242622	0.0127978	0.567339	0.58871	0.576837	0.570126	0.567928	0.58871	0.569397	0.576498
IRGQ	361	2.35405e-11	6.23824e-10	0.564919	0.524642	0.77733	0.784712	0.760856	0.788662	0.743138	0.753303
OLIG1	361	9.58927e-05	0.000732093	0.518145	0.58871	0.58871	0.58871	0.58871	0.58871	0.584253	0.584485
ADCY9	361	0.0521707	0.168033	0.604032	0.549283	0.602151	0.553296	0.586849	0.550285	0.544426	0.547619
PAK1	362	1.35742e-13	5.27809e-12	0.445968	0.255376	0.77509	0.790323	0.738834	0.762334	0.773345	0.78679
PLEKHB2	362	8.80336e-11	2.12635e-09	0.641935	0.453405	0.777778	0.802595	0.771092	0.787002	0.714488	0.770353
VPS13C	362	1.38338e-09	2.77041e-08	0.337903	0.376344	0.881272	0.740533	0.673077	0.585389	0.636814	0.68725
ZKSCAN5	362	0.116012	0.318659	0.510887	0.58871	0.534498	0.53594	0.547146	0.54815	0.553622	0.538633
SNX30	363	5.31557e-10	1.13997e-08	0.483871	0.372312	0.766353	0.773142	0.676179	0.788188	0.724816	0.744547
ITGB1	363	1.13235e-06	1.33839e-05	0.491935	0.617384	0.8069	0.768583	0.801489	0.731499	0.629598	0.669739
SLC22A4	363	9.88453e-05	0.000752261	0.568145	0.58871	0.58871	0.58871	0.57165	0.58871	0.584253	0.583871
SPTAN1	363	0.203874	0.487483	0.643548	0.459677	0.53853	0.433731	0.568859	0.382827	0.341539	0.362673
PTPN6	364	4.70999e-10	1.02062e-08	0.141935	0.364695	0.75224	0.821178	0.662531	0.724383	0.743916	0.761444
ZNF106	364	1.3635e-08	2.27596e-07	0.330645	0.530466	0.813172	0.775947	0.797146	0.674573	0.745048	0.758065
SPAG9	364	3.73317e-08	5.77393e-07	0.644758	0.578405	0.836022	0.803647	0.752792	0.76945	0.713285	0.747081
WDFY4	365	4.50433e-13	1.62253e-11	0.404032	0.172939	0.739247	0.75	0.269231	0.754269	0.74901	0.747312
BNIP3L	365	8.70292e-12	2.49714e-10	0.479032	0.46147	0.859319	0.786466	0.738213	0.811195	0.787139	0.790169
MBD1	365	0.00143114	0.00804086	0.628226	0.491935	0.667563	0.637097	0.688586	0.597723	0.607951	0.626421
TCIRG1	366	1.58644e-11	4.3495e-10	0.214516	0.450717	0.766129	0.793829	0.7866	0.719165	0.756791	0.763441
ID2	367	1.96019e-08	3.15245e-07	0.583468	0.457437	0.798163	0.788219	0.78629	0.655361	0.736347	0.678418
SLC43A3	367	2.12886e-05	0.000191609	0.487903	0.605735	0.629032	0.629032	0.60732	0.629032	0.610922	0.614593
PDZD8	367	0.000126536	0.000944734	0.633871	0.435484	0.71371	0.673212	0.658189	0.601992	0.656763	0.622273
RASSF5	368	3.65775e-09	6.75609e-08	0.312097	0.27957	0.83983	0.774369	0.798077	0.661765	0.749717	0.769201
HSD17B4	368	1.26607e-05	0.000119647	0.616935	0.455197	0.656362	0.620617	0.645161	0.597249	0.626486	0.6447
P2RX4	369	2.01757e-08	3.23471e-07	0.626613	0.543459	0.666667	0.680049	0.655707	0.696395	0.65174	0.688556
KDM3B	369	1.71828e-07	2.36915e-06	0.547984	0.564068	0.784946	0.79716	0.683933	0.815465	0.727575	0.7149
TM9SF2	370	1.55436e-10	3.62291e-09	0.530645	0.645161	0.827061	0.818373	0.744417	0.781784	0.767685	0.775576
WDR26	370	1.65504e-09	3.27894e-08	0.577419	0.604839	0.876568	0.692321	0.724876	0.615275	0.735074	0.752381
SH3BP5	370	1.1537e-06	1.36169e-05	0.6375	0.466846	0.729839	0.749649	0.667184	0.729602	0.642544	0.702535
BCL2L11	371	5.99374e-13	2.10883e-11	0.511694	0.461022	0.742384	0.75298	0.653536	0.757353	0.760823	0.727035
PLEKHO1	371	1.33554e-10	3.14372e-09	0.576613	0.432796	0.827957	0.814165	0.71402	0.78463	0.741228	0.764055
SCO2	371	1.02441e-09	2.08414e-08	0.518548	0.617384	0.669355	0.650771	0.656017	0.669355	0.66603	0.66106
C20orf194	371	3.15479e-06	3.38504e-05	0.625	0.429211	0.677867	0.702665	0.613524	0.663188	0.662422	0.645315
FBRS	372	9.08209e-08	1.31774e-06	0.640323	0.46595	0.746864	0.681627	0.656328	0.650854	0.697934	0.7298
CCDC159	372	1.47968e-07	2.05722e-06	0.611694	0.625	0.669131	0.67777	0.67897	0.628558	0.655914	0.673195
DNAJC10	373	1.34247e-11	3.71737e-10	0.618952	0.505376	0.840502	0.764025	0.645161	0.811907	0.778862	0.791705
MYCBP2	373	1.82788e-09	3.58721e-08	0.415323	0.452957	0.87836	0.618689	0.581886	0.753321	0.615238	0.648541
C5orf15	373	2.03618e-05	0.000183764	0.612903	0.348566	0.66129	0.632889	0.6067	0.639943	0.63073	0.612442
MAEA	373	0.0144863	0.0588001	0.529839	0.604839	0.616935	0.58906	0.541563	0.565939	0.501698	0.53702
EIF3A	374	2.00926e-09	3.90177e-08	0.410484	0.381272	0.878136	0.817672	0.763648	0.766366	0.617926	0.704992
CXCL2	374	3.2874e-08	5.13218e-07	0.575806	0.609319	0.645161	0.629383	0.630893	0.63425	0.641907	0.634409
IL13RA1	375	4.73582e-12	1.41751e-10	0.625806	0.267921	0.709005	0.70021	0.636476	0.692125	0.709819	0.710829
ABCD1	375	2.787e-05	0.000244627	0.560081	0.607079	0.608871	0.637097	0.577854	0.60223	0.614106	0.618817
HLA-A	376	2.30499e-06	2.54038e-05	0.643952	0.454301	0.803987	0.72756	0.748449	0.616461	0.528367	0.594316
LAMP2	377	2.04296e-13	7.72704e-12	0.558065	0.559588	0.780242	0.804874	0.747519	0.758776	0.749363	0.788402
HGS	377	2.33438e-12	7.38569e-11	0.554032	0.601254	0.820341	0.781907	0.733251	0.795541	0.773628	0.770814
YTHDC1	377	2.11848e-09	4.07581e-08	0.480645	0.492832	0.876792	0.65305	0.73263	0.610294	0.591256	0.730184
EVI2A	377	1.67112e-06	1.90065e-05	0.626613	0.431004	0.725806	0.638149	0.663772	0.665085	0.667799	0.67573
ARHGEF3	377	0.247498	0.553166	0.375	0.614695	0.558244	0.465638	0.532878	0.449241	0.371817	0.503072
MBD2	378	4.8259e-11	1.22241e-09	0.330645	0.451613	0.823029	0.814867	0.680521	0.809298	0.783531	0.756375
CNBP	378	2.14142e-09	4.09672e-08	0.496774	0.339606	0.865591	0.751403	0.741935	0.782258	0.675297	0.740246
ZFAND6	378	4.98934e-08	7.53472e-07	0.470161	0.644265	0.810036	0.780154	0.668734	0.606262	0.738823	0.721736
SUN1	380	0.000312708	0.00211376	0.537903	0.633513	0.695341	0.606241	0.733251	0.687381	0.575976	0.639478
GGA1	382	5.51675e-13	1.96595e-11	0.449194	0.614695	0.732527	0.754208	0.784739	0.764706	0.748727	0.78679
ADIPOR1	382	9.12051e-13	3.11032e-11	0.594758	0.642921	0.839606	0.785414	0.770161	0.778226	0.775255	0.806068
EIF4G2	382	2.459e-09	4.67154e-08	0.418548	0.332437	0.876344	0.678997	0.683002	0.768501	0.573995	0.732488
UNC50	382	2.56763e-05	0.000227411	0.612097	0.547491	0.650986	0.618163	0.558313	0.622391	0.605122	0.632104
RTN4	383	1.0049e-10	2.40974e-09	0.566129	0.438172	0.806004	0.835905	0.790943	0.74241	0.76429	0.792012
KDM4B	383	3.0925e-08	4.85064e-07	0.592742	0.637097	0.659946	0.725806	0.584367	0.721537	0.695812	0.721198
MLXIP	383	8.26444e-05	0.000639706	0.63871	0.454749	0.723566	0.615708	0.590881	0.725332	0.580362	0.680261
NAPG	384	9.95248e-12	2.81163e-10	0.6	0.594982	0.786738	0.812062	0.729529	0.714421	0.770374	0.766206
CAPG	384	2.09174e-09	4.04307e-08	0.616935	0.574373	0.666219	0.668303	0.630273	0.664137	0.669355	0.666359
ADAM10	384	1.91531e-08	3.10592e-07	0.457258	0.62276	0.847222	0.809607	0.796526	0.678368	0.737974	0.745008
RIN1	384	1.81028e-07	2.47957e-06	0.504032	0.603047	0.629032	0.629032	0.605459	0.629032	0.625212	0.629032
MT-ND4L	384	8.89328e-07	1.06784e-05	0.570161	0.408602	0.722222	0.762973	0.616005	0.814991	0.671477	0.71682
DYNC1H1	385	1.21295e-08	2.04726e-07	0.412097	0.417563	0.860215	0.726858	0.800868	0.680266	0.651669	0.675192
PRPF39	385	0.260574	0.570352	0.476613	0.603047	0.547491	0.547686	0.541563	0.529412	0.477929	0.508449
DGKG	386	5.62702e-11	1.3956e-09	0.498387	0.616487	0.667563	0.677419	0.677419	0.666983	0.677419	0.673118
LILRB4	386	1.29398e-08	2.1752e-07	0.618145	0.543459	0.685484	0.677244	0.645471	0.685484	0.669638	0.670123
SCLT1	387	9.17663e-12	2.61055e-10	0.310484	0.455197	0.812724	0.786466	0.7866	0.700664	0.74717	0.78341
DSE	387	3.10569e-11	8.0884e-10	0.631452	0.289427	0.749552	0.742286	0.66067	0.729602	0.729485	0.728725
ERCC-00079_644	387	0.00370919	0.0185092	0.553226	0.638889	0.510305	0.571879	0.635236	0.556926	0.642898	0.5447
PPM1F	388	6.52649e-12	1.90318e-10	0.393548	0.354839	0.75224	0.764025	0.727667	0.780835	0.733022	0.755914
CRTC1	388	0.00757244	0.034032	0.59879	0.397849	0.592294	0.532959	0.544665	0.547676	0.580362	0.582412
POLE	388	0.0610712	0.191599	0.55	0.621416	0.580421	0.586606	0.519231	0.538425	0.588851	0.556682
IQGAP2	389	6.36037e-06	6.3996e-05	0.63871	0.570789	0.750896	0.765077	0.794665	0.480076	0.598896	0.62596
MED17	389	0.0185567	0.0722218	0.465323	0.613799	0.604391	0.478962	0.557692	0.633539	0.56487	0.566974
MAML2	389	0.0762337	0.227607	0.621774	0.608423	0.609767	0.445302	0.611663	0.564516	0.447368	0.547465
AZI2	390	3.18168e-07	4.16598e-06	0.514516	0.616487	0.648522	0.650771	0.640819	0.662713	0.620119	0.662058
PDIA3	391	2.50915e-06	2.749e-05	0.635484	0.428315	0.769937	0.676543	0.598325	0.652514	0.661432	0.676959
ERCC-00074_522	391	0.27301	0.58115	0.529839	0.640681	0.480287	0.462482	0.488834	0.537476	0.512592	0.569124
INSR	392	1.20864e-12	4.05527e-11	0.604839	0.520609	0.733871	0.693198	0.706576	0.724146	0.723755	0.726498
TBC1D23	392	2.7961e-05	0.00024516	0.631452	0.574821	0.667563	0.630785	0.671836	0.67481	0.667728	0.657527
TMEM181	392	0.00386616	0.0191718	0.558468	0.616935	0.575717	0.616585	0.653226	0.437144	0.61071	0.483026
DEF8	393	1.30592e-11	3.64038e-10	0.566935	0.629032	0.758065	0.735273	0.614144	0.70778	0.725241	0.734869
GM2A	393	6.83647e-10	1.42572e-08	0.622581	0.369176	0.709677	0.693899	0.552109	0.709677	0.68605	0.695545
GNAI3	394	3.03038e-09	5.67284e-08	0.38871	0.413978	0.841622	0.748072	0.719603	0.648956	0.71088	0.718126
ST3GAL6	394	4.9427e-09	8.97996e-08	0.608871	0.467742	0.643593	0.631136	0.653226	0.637808	0.650184	0.653226
_ENSG00000269089	394	1.9748e-06	2.21162e-05	0.537903	0.602599	0.625224	0.637097	0.621278	0.624526	0.621675	0.628648
TM2D1	395	0.000862623	0.00518072	0.533065	0.600358	0.599462	0.523843	0.548387	0.543169	0.58305	0.600922
ORAI2	395	0.00110947	0.00645138	0.608871	0.469086	0.580197	0.60554	0.543424	0.62666	0.608871	0.573118
TPP1	396	4.70653e-13	1.68443e-11	0.507258	0.423387	0.776434	0.764376	0.736352	0.758776	0.760116	0.776882
RAP2B	396	6.11798e-12	1.80524e-10	0.554032	0.427419	0.844534	0.802945	0.787221	0.762808	0.786786	0.774347
PPP1R12A	396	3.06187e-09	5.71893e-08	0.433065	0.426523	0.86828	0.644811	0.730769	0.622391	0.553622	0.664363
FAR2	396	0.00362473	0.0181158	0.551613	0.580645	0.56586	0.580645	0.580645	0.580645	0.568336	0.567281
TRAPPC3	396	0.0459031	0.15306	0.580645	0.474014	0.537186	0.548036	0.543424	0.55408	0.550651	0.558218
RHOQ	397	1.46416e-12	4.84844e-11	0.333065	0.528674	0.758065	0.73317	0.616625	0.671727	0.736559	0.724424
SCARF1	397	4.40283e-05	0.000365446	0.580645	0.580645	0.580645	0.580645	0.562655	0.580645	0.580645	0.580645
FOXO3	398	1.63115e-12	5.36475e-11	0.491129	0.617384	0.822581	0.793829	0.772953	0.78463	0.770656	0.763902
PTBP3	398	3.88918e-09	7.1597e-08	0.458065	0.300179	0.843638	0.834151	0.694169	0.761385	0.677844	0.698157
ANXA11	398	7.25182e-07	8.86656e-06	0.521774	0.457885	0.802419	0.749299	0.790943	0.749526	0.717742	0.721198
NUFIP1	398	0.00128659	0.00733519	0.580645	0.465054	0.564964	0.560659	0.580645	0.580645	0.571873	0.556989
GPATCH1	398	0.0182974	0.0714132	0.477419	0.580645	0.566308	0.580645	0.558313	0.565465	0.527448	0.540553
NME8	399	0.000290243	0.00197879	0.580645	0.551075	0.580645	0.580645	0.559553	0.548387	0.576118	0.570046
THOC5	399	0.166825	0.418939	0.429032	0.580645	0.553315	0.512272	0.547146	0.539374	0.542303	0.517512
FOLR3	400	4.40283e-05	0.000365446	0.580645	0.580645	0.580645	0.580645	0.580645	0.580645	0.580645	0.580645
SNX16	400	0.000592736	0.00373365	0.580645	0.550179	0.568548	0.580645	0.523573	0.566888	0.567629	0.57573
NCL	401	3.23086e-09	6.02105e-08	0.41371	0.236559	0.873656	0.684607	0.590571	0.583017	0.486418	0.654762
TBCE	401	0.0364064	0.125492	0.529839	0.580645	0.580645	0.570126	0.580645	0.564516	0.54386	0.538249
MOB1A	402	3.24164e-09	6.03438e-08	0.447581	0.330197	0.865815	0.822581	0.67866	0.729839	0.698076	0.745776
TMEM14C	402	0.00817712	0.0363374	0.580645	0.319892	0.557348	0.535764	0.543424	0.580645	0.534946	0.566513
POLM	402	0.0555221	0.177303	0.509677	0.580645	0.5681	0.524895	0.563275	0.547438	0.549943	0.556375
CCNY	403	7.91281e-10	1.63381e-08	0.585484	0.507168	0.813844	0.807854	0.765509	0.754507	0.728212	0.75937
CD46	403	3.31938e-09	6.1653e-08	0.441129	0.352151	0.865591	0.765778	0.745037	0.773719	0.705291	0.709217
FFAR2	403	4.40283e-05	0.000365446	0.508871	0.580645	0.580645	0.580645	0.580645	0.566888	0.580645	0.580645
CAMSAP2	403	0.0231091	0.0869306	0.580645	0.498208	0.568996	0.506662	0.547767	0.555503	0.520091	0.561598
SMCO4	404	9.56202e-05	0.00073063	0.512097	0.580645	0.567652	0.580645	0.580645	0.580645	0.554754	0.580645
IL1RN	404	0.000328378	0.00220051	0.580645	0.524194	0.580645	0.580645	0.562655	0.567837	0.575552	0.575115
MT-ATP8	405	1.28047e-06	1.49018e-05	0.514516	0.173835	0.759633	0.759292	0.739454	0.815702	0.610286	0.632181
PLA2G7	405	4.40283e-05	0.000365446	0.580645	0.554659	0.567652	0.580645	0.580645	0.566888	0.580645	0.576344
LOXHD1	405	0.000318423	0.00214283	0.527419	0.580645	0.568996	0.580645	0.580645	0.580645	0.575693	0.571429
ADHFE1	406	0.0450508	0.150549	0.580645	0.519713	0.580645	0.539621	0.580645	0.525142	0.547963	0.548848
GIMAP7	406	0.126457	0.34186	0.508065	0.580645	0.527778	0.437588	0.580645	0.462524	0.427702	0.479263
ZNRF1	407	0.00374429	0.0186509	0.580645	0.580645	0.568548	0.580645	0.580645	0.580645	0.568619	0.562673
ZNF362	407	0.0194929	0.0752593	0.580645	0.443548	0.580645	0.571178	0.580645	0.552657	0.550085	0.562826
KIF5B	408	4.05054e-09	7.43209e-08	0.462097	0.219086	0.868056	0.816795	0.685794	0.779886	0.706353	0.733257
MMP17	408	9.56202e-05	0.00073063	0.270968	0.580645	0.580645	0.580645	0.580645	0.580645	0.568195	0.580645
ZCCHC24	408	0.000272785	0.00186818	0.580645	0.551971	0.567652	0.580645	0.558933	0.566414	0.576401	0.575269
KYNU	409	2.43747e-12	7.66813e-11	0.458871	0.52957	0.709677	0.687588	0.576303	0.709677	0.706282	0.698618
LINC00106	409	0.00517046	0.0245357	0.537903	0.580645	0.568996	0.559958	0.580645	0.580645	0.564658	0.566206
GLYCTK	409	0.078308	0.232465	0.580645	0.519713	0.552867	0.523492	0.560174	0.566414	0.548246	0.499078
MIR142	410	2.49917e-09	4.73703e-08	0.517742	0.212366	0.741487	0.803296	0.648883	0.521822	0.73472	0.662212
_ENSG00000272565	410	0.00132209	0.00750671	0.532258	0.580645	0.539427	0.568022	0.580645	0.379507	0.571732	0.535484
DBNL	411	3.14316e-08	4.92084e-07	0.495161	0.383513	0.757168	0.770687	0.701613	0.805503	0.748727	0.748541
SOAT1	411	5.04994e-08	7.61932e-07	0.516935	0.475806	0.802419	0.762272	0.782258	0.759488	0.735003	0.712289
FAM114A1	411	0.00347937	0.0175041	0.580645	0.548387	0.568548	0.561711	0.547146	0.580645	0.569044	0.557911
ANKRD13D	412	3.09953e-07	4.07482e-06	0.233065	0.401882	0.786962	0.729488	0.770161	0.714421	0.691709	0.697773
CCT5	413	1.18895e-09	2.39547e-08	0.564516	0.609319	0.740143	0.784362	0.778536	0.739564	0.720855	0.758986
SLC25A37	413	5.44699e-08	8.20351e-07	0.474194	0.618728	0.665995	0.690919	0.668734	0.630218	0.674519	0.666667
MT-CO3	413	1.10009e-07	1.57418e-06	0.566129	0.289427	0.813172	0.806452	0.721464	0.814042	0.727929	0.752842
SKIV2L	413	0.117901	0.323035	0.597984	0.465054	0.559812	0.580295	0.543424	0.545304	0.524052	0.530031
NEK6	414	3.3028e-12	1.01039e-10	0.58871	0.632616	0.762097	0.780154	0.647643	0.721063	0.752688	0.741014
MAP7D1	414	2.47171e-08	3.91382e-07	0.542742	0.531362	0.762993	0.759467	0.784739	0.763283	0.736701	0.745929
TSPO	414	1.21689e-07	1.71478e-06	0.609677	0.520609	0.649642	0.642006	0.647022	0.641841	0.648274	0.639785
PNN	415	4.60588e-09	8.40473e-08	0.612903	0.323477	0.869624	0.731417	0.651365	0.660342	0.714629	0.764823
CCND2	415	0.228351	0.520793	0.627419	0.246416	0.587366	0.51122	0.583127	0.419829	0.358517	0.457604
SKI	416	0.0429865	0.144279	0.634677	0.589606	0.583333	0.558906	0.665012	0.562619	0.491935	0.483871
MEF2C	417	2.85564e-12	8.89954e-11	0.435484	0.306452	0.714158	0.725806	0.462779	0.707306	0.717742	0.712289
SAT2	417	4.30917e-10	9.39886e-09	0.619355	0.537634	0.687724	0.696003	0.709677	0.687856	0.685625	0.697696
USP15	417	8.67354e-09	1.50203e-07	0.604839	0.491935	0.860663	0.787868	0.720844	0.81167	0.751698	0.726575
RAB7A	417	3.88261e-08	5.98281e-07	0.449194	0.216846	0.816756	0.718093	0.779467	0.732922	0.692558	0.735407
UNC13D	417	0.0337925	0.118694	0.377419	0.617832	0.603271	0.564165	0.647953	0.515655	0.57916	0.557988
TRPS1	418	3.43991e-12	1.04848e-10	0.609274	0.496416	0.813172	0.785238	0.779467	0.702562	0.748797	0.783333
ADAMTSL4	418	4.00699e-09	7.36843e-08	0.504032	0.608423	0.648297	0.66129	0.632754	0.649431	0.657187	0.657604
TAGLN2	418	4.72146e-05	0.000389561	0.633065	0.292563	0.735663	0.690919	0.626241	0.651091	0.671477	0.629032
IKBKE	419	0.000879948	0.00526766	0.572581	0.598566	0.602599	0.629032	0.629032	0.612429	0.563809	0.563902
RPS6	420	5.40422e-09	9.77576e-08	0.35	0.0976703	0.867159	0.450912	0.620968	0.758065	0.353919	0.592934
USP12	420	0.000257813	0.00177983	0.622177	0.455645	0.696237	0.629734	0.560484	0.646584	0.613823	0.624962
CPSF7	420	0.000271068	0.00185719	0.426613	0.62276	0.675851	0.646739	0.592742	0.675047	0.645869	0.627496
MEF2A	421	1.24111e-12	4.14923e-11	0.406452	0.304659	0.757168	0.742286	0.643921	0.776091	0.723401	0.77573
MAPRE1	421	5.58946e-08	8.40287e-07	0.498387	0.634409	0.817428	0.712307	0.727667	0.686433	0.73281	0.743548
MYO1E	421	1.18637e-07	1.67887e-06	0.611694	0.151434	0.655242	0.651823	0.491315	0.646584	0.653792	0.640553
HDAC7	422	0.0395196	0.134441	0.606452	0.545699	0.58647	0.602209	0.618486	0.540797	0.47326	0.520123
GRAMD4	423	3.22792e-12	9.89302e-11	0.582661	0.415771	0.694444	0.690919	0.655087	0.667932	0.711375	0.683717
PARP14	423	6.81029e-10	1.42204e-08	0.465726	0.543011	0.860439	0.80838	0.593052	0.673624	0.778297	0.743548
SUPT6H	423	1.2111e-08	2.0462e-07	0.545968	0.636201	0.762769	0.774018	0.764268	0.681926	0.715266	0.766052
RPSA	423	2.26227e-06	2.50324e-05	0.53871	0.252688	0.762321	0.724404	0.668424	0.810009	0.576825	0.665361
SP3	424	5.95683e-09	1.06825e-07	0.365323	0.635753	0.803539	0.678647	0.728598	0.723909	0.716469	0.767435
USP32	424	1.34513e-08	2.25435e-07	0.36129	0.41353	0.765905	0.739656	0.769231	0.734108	0.724179	0.732028
UPF3B	424	0.128679	0.346967	0.593548	0.40681	0.574821	0.550842	0.457816	0.548861	0.52292	0.520891
ATP5E	425	6.04841e-09	1.08234e-07	0.51129	0.486111	0.846774	0.721424	0.780087	0.758302	0.701825	0.747696
CEP120	425	0.216057	0.51154	0.383065	0.59767	0.570341	0.482468	0.470223	0.454934	0.473543	0.542243
PRKAR1A	426	8.46667e-12	2.43355e-10	0.370565	0.264785	0.856407	0.75	0.580645	0.613852	0.753183	0.803687
ZYG11B	426	8.1293e-09	1.41811e-07	0.626613	0.5681	0.725358	0.69986	0.709057	0.741935	0.674165	0.715515
MAML3	427	1.48748e-12	4.91162e-11	0.599194	0.366487	0.732527	0.719144	0.664392	0.722011	0.720572	0.73149
MAPKAPK2	427	8.48856e-10	1.74619e-08	0.583871	0.459677	0.804211	0.821178	0.745658	0.746205	0.764856	0.69232
ELF1	427	6.27601e-09	1.11587e-07	0.461694	0.478047	0.856407	0.737202	0.710918	0.711101	0.6632	0.724808
TLE4	427	5.66499e-07	7.08848e-06	0.344355	0.446237	0.77957	0.782083	0.783189	0.680977	0.66794	0.705453
AGAP3	427	0.00050438	0.00324464	0.614113	0.509857	0.652106	0.644635	0.650744	0.622628	0.610144	0.627957
RASA3	427	0.339823	0.658371	0.282661	0.620072	0.33983	0.254032	0.584057	0.20778	0.272071	0.339247
B3GNT5	429	6.02439e-08	9.0079e-07	0.597581	0.480287	0.629032	0.629032	0.629032	0.629032	0.629032	0.624578
WAC-AS1	429	3.1594e-05	0.000272853	0.584677	0.605735	0.66129	0.639902	0.621588	0.633776	0.630023	0.623041
ZDHHC7	430	2.58667e-11	6.80053e-10	0.596774	0.437276	0.804884	0.768583	0.769541	0.746205	0.759409	0.732412
CD48	430	6.62286e-09	1.17128e-07	0.41129	0.299283	0.844534	0.696353	0.725186	0.735769	0.565224	0.682488
TMEM144	430	5.63834e-07	7.06044e-06	0.559677	0.591398	0.612903	0.612903	0.575062	0.612903	0.612903	0.612903
_ENSG00000240859	430	1.15654e-05	0.000110362	0.592742	0.560036	0.612903	0.612903	0.612903	0.612903	0.5897	0.60768
LPCAT3	431	5.26683e-06	5.38726e-05	0.475806	0.593638	0.609095	0.620968	0.603908	0.606499	0.613328	0.58318
RAVER1	431	0.00033587	0.0022448	0.608871	0.544803	0.637321	0.627279	0.576613	0.633302	0.620897	0.615438
GNAQ	432	1.33198e-08	2.23456e-07	0.519355	0.223566	0.767697	0.751753	0.754032	0.78463	0.680532	0.741091
ADAM19	432	0.00235247	0.0124601	0.603226	0.472222	0.581989	0.590813	0.299628	0.645161	0.459677	0.538556
RP2	433	3.83421e-12	1.1644e-10	0.42379	0.537634	0.760753	0.770512	0.741625	0.748577	0.747949	0.748464
AP5B1	433	9.96792e-12	2.81163e-10	0.603226	0.620968	0.727599	0.682328	0.694169	0.674099	0.722411	0.726114
RPL38	433	6.91439e-05	0.000545611	0.631855	0.335125	0.742384	0.611676	0.671526	0.694734	0.548033	0.598233
WAPAL	434	7.058e-09	1.24427e-07	0.421774	0.354839	0.855287	0.677419	0.763027	0.682163	0.707697	0.732258
INPP5K	434	0.0158326	0.0634932	0.458871	0.604839	0.593638	0.609046	0.646402	0.481499	0.582767	0.573886
SIRT2	434	0.0231834	0.0871313	0.594758	0.44086	0.594982	0.598878	0.564206	0.505218	0.570671	0.52765
RPS2	435	1.02995e-09	2.09284e-08	0.454839	0.517025	0.768817	0.800491	0.736352	0.807875	0.707131	0.793241
MYO5A	435	7.19997e-09	1.26528e-07	0.402823	0.423835	0.858199	0.792076	0.756203	0.723435	0.737974	0.704762
PPP2R5A	435	5.68153e-05	0.000460107	0.417339	0.623656	0.721326	0.709151	0.620347	0.648245	0.650184	0.633564
R3HDM4	435	0.00798662	0.0356432	0.594758	0.479839	0.580421	0.570827	0.551489	0.57519	0.582767	0.566052
MYL12A	436	3.26797e-07	4.27223e-06	0.395161	0.11828	0.81586	0.611676	0.782258	0.586812	0.560979	0.618587
FLOT1	436	2.64499e-05	0.000232776	0.61129	0.496416	0.647849	0.654979	0.641439	0.632353	0.633418	0.641782
KCTD15	436	7.43276e-05	0.000582099	0.375	0.590502	0.589158	0.602735	0.594293	0.570683	0.600311	0.591859
FAU	437	3.05682e-08	4.80373e-07	0.597581	0.545699	0.814964	0.774544	0.650744	0.780361	0.722411	0.705376
NPEPL1	437	0.000321502	0.00215744	0.557258	0.594982	0.606183	0.596774	0.629032	0.586338	0.603565	0.590015
PCSK7	437	0.216285	0.511934	0.633468	0.456989	0.5681	0.558731	0.60732	0.424099	0.512733	0.559754
UBE2J1	438	4.17514e-10	9.15008e-09	0.379032	0.476703	0.784722	0.802244	0.69665	0.74407	0.74901	0.757143
DSC2	438	8.90065e-06	8.68766e-05	0.591935	0.56362	0.601254	0.599579	0.612903	0.612903	0.603282	0.608909
GRINA	439	5.88826e-10	1.2499e-08	0.592339	0.615143	0.689292	0.698107	0.67897	0.697106	0.692487	0.701613
TMOD3	439	7.91473e-05	0.000615499	0.341935	0.466846	0.704973	0.691971	0.7683	0.646347	0.643817	0.640476
NEK1	439	0.276386	0.587136	0.591935	0.545699	0.544803	0.539972	0.472084	0.500949	0.496463	0.511214
TBC1D7	440	4.42694e-09	8.09594e-08	0.575	0.613799	0.687724	0.687237	0.69665	0.679791	0.681805	0.691705
UBE2D3	440	7.74265e-09	1.35492e-07	0.340323	0.215502	0.863127	0.720021	0.677419	0.732922	0.649335	0.704147
PDE4DIP	440	0.00350178	0.0176062	0.61371	0.451613	0.659498	0.597125	0.613524	0.639469	0.519525	0.598771
GOLGB1	441	8.15617e-09	1.42131e-07	0.462903	0.520609	0.858871	0.740182	0.695409	0.70019	0.597906	0.654531
TNFSF10	441	3.1075e-08	4.86959e-07	0.350403	0.612455	0.701613	0.67479	0.701613	0.701613	0.655843	0.679263
CAPN7	441	0.0482069	0.15746	0.616129	0.470878	0.602599	0.514902	0.586228	0.616224	0.533814	0.588786
CLIP1	442	4.8374e-09	8.80788e-08	0.482661	0.455645	0.851927	0.782083	0.715881	0.752372	0.692699	0.764977
MARCO	442	0.000258279	0.00177983	0.502016	0.572581	0.572581	0.562237	0.572581	0.572581	0.568831	0.572581
POM121	442	0.0514771	0.166279	0.593952	0.534498	0.592294	0.542602	0.602047	0.569497	0.536856	0.542704
YWHAE	443	2.16917e-07	2.92777e-06	0.625	0.416667	0.776434	0.692146	0.686104	0.791746	0.671336	0.739017
ZNF808	443	0.0231543	0.0870417	0.593952	0.513441	0.608199	0.558906	0.487903	0.499051	0.56013	0.540092
PIGB	443	0.0297472	0.106212	0.497984	0.572581	0.572581	0.572581	0.453474	0.546015	0.500071	0.529493
EIF4G3	444	1.71561e-08	2.80189e-07	0.628629	0.379928	0.741039	0.732293	0.540633	0.510911	0.725523	0.676882
CLTCL1	444	0.00141471	0.0079755	0.500403	0.572581	0.546595	0.550842	0.572581	0.539848	0.558503	0.568203
LTA4H	445	2.98325e-12	9.26255e-11	0.468145	0.49552	0.78405	0.798212	0.689516	0.778937	0.765775	0.776344
NAGA	445	5.86657e-12	1.74342e-10	0.360887	0.441756	0.703405	0.708275	0.637097	0.733871	0.71944	0.722427
SLC25A29	445	0.000155517	0.00113614	0.607258	0.427419	0.656138	0.660764	0.646712	0.657258	0.621463	0.619278
TDRD3	445	0.181828	0.445915	0.453629	0.572581	0.536962	0.550842	0.4634	0.499288	0.521293	0.511982
RTN3	446	1.29322e-10	3.04842e-09	0.536694	0.612007	0.781586	0.774018	0.744417	0.775142	0.749505	0.749155
VIM-AS1	446	1.85914e-08	3.01852e-07	0.618952	0.569892	0.717742	0.717742	0.706886	0.697343	0.682937	0.690169
ABCC6	446	0.000258279	0.00177983	0.572581	0.572581	0.558916	0.572581	0.572581	0.572581	0.568265	0.572581
DUSP3	447	6.89391e-08	1.02072e-06	0.617742	0.324821	0.708557	0.663394	0.676489	0.708491	0.682371	0.682104
ZBTB7A	447	6.29208e-07	7.82022e-06	0.162097	0.380824	0.760977	0.682679	0.775434	0.654886	0.716539	0.637481
WLS	447	0.00460919	0.0222593	0.550403	0.572581	0.572581	0.572581	0.539082	0.557638	0.560908	0.564132
CDKN1A	448	7.34149e-12	2.12482e-10	0.589516	0.551971	0.724462	0.759116	0.684243	0.767552	0.750707	0.7447
ADCY7	448	5.70246e-06	5.77956e-05	0.358065	0.233871	0.786514	0.673387	0.784429	0.632353	0.682442	0.70937
THBS3	448	4.43818e-05	0.000367647	0.591129	0.530466	0.58871	0.556802	0.564516	0.570683	0.560838	0.604147
OPRL1	448	0.000128237	0.000952175	0.497177	0.572581	0.572581	0.572581	0.572581	0.572581	0.572581	0.567281
CHMP2A	449	1.88736e-05	0.000171262	0.615323	0.40233	0.655914	0.683029	0.688896	0.653463	0.645939	0.649386
EEFSEC	449	0.0606093	0.190529	0.525	0.572581	0.55802	0.553296	0.556141	0.559535	0.543364	0.541475
AP3B1	450	1.01377e-08	1.74109e-07	0.558065	0.486559	0.849014	0.732118	0.669975	0.759962	0.74137	0.707834
MAPKAPK5	450	0.000693936	0.00427247	0.608468	0.469982	0.62836	0.630785	0.614454	0.625949	0.616865	0.607373
SPIRE1	450	0.041752	0.140798	0.46129	0.572581	0.56026	0.551192	0.55428	0.572581	0.550863	0.544624
IFNAR1	451	3.1761e-12	9.75216e-11	0.459677	0.414875	0.732079	0.740533	0.665012	0.745256	0.704018	0.75745
ATP6V0B	451	4.34909e-12	1.30645e-10	0.606452	0.492832	0.725806	0.703015	0.725806	0.714421	0.713073	0.718587
SRSF4	451	6.13173e-08	9.14375e-07	0.491129	0.36828	0.835573	0.704067	0.782258	0.722486	0.674731	0.733026
ASGR1	451	0.000685903	0.004245	0.572581	0.572581	0.572581	0.572581	0.533499	0.572581	0.56869	0.568356
ACSL4	452	2.609e-11	6.84842e-10	0.442339	0.293907	0.786738	0.794355	0.680831	0.693548	0.744128	0.76467
RPS11	452	1.08158e-08	1.84423e-07	0.527016	0.181004	0.858871	0.66392	0.672767	0.756167	0.65556	0.667358
PCBP2	452	3.6081e-08	5.59088e-07	0.634274	0.382168	0.842966	0.698282	0.656328	0.67315	0.675509	0.758756
NXF1	452	1.86639e-06	2.09869e-05	0.443548	0.594086	0.741039	0.719846	0.780397	0.776565	0.672255	0.72381
TRIM7	452	0.000128237	0.000952175	0.572581	0.572581	0.572581	0.560133	0.572581	0.558586	0.572581	0.572581
PLSCR1	453	8.9935e-12	2.56723e-10	0.575806	0.413978	0.705645	0.725806	0.673697	0.650854	0.712932	0.710292
SUN2	453	9.3137e-05	0.000714609	0.357258	0.540323	0.589158	0.673913	0.777295	0.551233	0.565082	0.564363
PSMA5	453	0.00521322	0.0247105	0.593145	0.525538	0.566756	0.577489	0.585608	0.504032	0.551429	0.587711
RAD17	453	0.181828	0.445915	0.55121	0.572581	0.544355	0.512798	0.511476	0.559535	0.510611	0.529647
SHROOM1	454	0.000128237	0.000952175	0.524194	0.572581	0.546595	0.562588	0.572581	0.556214	0.572581	0.558986
MIB2	454	0.00632223	0.0291292	0.593145	0.494624	0.591398	0.588885	0.587469	0.607448	0.584607	0.543164
SERP1	455	6.96288e-09	1.22881e-07	0.475	0.46595	0.837814	0.743689	0.777916	0.748577	0.705221	0.753149
_ENSG00000238113	455	1.85259e-07	2.52047e-06	0.593145	0.542563	0.607303	0.620968	0.599566	0.620968	0.620968	0.617204
KIAA1586	455	0.133474	0.350027	0.525	0.572581	0.559812	0.536992	0.552419	0.544592	0.515634	0.539017
CUX1	456	3.87553e-12	1.17347e-10	0.389516	0.612903	0.8069	0.802244	0.759926	0.793169	0.779428	0.8
MID1IP1	456	2.37258e-10	5.36473e-09	0.624194	0.556452	0.767473	0.751403	0.690447	0.73814	0.723684	0.737174
PLEKHM2	456	4.60615e-10	1.00195e-08	0.559677	0.465054	0.775986	0.795582	0.715881	0.751423	0.739672	0.756682
RBPJ	456	2.64921e-08	4.17897e-07	0.559677	0.274194	0.822133	0.768583	0.759305	0.781309	0.717883	0.734562
LSM3	456	0.121219	0.331034	0.450403	0.572581	0.53517	0.509467	0.518921	0.559535	0.542091	0.530876
ADAP2	457	9.87616e-12	2.79998e-10	0.540323	0.541219	0.701613	0.701613	0.674938	0.683824	0.697581	0.691859
LACTB	457	1.28914e-10	3.04309e-09	0.494758	0.452061	0.730063	0.750701	0.751551	0.689516	0.728636	0.711367
SPCS3	457	1.16641e-08	1.97672e-07	0.481452	0.365591	0.84767	0.74439	0.693548	0.612429	0.635116	0.687558
HNRNPF	457	1.11372e-06	1.3173e-05	0.545161	0.335125	0.795251	0.769986	0.720223	0.793169	0.699561	0.708909
HIST1H1D	457	0.0269872	0.0980828	0.614516	0.391577	0.634633	0.584853	0.596154	0.570209	0.522637	0.541551
TMEM126A	457	0.0254908	0.0939991	0.518548	0.572581	0.572581	0.560484	0.572581	0.558112	0.550297	0.551997
SNX18	458	2.19234e-11	5.84694e-10	0.121774	0.483871	0.794803	0.78892	0.667494	0.741461	0.738115	0.758986
VAV3	458	5.60814e-10	1.19756e-08	0.617742	0.310932	0.656362	0.725806	0.416873	0.516603	0.699632	0.602458
HIST1H4I	458	0.0567126	0.180392	0.545565	0.572581	0.559812	0.561185	0.518921	0.541271	0.524264	0.552919
GPATCH2L	459	1.17953e-08	1.99489e-07	0.535887	0.581989	0.84431	0.729313	0.721464	0.711101	0.690153	0.628648
MIS18BP1	459	1.4003e-08	2.33271e-07	0.191129	0.314516	0.787858	0.800316	0.584988	0.702799	0.707131	0.717435
ATRN	459	0.00831231	0.0368791	0.607661	0.358423	0.631944	0.595196	0.611352	0.566651	0.594298	0.578264
IFRD2	459	0.0350467	0.121689	0.572581	0.572581	0.572581	0.540147	0.513337	0.560009	0.545557	0.552765
_ENSG00000228140	460	0.000128237	0.000952175	0.572581	0.572581	0.572581	0.552595	0.572581	0.527277	0.572581	0.539631
FCHO2	461	1.3619e-08	2.27557e-07	0.349194	0.608423	0.663978	0.677419	0.618486	0.620968	0.663978	0.646237
SLC25A3	461	1.18604e-07	1.67887e-06	0.404839	0.297491	0.823925	0.725806	0.760546	0.801708	0.689445	0.756989
KIAA1191	461	0.114045	0.314071	0.572581	0.462366	0.56026	0.485273	0.551799	0.556689	0.527448	0.503149
NCOA2	462	1.00786e-06	1.2015e-05	0.395161	0.629928	0.800179	0.746143	0.724566	0.645161	0.684918	0.660215
ITPA	462	0.0420899	0.141707	0.572581	0.481631	0.545251	0.561185	0.5183	0.514706	0.548599	0.548694
CDC37	463	1.53708e-08	2.53519e-07	0.542339	0.351703	0.716846	0.801192	0.633995	0.670304	0.664332	0.683333
LAMP1	463	0.000598328	0.0037575	0.443548	0.623656	0.706765	0.647791	0.697581	0.548624	0.640068	0.644547
DNA2	463	0.0871865	0.254777	0.572581	0.548835	0.521057	0.550842	0.53536	0.544118	0.541101	0.547005
CHMP1B	464	5.31997e-11	1.33941e-09	0.508065	0.270609	0.833781	0.77244	0.755583	0.735294	0.771081	0.718894
PSMA1	464	0.00809085	0.0360407	0.433871	0.589606	0.570341	0.543829	0.572581	0.529886	0.546548	0.580799
TYK2	465	6.43814e-12	1.88633e-10	0.610484	0.446237	0.748432	0.750526	0.680521	0.74407	0.778014	0.787788
SORT1	465	9.61419e-11	2.30879e-09	0.383065	0.469534	0.71259	0.693548	0.649194	0.75	0.698854	0.727496
RIOK3	465	1.57901e-10	3.67524e-09	0.395968	0.62724	0.834677	0.776999	0.777916	0.693548	0.772779	0.775269
KAT7	465	0.000206893	0.00145956	0.391129	0.61828	0.700717	0.685835	0.58995	0.624763	0.566072	0.571429
FAM65A	466	5.92901e-12	1.75883e-10	0.480242	0.500448	0.691532	0.766129	0.62438	0.709203	0.728919	0.741014
CPNE8	466	2.83007e-09	5.32784e-08	0.55	0.612903	0.709677	0.694951	0.697891	0.641366	0.685625	0.691398
KIAA0513	466	2.29502e-09	4.36999e-08	0.231452	0.61828	0.697133	0.729313	0.727978	0.75	0.708121	0.711367
SLC18B1	466	0.00150432	0.00839535	0.572581	0.545251	0.572581	0.525245	0.511476	0.541746	0.536786	0.567896
MMAA	467	0.00382128	0.0189889	0.572581	0.540771	0.545699	0.561536	0.550558	0.572581	0.563384	0.54232
DNAJC13	468	1.45407e-11	4.00641e-10	0.414113	0.56362	0.81362	0.74176	0.717432	0.756167	0.772354	0.763671
TRIM38	468	1.35745e-08	2.2727e-07	0.478226	0.47491	0.833333	0.740182	0.529777	0.703985	0.712649	0.726575
ATF5	468	0.0278347	0.100679	0.572581	0.422491	0.572581	0.572581	0.572581	0.572581	0.540959	0.544624
CYBA	469	3.60636e-11	9.30496e-10	0.477016	0.454749	0.811604	0.806101	0.631203	0.577562	0.768534	0.773963
DNTTIP2	469	4.15338e-10	9.1188e-09	0.609677	0.41129	0.829301	0.742286	0.777916	0.705882	0.776174	0.746851
SPATA5L1	469	0.00137181	0.00776517	0.572581	0.465054	0.572581	0.572581	0.495037	0.557638	0.555603	0.568356
P2RY13	470	1.68711e-11	4.59525e-10	0.478226	0.394265	0.659498	0.685484	0.650124	0.664137	0.685484	0.685484
TNFRSF10D	470	0.0350467	0.121689	0.572581	0.517025	0.572581	0.539446	0.556141	0.559535	0.554046	0.533871
ANP32A	471	6.52997e-12	1.90318e-10	0.46129	0.331541	0.78405	0.732468	0.689206	0.737192	0.764714	0.790323
MROH1	471	0.0218713	0.0828361	0.572581	0.514337	0.559812	0.526999	0.510856	0.55574	0.512238	0.557757
ACVR2A	472	9.82232e-06	9.49814e-05	0.481452	0.58871	0.590054	0.592567	0.596154	0.583491	0.571732	0.608449
LSMD1	472	0.0297472	0.106212	0.572581	0.49328	0.53293	0.572581	0.520161	0.54649	0.543647	0.549616
SF3B1	473	1.42553e-08	2.37237e-07	0.387903	0.341398	0.858871	0.694951	0.681141	0.699715	0.575552	0.70553
NSUN4	473	3.579e-06	3.7865e-05	0.540323	0.610663	0.701613	0.657258	0.585608	0.638046	0.61736	0.660369
WDSUB1	473	0.0160199	0.0640943	0.572581	0.429659	0.572581	0.562237	0.55304	0.556689	0.557513	0.55169
NFKB2	474	1.90698e-09	3.73805e-08	0.542742	0.626792	0.77621	0.818724	0.672767	0.773008	0.723048	0.773118
SH3KBP1	474	1.43417e-08	2.38437e-07	0.592742	0.511649	0.852151	0.817496	0.741315	0.765655	0.720218	0.747005
LAMB3	474	0.000258279	0.00177983	0.572581	0.547939	0.572581	0.572581	0.572581	0.572581	0.568548	0.572581
SEC23A	474	0.0113055	0.0478841	0.477419	0.605287	0.635529	0.617286	0.563896	0.610057	0.539757	0.582104
UBE2D1	475	1.60363e-11	4.38221e-10	0.414516	0.586022	0.741935	0.728612	0.683623	0.736717	0.729768	0.730568
HIST1H1E	475	1.43629e-08	2.38551e-07	0.622984	0.223566	0.856407	0.738254	0.741625	0.502609	0.618492	0.680261
ZDHHC20	475	0.00400286	0.0197321	0.452419	0.609319	0.657706	0.586957	0.58933	0.594877	0.60017	0.602765
HIST1H3D	475	0.299722	0.623888	0.572581	0.366935	0.513889	0.492461	0.531638	0.526803	0.504315	0.481951
ALDOA	476	1.47629e-08	2.44462e-07	0.455242	0.480287	0.816308	0.812763	0.743486	0.720588	0.724604	0.749232
ERLIN1	476	2.32476e-05	0.000207676	0.593548	0.598566	0.616039	0.597475	0.596774	0.61575	0.619553	0.62212
UBE2R2	477	9.40241e-12	2.67022e-10	0.544355	0.581541	0.758737	0.767532	0.723325	0.736717	0.744128	0.748694
RCOR1	477	2.63828e-09	4.98936e-08	0.581452	0.330645	0.78517	0.715813	0.702543	0.776565	0.704018	0.745929
DNAH1	477	0.000146834	0.00107648	0.498387	0.546595	0.605287	0.702314	0.758065	0.622865	0.635823	0.602765
_ENSG00000235499	478	0.000258279	0.00177983	0.572581	0.486111	0.572581	0.553296	0.551799	0.556689	0.563809	0.572581
CDYL2	478	0.00279209	0.0144618	0.368145	0.590054	0.620968	0.607468	0.547146	0.592505	0.564375	0.588479
C9orf89	479	2.11477e-11	5.6673e-10	0.593145	0.603047	0.692652	0.717742	0.703164	0.6926	0.706494	0.702227
SNX3	479	1.44626e-08	2.39966e-07	0.514516	0.309588	0.72491	0.727735	0.574752	0.756404	0.70996	0.678418
TGIF1	479	0.000158327	0.00115363	0.583468	0.612903	0.672043	0.649544	0.683002	0.669829	0.642827	0.63341
_ENSG00000269929	479	0.0563221	0.179538	0.572581	0.482527	0.560708	0.552595	0.498759	0.572581	0.531621	0.549002
PRPF38B	480	1.59669e-08	2.62052e-07	0.470968	0.393369	0.855959	0.659011	0.649504	0.547438	0.605405	0.663748
REL	480	2.03105e-08	3.2532e-07	0.306855	0.25	0.830869	0.822756	0.554901	0.668643	0.719015	0.717204
UIMC1	480	1.62083e-06	1.8526e-05	0.623387	0.537186	0.724014	0.673913	0.645782	0.647533	0.685484	0.659754
TP53BP2	481	1.03966e-08	1.77822e-07	0.452419	0.581541	0.799059	0.718619	0.769231	0.763757	0.741511	0.746467
SMAP2	482	1.64804e-06	1.87983e-05	0.41371	0.439964	0.795699	0.696353	0.537221	0.786528	0.658178	0.713825
PYCARD	483	2.58096e-11	6.79626e-10	0.410081	0.458781	0.691756	0.706697	0.646402	0.684535	0.705645	0.703687
EIF4G1	483	3.55814e-09	6.59404e-08	0.539113	0.371416	0.83871	0.742812	0.634305	0.797438	0.715549	0.780184
RNF24	483	0.000112854	0.000848289	0.568548	0.604839	0.62948	0.669355	0.632134	0.625712	0.622807	0.623502
TMOD2	484	5.93387e-05	0.000477753	0.533871	0.604839	0.666219	0.647616	0.583747	0.662713	0.633135	0.632412
MOB3A	485	1.72099e-09	3.39346e-08	0.312903	0.390681	0.832885	0.808205	0.591191	0.713947	0.75863	0.736252
TMTC2	485	8.87481e-09	1.53369e-07	0.566129	0.604839	0.657258	0.677419	0.665012	0.655598	0.66129	0.669278
ADAM28	486	5.06445e-05	0.000414572	0.589516	0.149642	0.564068	0.612903	0.198511	0.575427	0.602292	0.59447
PTGER2	486	0.00928382	0.0404101	0.540323	0.586918	0.612903	0.58345	0.596154	0.518975	0.537351	0.559601
ARHGDIA	487	5.50848e-08	8.28862e-07	0.441129	0.565412	0.823029	0.80575	0.773573	0.730076	0.725665	0.74255
WWC2	487	0.00148384	0.00830052	0.473387	0.589158	0.620968	0.620968	0.58871	0.546252	0.566285	0.555684
SLC16A1	487	0.113915	0.313869	0.589516	0.434588	0.534946	0.578541	0.562655	0.54981	0.523062	0.515515
LILRA1	488	1.52261e-11	4.18832e-10	0.2	0.507616	0.708557	0.695477	0.706266	0.717742	0.704938	0.710061
CSK	488	2.40246e-08	3.81141e-07	0.24879	0.377688	0.785394	0.800491	0.658189	0.616698	0.70034	0.715591
EMC10	488	0.0771881	0.229961	0.589516	0.358423	0.574373	0.530505	0.559553	0.573055	0.558291	0.541935
PITPNM1	489	3.45844e-06	3.67062e-05	0.194355	0.614695	0.668459	0.680224	0.627792	0.675522	0.673741	0.665591
IRF9	489	0.000291442	0.0019829	0.589516	0.551971	0.59991	0.612903	0.573201	0.54981	0.595359	0.587404
SP2	490	0.0180755	0.0707734	0.51129	0.586022	0.571237	0.579243	0.612903	0.598197	0.556452	0.568664
RTN1	491	1.59678e-11	4.37065e-10	0.394355	0.224014	0.693548	0.693548	0.676179	0.693548	0.689728	0.693548
KIDINS220	491	3.06906e-06	3.29944e-05	0.513306	0.413082	0.77509	0.710379	0.701923	0.783681	0.679895	0.710061
C3orf62	491	0.0385413	0.131895	0.505645	0.586022	0.59095	0.557504	0.597395	0.560247	0.532258	0.564209
DUSP2	491	0.163425	0.413339	0.608065	0.249104	0.573477	0.532959	0.595533	0.478178	0.509055	0.366206
CD244	492	1.94006e-09	3.77697e-08	0.450403	0.59767	0.618504	0.636045	0.614764	0.510674	0.653226	0.612289
ARFGEF2	492	2.11682e-09	4.07581e-08	0.509677	0.503584	0.838262	0.776648	0.728908	0.717268	0.665959	0.760215
DIABLO	492	0.00289617	0.0149081	0.603226	0.535842	0.612455	0.565217	0.567618	0.495256	0.603707	0.602765
PTPRJ	493	6.32925e-11	1.55586e-09	0.335887	0.522849	0.798387	0.795933	0.769541	0.58444	0.772991	0.781029
MICALCL	493	2.7975e-05	0.00024516	0.591532	0.466398	0.620968	0.620968	0.581886	0.57851	0.608022	0.603303
MAST3	493	0.000101154	0.00076798	0.310484	0.608423	0.597894	0.680926	0.599876	0.601992	0.62691	0.599616
MPDU1	494	3.33555e-08	5.20246e-07	0.512097	0.600358	0.655242	0.652875	0.647953	0.651091	0.611418	0.660138
RAD23B	495	6.67723e-09	1.17964e-07	0.46371	0.547491	0.786738	0.785764	0.76861	0.658444	0.70798	0.755146
PPIL4	495	0.00976144	0.0421619	0.616129	0.442652	0.641129	0.630084	0.620347	0.605313	0.532683	0.611521
IDH1	496	1.93817e-08	3.12246e-07	0.597581	0.514337	0.62612	0.606066	0.567618	0.637097	0.637097	0.623656
NR3C1	497	2.04765e-08	3.27664e-07	0.46371	0.41129	0.84319	0.709677	0.743176	0.704934	0.687465	0.728418
ZCCHC6	497	1.99249e-08	3.19758e-07	0.358871	0.623656	0.837814	0.811711	0.683002	0.63425	0.686121	0.700154
RAB10	498	1.34144e-11	3.71737e-10	0.306452	0.510753	0.796595	0.735975	0.700993	0.693074	0.671053	0.761598
LIMS1	498	2.02017e-11	5.42252e-10	0.45	0.489247	0.779794	0.776648	0.736973	0.76945	0.693195	0.762826
CDC42BPB	498	2.14166e-09	4.09672e-08	0.570161	0.610215	0.717294	0.680224	0.618486	0.725806	0.659734	0.702611
RTF1	498	1.55445e-05	0.000143558	0.62379	0.451613	0.740591	0.690393	0.62531	0.615275	0.671972	0.639555
RCBTB2	499	2.15228e-06	2.39108e-05	0.591129	0.602151	0.668459	0.632889	0.657568	0.653226	0.647991	0.647926
ZNF598	499	1.70769e-05	0.000156064	0.615726	0.517025	0.676971	0.664271	0.685484	0.625474	0.654216	0.655991
HERC3	500	1.76884e-07	2.4268e-06	0.457258	0.510305	0.78293	0.675316	0.76799	0.73055	0.658178	0.729339
GNPTG	500	4.3793e-05	0.000364766	0.5375	0.595878	0.632168	0.640077	0.573821	0.60982	0.614035	0.626651
ZMAT3	500	0.00127595	0.00728954	0.599194	0.443548	0.632616	0.585905	0.627171	0.565939	0.56296	0.607066
ACER3	501	3.92156e-11	1.0087e-09	0.472581	0.354839	0.703405	0.712482	0.680521	0.66129	0.719298	0.705684
FNIP1	501	1.25336e-07	1.7602e-06	0.625806	0.425627	0.746416	0.656381	0.741315	0.694023	0.673599	0.718126
ARHGAP4	501	0.000192198	0.00136808	0.392742	0.620968	0.62724	0.692496	0.67928	0.68833	0.626061	0.673733
FAM60A	502	0.0393066	0.133798	0.58871	0.328853	0.598566	0.582048	0.514888	0.564991	0.497595	0.514747
NHS	503	1.1948e-05	0.000113687	0.58871	0.558244	0.612903	0.592567	0.594293	0.612903	0.590407	0.607527
SYT11	503	0.0112155	0.0475538	0.535887	0.581989	0.604839	0.573107	0.604839	0.481973	0.571307	0.548925
SPTLC2	504	7.39917e-09	1.29754e-07	0.520161	0.37724	0.760753	0.784011	0.656948	0.714421	0.725665	0.728264
ARID1A	504	2.33979e-08	3.7262e-07	0.519355	0.450717	0.850806	0.802244	0.769231	0.751898	0.703381	0.750077
CAPN2	504	2.1926e-07	2.95699e-06	0.528226	0.4319	0.805556	0.793128	0.76799	0.64611	0.678127	0.677112
MITF	504	2.50214e-05	0.000222321	0.549194	0.581989	0.576613	0.586255	0.5884	0.604839	0.592035	0.600768
DGKZ	504	0.0174886	0.0691563	0.616129	0.490143	0.591846	0.563815	0.617866	0.549336	0.606395	0.524578
SLC19A1	505	2.65144e-09	5.00855e-08	0.607661	0.5569	0.65905	0.670582	0.617246	0.673861	0.645091	0.677803
ARPC1B	505	2.66347e-09	5.02556e-08	0.441129	0.30914	0.774194	0.784011	0.753102	0.699715	0.702886	0.737942
CYBRD1	505	1.94675e-05	0.000176267	0.425	0.58647	0.598118	0.611676	0.620968	0.579934	0.609861	0.604992
SESTD1	506	4.16638e-11	1.06672e-09	0.440323	0.453853	0.71819	0.720196	0.575993	0.733871	0.71661	0.716743
CRLS1	506	0.0135639	0.0557908	0.587903	0.525986	0.591398	0.553997	0.559553	0.566414	0.570317	0.578341
PLCL2	507	0.000605239	0.00379375	0.625806	0.56138	0.711918	0.666024	0.579094	0.59037	0.627617	0.656605
VPS9D1	507	0.0916221	0.265409	0.564516	0.564516	0.551075	0.532609	0.545906	0.490038	0.527589	0.547312
CCNI	508	2.39005e-08	3.79622e-07	0.423387	0.280466	0.835125	0.725806	0.635236	0.668406	0.638229	0.705991
WDR37	508	0.000852143	0.00512703	0.614113	0.457885	0.65345	0.662342	0.651365	0.538899	0.627405	0.609601
TESC	508	0.0240899	0.0900191	0.435484	0.564516	0.535842	0.564516	0.564516	0.533207	0.54202	0.550538
RRAGA	509	0.0163117	0.0650659	0.585081	0.579301	0.590278	0.570302	0.561414	0.539374	0.572368	0.541628
DBP	509	0.0496963	0.161564	0.492742	0.564516	0.512097	0.508766	0.505583	0.564516	0.507074	0.549923
KIAA0930	510	4.30446e-11	1.09533e-09	0.445565	0.320789	0.689292	0.727384	0.582196	0.684772	0.713993	0.680568
SEC31A	510	2.95176e-08	4.64742e-07	0.535484	0.469982	0.827509	0.808029	0.606079	0.70185	0.716752	0.710215
KIAA0040	510	0.0162089	0.0647188	0.585081	0.49552	0.574821	0.594846	0.503412	0.526328	0.541737	0.550307
FOXRED1	510	0.149254	0.384085	0.51371	0.564516	0.537634	0.506311	0.523573	0.549336	0.531975	0.534101
CNPY3	511	3.37987e-11	8.74771e-10	0.592742	0.295699	0.759857	0.751052	0.653226	0.757116	0.74519	0.747619
STAT3	511	3.79308e-06	3.99103e-05	0.48629	0.548835	0.785394	0.649369	0.765819	0.624526	0.614955	0.680261
IFFO1	511	2.06809e-05	0.000186543	0.608065	0.585125	0.675627	0.623773	0.659429	0.635199	0.642049	0.645776
SLC22A18	511	0.0404597	0.137202	0.444355	0.564516	0.564516	0.555049	0.564516	0.564516	0.533107	0.545776
CX3CR1	512	4.46194e-11	1.13194e-09	0.372177	0.515681	0.722894	0.710554	0.71464	0.496917	0.723331	0.691014
FAM160A2	512	1.83816e-07	2.51361e-06	0.609274	0.545251	0.643593	0.635519	0.620347	0.643738	0.668011	0.654992
LIN7A	512	0.0142616	0.0580722	0.564516	0.564516	0.551075	0.539972	0.564516	0.564516	0.551641	0.554992
RNF19B	513	2.49731e-09	4.73703e-08	0.578226	0.59767	0.758065	0.706522	0.720844	0.748577	0.713073	0.685714
SRSF2	513	3.10114e-06	3.33178e-05	0.437903	0.271953	0.783602	0.620442	0.759305	0.540797	0.526669	0.587481
E2F3	513	9.70599e-06	9.40205e-05	0.599194	0.524642	0.630376	0.602209	0.632444	0.55408	0.628537	0.597926
SASH1	513	0.0151274	0.0610601	0.310484	0.564516	0.564516	0.554348	0.564516	0.537476	0.542728	0.5553
LRRC41	514	0.0414899	0.140112	0.599194	0.4431	0.601254	0.586781	0.559864	0.49241	0.535441	0.582719
LIFR	514	0.0816783	0.241351	0.564516	0.564516	0.52733	0.543128	0.564516	0.564516	0.526457	0.540399
BID	515	4.93363e-11	1.2478e-09	0.340323	0.258961	0.726254	0.735975	0.697891	0.733871	0.720572	0.712289
MT-ATP6	515	8.23536e-08	1.20327e-06	0.469355	0.311828	0.74776	0.814867	0.739454	0.791746	0.699066	0.685714
JAZF1	515	7.81835e-07	9.52511e-06	0.603629	0.492384	0.623208	0.660063	0.654777	0.546964	0.646788	0.640707
HS1BP3	515	0.017186	0.0681693	0.458871	0.564516	0.539875	0.564516	0.483871	0.548387	0.546406	0.554531
ELL	516	5.04091e-11	1.273e-09	0.610484	0.427419	0.730287	0.72791	0.691687	0.717268	0.742784	0.705837
CHSY1	516	5.96748e-09	1.06901e-07	0.616935	0.604839	0.717294	0.695302	0.66067	0.649431	0.702745	0.647465
MTRF1	516	0.227117	0.520022	0.51371	0.564516	0.551971	0.499299	0.513027	0.506641	0.526174	0.50384
FLI1	517	8.26778e-07	9.99218e-06	0.334274	0.41129	0.791891	0.701788	0.760856	0.712287	0.713002	0.703456
ZCCHC9	517	0.103765	0.29155	0.518548	0.564516	0.564516	0.543128	0.545906	0.551233	0.514431	0.533487
PCYOX1	517	0.1063	0.29741	0.584274	0.571237	0.551523	0.495792	0.538462	0.545066	0.553622	0.560522
LMO2	518	5.37856e-11	1.35008e-09	0.263306	0.383513	0.666891	0.694074	0.673697	0.690939	0.693831	0.693164
RAB20	518	1.82041e-08	2.96431e-07	0.596774	0.573477	0.645161	0.645161	0.645161	0.645161	0.641483	0.645161
TRIM21	518	0.147725	0.380409	0.475806	0.564516	0.540323	0.521388	0.545906	0.516129	0.543294	0.521966
SUSD1	519	2.4453e-11	6.45946e-10	0.378226	0.556452	0.734319	0.703366	0.704094	0.638046	0.69086	0.724424
ADPGK	519	1.69835e-10	3.94198e-09	0.537097	0.344982	0.833333	0.785063	0.657568	0.77704	0.761955	0.776344
ATF6B	519	0.00107271	0.00626607	0.61371	0.449373	0.670027	0.65568	0.661911	0.601281	0.615733	0.627573
PRMT7	519	0.454234	0.752421	0.462903	0.564516	0.468638	0.501753	0.468983	0.503795	0.485569	0.499232
STK10	520	1.1861e-07	1.67887e-06	0.3	0.580645	0.763441	0.812412	0.771712	0.499526	0.62974	0.67619
DAGLA	520	0.00178434	0.00977451	0.542742	0.564516	0.564516	0.564516	0.564516	0.564516	0.560555	0.560369
TMEM184B	520	0.0142888	0.0581404	0.58629	0.431004	0.577061	0.581346	0.612903	0.554554	0.576542	0.555914
NOTCH2NL	521	1.94046e-09	3.77697e-08	0.352823	0.353943	0.824597	0.783836	0.565136	0.725569	0.745897	0.749232
PRRG4	521	0.000371135	0.00245779	0.458871	0.564516	0.564516	0.553647	0.545285	0.564516	0.564516	0.560061
GABARAPL2	521	0.0024924	0.01306	0.608065	0.499104	0.646953	0.640252	0.626551	0.639469	0.606819	0.614286
RAB32	522	5.62702e-11	1.3956e-09	0.574194	0.410394	0.677419	0.659888	0.645782	0.677419	0.677419	0.667896
MARCH5	522	1.23725e-05	0.000117458	0.605242	0.469982	0.658602	0.643759	0.664702	0.627609	0.62599	0.646774
CPNE2	522	0.0160599	0.0641703	0.564516	0.564516	0.564516	0.564516	0.544665	0.551233	0.550509	0.550845
SCIMP	523	5.62702e-11	1.3956e-09	0.366129	0.424731	0.677419	0.667602	0.602978	0.677419	0.677419	0.677419
RAPGEF2	523	1.77545e-09	3.49256e-08	0.478226	0.598566	0.763889	0.784362	0.746898	0.767552	0.740804	0.725806
HORMAD1	523	0.00258091	0.0134644	0.541935	0.564516	0.552419	0.564516	0.547146	0.564516	0.559564	0.554531
SEC23B	523	0.0361455	0.124696	0.595968	0.432796	0.580197	0.586606	0.58933	0.600569	0.554895	0.582181
OSCAR	524	5.62702e-11	1.3956e-09	0.594355	0.519713	0.677419	0.677419	0.677419	0.677419	0.677419	0.677419
FAM13A	524	0.000885991	0.00529621	0.595968	0.52957	0.61828	0.582048	0.576303	0.575901	0.552066	0.608141
INPP1	524	0.00258091	0.0134644	0.541935	0.564516	0.539427	0.564516	0.546526	0.548387	0.559564	0.53533
CARD9	525	5.62702e-11	1.3956e-09	0.491935	0.409498	0.677419	0.677419	0.677419	0.677419	0.677419	0.672043
SERTAD2	525	2.10944e-10	4.80894e-09	0.482258	0.387097	0.794355	0.787868	0.624069	0.676471	0.720006	0.758679
ELF3	525	0.0160599	0.0641703	0.512097	0.564516	0.52733	0.564516	0.544665	0.564516	0.551924	0.551459
PRKACB	525	0.0845723	0.24852	0.595968	0.375448	0.600806	0.417952	0.524814	0.248577	0.380589	0.436252
PRCP	526	5.87362e-11	1.45459e-09	0.560484	0.245072	0.733871	0.727034	0.631514	0.722249	0.712578	0.70937
CYTH4	526	2.84718e-09	5.35398e-08	0.441935	0.462366	0.808244	0.756311	0.761166	0.708729	0.751839	0.719662
SETD7	526	1.64633e-07	2.27939e-06	0.508871	0.414875	0.71147	0.646213	0.67928	0.753321	0.687182	0.706144
MARVELD1	526	5.08745e-05	0.000416046	0.583468	0.419803	0.604839	0.585203	0.604839	0.593216	0.596633	0.592934
STK36	526	0.0285231	0.102634	0.542742	0.564516	0.552419	0.545582	0.529156	0.548387	0.551641	0.536098
MOB1B	527	6.99146e-11	1.71106e-09	0.619355	0.303763	0.801075	0.785414	0.686725	0.735294	0.748019	0.762212
CAT	527	5.27423e-10	1.13256e-08	0.342339	0.22043	0.749104	0.768934	0.671836	0.755218	0.728141	0.730338
ERMAP	527	0.00427607	0.0208626	0.467742	0.564516	0.564516	0.564516	0.564516	0.551708	0.552349	0.559447
CDK11B	527	0.0162419	0.064835	0.583468	0.519265	0.592966	0.594495	0.566998	0.545066	0.550085	0.569278
PPP2CA	528	9.55502e-06	9.27199e-05	0.562903	0.380824	0.773746	0.708626	0.761166	0.63852	0.628466	0.693241
FXN	528	0.000693358	0.00427049	0.564516	0.564516	0.538082	0.528752	0.526675	0.533681	0.545699	0.564516
HDAC4	529	3.04989e-05	0.00026408	0.570968	0.505376	0.741487	0.657083	0.751861	0.704459	0.619977	0.682949
DPY19L1	529	0.113559	0.313043	0.454032	0.564516	0.552419	0.520337	0.564516	0.551708	0.513865	0.512596
PEA15	530	3.47907e-11	8.99048e-10	0.50121	0.260753	0.700045	0.706522	0.669975	0.721774	0.70996	0.717512
ABHD2	530	2.38912e-10	5.39481e-09	0.435484	0.391577	0.790323	0.792777	0.733251	0.72723	0.739106	0.761905
BOLA1	530	0.00860289	0.0380365	0.516129	0.564516	0.552419	0.564516	0.547767	0.564516	0.55631	0.542857
KCNAB2	531	1.50438e-05	0.000139787	0.466129	0.417115	0.685484	0.74141	0.760236	0.626186	0.694256	0.692627
C19orf10	531	0.00552604	0.0260136	0.585484	0.462366	0.584677	0.589411	0.550248	0.551708	0.562818	0.583717
CRELD2	531	0.0481798	0.157403	0.564516	0.564516	0.525538	0.564516	0.531017	0.550285	0.544001	0.509831
SSH1	532	7.66177e-11	1.86687e-09	0.493548	0.501792	0.685036	0.673036	0.720223	0.524668	0.738823	0.693702
AFAP1	532	0.121379	0.331092	0.516129	0.564516	0.504928	0.542076	0.544045	0.564516	0.5	0.519355
ARF6	533	3.34762e-08	5.21639e-07	0.471371	0.212814	0.823253	0.792602	0.69727	0.662951	0.720006	0.698618
SEPT2	533	6.16897e-08	9.19105e-07	0.445968	0.295699	0.832885	0.703015	0.76737	0.70351	0.677985	0.750691
SOWAHC	533	0.00440588	0.0214268	0.53871	0.564516	0.564516	0.552595	0.544045	0.549336	0.550934	0.559293
CAB39	534	1.11024e-06	1.31413e-05	0.4625	0.354839	0.793683	0.710554	0.757444	0.636385	0.595784	0.671121
RHOU	534	1.11199e-05	0.000106416	0.582661	0.516577	0.592966	0.586255	0.604839	0.604839	0.600523	0.573886
FCGR3A	534	0.0644406	0.200603	0.0322581	0.564516	0.539875	0.554348	0.564516	0.274194	0.548104	0.515361
PRKAG2	535	6.24495e-11	1.5374e-09	0.569355	0.576165	0.801075	0.780154	0.741935	0.687856	0.727363	0.751613
OCIAD1	535	0.00806383	0.0359395	0.60121	0.477151	0.635081	0.604137	0.566377	0.580645	0.575481	0.597005
ERCC-00034_1019	535	0.414693	0.704361	0.441935	0.564516	0.495072	0.521038	0.545285	0.476281	0.512733	0.503533
NCKAP5L	536	9.11517e-11	2.19529e-09	0.445161	0.528674	0.707661	0.664972	0.620037	0.700901	0.702886	0.691167
SUB1	536	1.44271e-06	1.66379e-05	0.612097	0.373208	0.793683	0.781031	0.76706	0.640417	0.665323	0.709217
ZNF609	537	1.33379e-07	1.86216e-06	0.56371	0.371864	0.823477	0.637272	0.760546	0.693311	0.606183	0.641398
ATN1	537	0.376801	0.686456	0.584677	0.492832	0.528226	0.543128	0.550248	0.489564	0.525891	0.485253
CD33	538	9.43288e-11	2.26853e-09	0.363306	0.370072	0.664875	0.685484	0.665943	0.685484	0.682159	0.682028
IFT20	538	3.24212e-05	0.000279562	0.592742	0.397849	0.613351	0.628156	0.554901	0.59037	0.603636	0.619278
MTCH1	538	8.42149e-05	0.000650652	0.493548	0.61828	0.741039	0.703366	0.640199	0.717742	0.66129	0.666052
TBC1D2B	539	0.0314795	0.111678	0.608065	0.602151	0.636201	0.54418	0.578164	0.52704	0.529994	0.577419
TBC1D1	540	1.00683e-10	2.41089e-09	0.420968	0.403674	0.768369	0.749123	0.674007	0.705882	0.756225	0.74808
MTPN	540	3.36226e-08	5.23431e-07	0.274194	0.224462	0.823477	0.789271	0.623139	0.699241	0.721916	0.735561
CAPN15	540	0.147347	0.379531	0.446774	0.59319	0.556004	0.585905	0.513648	0.444023	0.552066	0.544547
ZNF76	540	0.190903	0.46238	0.564516	0.511649	0.551075	0.53331	0.547767	0.490512	0.512026	0.511367
PLD1	541	9.45963e-06	9.19737e-05	0.578629	0.581093	0.577061	0.604839	0.548697	0.575901	0.601231	0.574501
ITGAL	541	0.000172901	0.00124617	0.157258	0.439068	0.575269	0.711781	0.757444	0.358159	0.602575	0.522581
VASH1	542	1.15819e-10	2.75351e-09	0.503226	0.37724	0.699821	0.709677	0.654467	0.667932	0.696378	0.694931
SKIL	542	5.45111e-09	9.8392e-08	0.506452	0.371864	0.786738	0.789621	0.700993	0.724383	0.741794	0.710445
AGPAT2	542	8.90065e-06	8.68766e-05	0.464516	0.583333	0.595878	0.603787	0.598015	0.597249	0.596491	0.608909
FSCN1	542	0.0496963	0.161564	0.564516	0.387097	0.522849	0.554348	0.525434	0.550759	0.536503	0.549923
NEU1	543	7.85561e-06	7.74944e-05	0.529032	0.601703	0.636201	0.634467	0.618486	0.569734	0.646222	0.588786
ITGAE	543	0.0629967	0.196659	0.564516	0.41129	0.564516	0.554348	0.545285	0.551233	0.541171	0.524885
PXK	544	1.19851e-10	2.84322e-09	0.508871	0.445341	0.689516	0.706872	0.640819	0.646584	0.714063	0.702304
FAM101B	544	0.000854255	0.00513602	0.570161	0.600358	0.634857	0.61641	0.664392	0.638994	0.61927	0.602151
TF	544	0.133661	0.350407	0.564516	0.506272	0.552419	0.532258	0.49938	0.551708	0.50665	0.509831
JDP2	545	1.21519e-10	2.87669e-09	0.429435	0.550179	0.692876	0.701613	0.664392	0.672913	0.693336	0.69424
EXT1	545	7.03001e-06	7.02242e-05	0.464113	0.609767	0.706541	0.65533	0.684243	0.643027	0.660795	0.668971
HAUS4	545	0.00816873	0.0363195	0.564516	0.508065	0.539427	0.564516	0.547767	0.564516	0.556593	0.550998
GMPR2	546	0.0163339	0.0651218	0.564516	0.534946	0.551075	0.541725	0.527916	0.564516	0.526174	0.554839
RC3H1	547	4.07857e-08	6.2443e-07	0.515323	0.490143	0.834453	0.745968	0.703164	0.725095	0.713073	0.731183
RNF146	547	0.00450117	0.0218265	0.467339	0.590502	0.613799	0.597826	0.526675	0.579696	0.593379	0.579032
PJA2	548	4.30361e-08	6.57071e-07	0.369355	0.514337	0.839158	0.703717	0.634615	0.679317	0.688031	0.647465
SLC25A28	548	0.00728665	0.0328897	0.488306	0.580197	0.604839	0.59169	0.495037	0.592268	0.574278	0.555914
EIF2B4	549	0.123987	0.336825	0.564516	0.479391	0.550627	0.543829	0.488834	0.54981	0.514431	0.502458
LINC00657	550	8.45937e-08	1.23168e-06	0.520565	0.488351	0.831541	0.753331	0.763648	0.718691	0.677915	0.704992
SIL1	550	0.0621733	0.194747	0.564516	0.456989	0.536738	0.553997	0.545285	0.564516	0.542869	0.528111
BMF	551	1.42543e-10	3.34113e-09	0.51371	0.344086	0.68414	0.693548	0.575682	0.67315	0.686757	0.66851
SPATS2	551	0.0325431	0.114864	0.564516	0.534946	0.551523	0.552595	0.523573	0.551233	0.550792	0.528418
HECA	552	4.73535e-08	7.19031e-07	0.432258	0.485663	0.834901	0.590989	0.708127	0.731025	0.514078	0.599078
ACTN4	552	5.6668e-08	8.51145e-07	0.391129	0.321685	0.758961	0.795933	0.73201	0.564991	0.732881	0.643625
HBP1	552	0.000694643	0.00427457	0.417742	0.61828	0.718638	0.521388	0.641439	0.626186	0.582626	0.638556
AHDC1	552	0.201978	0.484549	0.564516	0.479391	0.550179	0.509116	0.508685	0.487666	0.524335	0.521198
SLK	553	4.88242e-08	7.40686e-07	0.439919	0.49552	0.828181	0.706872	0.69727	0.619782	0.69843	0.670968
MAP1LC3B	553	4.28095e-08	6.54211e-07	0.563306	0.459229	0.794131	0.792076	0.734491	0.645636	0.728212	0.682642
FOXO1	553	0.0488549	0.159301	0.325806	0.601254	0.624552	0.517882	0.545285	0.59203	0.419779	0.524885
LIN28A	553	0.155867	0.397294	0.564516	0.507168	0.507168	0.530505	0.487593	0.549336	0.518251	0.539939
AGPAT6	554	3.96785e-08	6.09161e-07	0.573387	0.613799	0.707437	0.749825	0.665943	0.668169	0.701047	0.719585
EIF2S3	554	7.24184e-08	1.06748e-06	0.460484	0.426523	0.826613	0.680575	0.666873	0.778937	0.701047	0.736406
VAMP3	555	3.98298e-10	8.75624e-09	0.412097	0.536738	0.758065	0.726508	0.733251	0.687856	0.722835	0.711367
FUCA1	555	1.65934e-06	1.88884e-05	0.541129	0.581541	0.612903	0.612903	0.595533	0.574478	0.608376	0.612903
FEM1A	555	0.230372	0.524611	0.564516	0.479391	0.53853	0.542777	0.543424	0.489089	0.50099	0.500461
CEP170	556	8.795e-11	2.12635e-09	0.526613	0.391129	0.766129	0.717216	0.623759	0.747628	0.730192	0.734485
TRAK1	556	1.94524e-09	3.78185e-08	0.392339	0.390681	0.80802	0.754208	0.534119	0.676471	0.733517	0.742396
SNRPC	556	0.00056867	0.00360238	0.552419	0.579301	0.604839	0.54716	0.58964	0.578273	0.54775	0.590169
MTG1	556	0.0810712	0.239941	0.564516	0.533154	0.523746	0.542426	0.527295	0.548861	0.546406	0.531183
RPLP2	557	7.76483e-08	1.13852e-06	0.473387	0.216846	0.840278	0.656206	0.594293	0.785342	0.436616	0.641935
NMRAL1	557	0.0465466	0.155019	0.564516	0.482079	0.550179	0.545231	0.527295	0.519924	0.529853	0.550384
TMEM167A	558	5.36574e-09	9.7273e-08	0.543952	0.494176	0.753808	0.694074	0.744417	0.689991	0.72234	0.733641
CHD2	558	5.40158e-08	8.14249e-07	0.475	0.323477	0.84543	0.62202	0.581886	0.743359	0.425156	0.576805
GDPD5	558	0.0481798	0.157403	0.564516	0.53853	0.537634	0.564516	0.468983	0.535579	0.514714	0.514747
STARD9	559	0.381807	0.691071	0.564516	0.471326	0.50672	0.517532	0.522333	0.450664	0.480758	0.440707
PACSIN2	560	9.80251e-08	1.41119e-06	0.587097	0.448925	0.798835	0.754208	0.748139	0.717742	0.717742	0.721352
RPS6KA4	560	0.0612902	0.192197	0.564516	0.228495	0.53853	0.532959	0.514268	0.537002	0.54485	0.547465
WNK1	561	6.53028e-08	9.686e-07	0.424194	0.379032	0.842294	0.70582	0.764888	0.690702	0.623231	0.646697
PLB1	561	0.000693358	0.00427049	0.564516	0.514337	0.564516	0.564516	0.564516	0.549336	0.559706	0.564516
PDE4B	562	1.58486e-05	0.000146124	0.567742	0.392473	0.699821	0.632539	0.540943	0.754269	0.601726	0.59447
LILRA2	563	1.85367e-10	4.26088e-09	0.514919	0.55914	0.669355	0.662167	0.622519	0.669355	0.669355	0.652611
THAP9-AS1	563	1.85378e-07	2.52047e-06	0.5875	0.354839	0.781586	0.756136	0.697891	0.76518	0.711658	0.724654
STX10	563	0.0015553	0.00863927	0.551613	0.578405	0.592518	0.592742	0.55304	0.574953	0.574632	0.586406
POLR2G	563	0.0606896	0.190619	0.564516	0.507168	0.518817	0.540673	0.486973	0.564516	0.545133	0.531644
PRRC2C	564	5.68953e-08	8.53788e-07	0.38629	0.282258	0.844982	0.560659	0.540943	0.556452	0.378891	0.572043
RPL8	564	1.07659e-05	0.000103207	0.55	0.146953	0.760305	0.738429	0.699752	0.76945	0.609225	0.671275
ZNF354A	564	0.0345882	0.121055	0.564516	0.482079	0.564516	0.564516	0.525434	0.550285	0.545982	0.540246
BTK	565	1.8688e-10	4.28973e-09	0.325806	0.46147	0.683244	0.693548	0.618486	0.693548	0.685625	0.67619
NCSTN	565	1.46098e-08	2.42167e-07	0.605242	0.541667	0.71595	0.733871	0.723635	0.648008	0.690224	0.696851
YBX1	565	7.23233e-08	1.06703e-06	0.36129	0.374552	0.791667	0.798738	0.709677	0.714896	0.674024	0.739939
SCARB2	565	2.03579e-06	2.27251e-05	0.455242	0.606183	0.705869	0.668128	0.625931	0.682875	0.65365	0.677573
WDR49	565	0.000346679	0.00231147	0.564516	0.452509	0.564516	0.553647	0.564516	0.564516	0.564516	0.564516
RGS18	566	1.90042e-10	4.35632e-09	0.445161	0.318996	0.709677	0.700912	0.662531	0.709677	0.696944	0.680338
ZC3H11A	566	5.78446e-08	8.67253e-07	0.545968	0.445341	0.828853	0.719495	0.717742	0.677894	0.681381	0.720584
RPL15	566	2.036e-06	2.27251e-05	0.470161	0.204301	0.797939	0.723352	0.576303	0.777514	0.587578	0.684946
SPHK1	566	0.0119289	0.050119	0.564516	0.536738	0.564516	0.564516	0.544045	0.550759	0.552773	0.556068
RNF213	567	1.71708e-06	1.93996e-05	0.275	0.535394	0.807572	0.627805	0.763958	0.366224	0.455221	0.474501
TMPO	568	2.9324e-06	3.16068e-05	0.344355	0.531362	0.759857	0.68338	0.751241	0.639469	0.633984	0.707527
REEP3	568	3.85162e-06	4.04664e-05	0.475	0.59543	0.65793	0.629383	0.580955	0.648008	0.638865	0.645699
SMIM15	568	0.0151274	0.0610601	0.564516	0.477599	0.552419	0.531557	0.524814	0.537002	0.528862	0.5553
C1orf85	569	0.0455367	0.151899	0.564516	0.536738	0.549731	0.508065	0.545285	0.518975	0.537634	0.550538
PPIB	570	6.11798e-08	9.13438e-07	0.570161	0.568996	0.810484	0.750351	0.671836	0.712998	0.627193	0.717358
LGR4	570	0.084585	0.24852	0.564516	0.535842	0.548835	0.553296	0.544665	0.548861	0.545982	0.534101
ZNF467	571	2.12328e-10	4.83388e-09	0.592742	0.556452	0.692428	0.680224	0.665633	0.701613	0.690931	0.688633
RARA	571	2.10406e-09	4.06215e-08	0.409677	0.513441	0.725806	0.760519	0.73201	0.723435	0.720996	0.688018
SH3BP5-AS1	571	0.381807	0.691071	0.564516	0.448029	0.478047	0.475105	0.525434	0.487666	0.493209	0.500461
NECAP2	572	0.000735721	0.00450474	0.45	0.598566	0.668459	0.593969	0.629653	0.590133	0.566638	0.624424
_ENSG00000258944	572	0.0021564	0.0115392	0.564516	0.533154	0.564516	0.564516	0.525434	0.53463	0.560413	0.5553
RNASET2	573	1.02794e-05	9.91711e-05	0.248387	0.340502	0.691532	0.63587	0.473325	0.747628	0.540606	0.682412
ZNF587B	573	0.381807	0.691071	0.564516	0.463262	0.491487	0.450912	0.478288	0.481025	0.504244	0.524117
COIL	573	0.128146	0.345586	0.431048	0.577509	0.564292	0.545757	0.531638	0.556689	0.541808	0.546621
COMMD6	574	0.000100489	0.000763623	0.605645	0.450717	0.693548	0.647966	0.64206	0.579696	0.582626	0.608756
TAPBPL	574	0.00310036	0.0157738	0.534274	0.577509	0.590726	0.604839	0.566998	0.570209	0.577957	0.575038
KIAA0247	575	2.42127e-10	5.45999e-09	0.416935	0.3181	0.790323	0.769986	0.669975	0.73814	0.76429	0.760369
MAP4K4	575	6.46661e-07	8.00724e-06	0.548387	0.595878	0.796595	0.673562	0.58933	0.777989	0.663554	0.739324
GANAB	575	0.0569507	0.18108	0.611694	0.552419	0.609095	0.615708	0.574752	0.61314	0.57633	0.554071
STK17A	575	0.542244	0.836566	0.543548	0.58871	0.532706	0.469144	0.452233	0.307875	0.408602	0.364363
CALCOCO2	576	7.36657e-07	8.99446e-06	0.408468	0.581093	0.739023	0.751227	0.71371	0.748814	0.68987	0.665131
GIMAP2	576	0.0406668	0.137836	0.387097	0.578853	0.598118	0.51683	0.557072	0.505693	0.513441	0.535023
GOLGA7	576	0.0454865	0.151792	0.581855	0.467294	0.593862	0.552419	0.587779	0.455408	0.533956	0.521813
STX1A	577	8.43545e-05	0.000651428	0.570161	0.574373	0.596774	0.587658	0.596774	0.583966	0.587153	0.591705
NFIC	577	0.000142472	0.00104784	0.520161	0.475806	0.689516	0.678822	0.730769	0.700664	0.655914	0.652381
VDAC3	577	0.0282281	0.10177	0.590323	0.521505	0.592742	0.552244	0.57134	0.585389	0.57725	0.558833
MAPK14	579	2.30278e-08	3.67077e-07	0.535484	0.53405	0.780914	0.759818	0.751241	0.666034	0.703452	0.742243
TSC22D2	579	2.93353e-07	3.88074e-06	0.446371	0.612007	0.756944	0.665673	0.727667	0.666034	0.718308	0.683871
RNMT	579	2.89142e-05	0.000252064	0.619355	0.522401	0.746864	0.667952	0.531638	0.702324	0.622524	0.684178
SHOC2	580	3.8197e-09	7.03958e-08	0.492339	0.613351	0.81026	0.718969	0.657258	0.720114	0.7471	0.739862
P2RX1	581	1.48625e-10	3.47879e-09	0.295161	0.405914	0.693548	0.693548	0.598635	0.693548	0.682937	0.690476
NIPBL	582	6.82292e-08	1.0111e-06	0.351613	0.353047	0.841398	0.571178	0.674938	0.557875	0.611418	0.686175
FAM53C	582	0.00181054	0.00990499	0.599597	0.40457	0.65009	0.638675	0.596154	0.589658	0.589134	0.570507
CRY1	582	0.275137	0.584854	0.403226	0.556452	0.528226	0.546809	0.53567	0.45185	0.448713	0.452074
LTBP1	583	0.114982	0.316376	0.51129	0.556452	0.531362	0.544705	0.502792	0.541983	0.505447	0.541782
ANXA6	583	0.27831	0.590844	0.599597	0.378136	0.571909	0.54155	0.50062	0.421727	0.481537	0.521429
B4GALT1	584	1.21194e-07	1.70925e-06	0.541129	0.482975	0.771057	0.78892	0.710298	0.680266	0.705999	0.670814
RPL18	584	0.00054248	0.00345369	0.612903	0.318996	0.700717	0.67216	0.594293	0.641366	0.572864	0.592934
POLD1	584	0.120419	0.329119	0.503226	0.556452	0.542787	0.544705	0.539392	0.526565	0.529853	0.53318
TNS1	585	0.0777465	0.231126	0.508871	0.556452	0.544131	0.546809	0.556452	0.543406	0.535441	0.542704
SASH3	586	4.46244e-09	8.15192e-08	0.340323	0.53853	0.806452	0.77805	0.728908	0.685958	0.732598	0.739324
HIPK1	586	2.22658e-07	3.00038e-06	0.508065	0.503584	0.825717	0.724755	0.759926	0.608634	0.627617	0.576959
MTRF1L	586	0.00106879	0.00624534	0.510484	0.556452	0.556452	0.544355	0.53505	0.541983	0.556452	0.537865
FAM168A	586	0.00836	0.0370709	0.603226	0.339606	0.606183	0.595722	0.632754	0.651328	0.577674	0.59831
KLHL5	587	1.71924e-10	3.97936e-09	0.533065	0.310932	0.731631	0.700912	0.598015	0.645161	0.662988	0.724578
STAT6	587	7.54268e-08	1.10888e-06	0.339919	0.334677	0.831093	0.787518	0.725806	0.770873	0.735074	0.728034
RBM26	587	0.00496953	0.0237107	0.620968	0.37724	0.6819	0.525245	0.511166	0.54222	0.527165	0.634869
DCLRE1B	587	0.0253112	0.0937001	0.528629	0.556452	0.543235	0.556452	0.556452	0.527514	0.54768	0.53725
CD63	588	2.6824e-10	5.99201e-09	0.608871	0.593638	0.734319	0.726683	0.727047	0.680503	0.713356	0.724501
BRD4	588	7.75024e-08	1.13787e-06	0.443548	0.351254	0.832437	0.717041	0.629032	0.656546	0.649759	0.648694
YPEL3	588	0.0193529	0.0748653	0.589516	0.583333	0.572581	0.576087	0.546526	0.54649	0.580787	0.565438
UCHL3	588	0.105898	0.296444	0.358871	0.556452	0.530914	0.514376	0.521712	0.526565	0.522071	0.542396
DNM2	589	1.20893e-06	1.41783e-05	0.575806	0.486559	0.802419	0.73913	0.756824	0.57685	0.650962	0.711214
ZNF639	589	0.39813	0.695007	0.581048	0.521057	0.526434	0.523843	0.405707	0.543643	0.50665	0.50768
CTNNAL1	589	0.165047	0.415853	0.529435	0.556452	0.542787	0.534362	0.53629	0.54056	0.52858	0.516359
NOD2	590	2.12895e-10	4.84015e-09	0.487097	0.506272	0.683692	0.693548	0.665012	0.682638	0.680249	0.68894
ICAM1	590	3.91823e-10	8.6253e-09	0.58871	0.357527	0.725806	0.671459	0.635236	0.68074	0.703735	0.67573
SPOPL	590	3.16435e-08	4.94936e-07	0.468952	0.28629	0.77733	0.774544	0.669355	0.720825	0.722765	0.716743
ODF2L	590	0.567092	0.866387	0.425403	0.556452	0.457213	0.428997	0.456886	0.430266	0.35017	0.338402
ARMCX5	591	0.275599	0.585623	0.531855	0.556452	0.542787	0.524018	0.537531	0.485531	0.512168	0.52381
ITSN2	592	8.01879e-08	1.17472e-06	0.315726	0.199821	0.840502	0.743689	0.632754	0.712998	0.644454	0.736022
TOP1	592	3.48444e-07	4.51973e-06	0.470161	0.421147	0.8181	0.677419	0.57134	0.774668	0.650255	0.698925
USP47	592	0.000328809	0.00220203	0.619355	0.52957	0.725134	0.548913	0.563896	0.469877	0.551287	0.551382
HCST	592	0.113418	0.312709	0.556452	0.556452	0.543683	0.536466	0.556452	0.511148	0.527377	0.532719
METTL7A	593	4.17862e-10	9.15008e-09	0.415323	0.384409	0.687724	0.700912	0.522953	0.652751	0.693407	0.680952
HEBP2	593	3.13513e-06	3.36612e-05	0.610484	0.551075	0.705645	0.581697	0.692928	0.647059	0.606254	0.677573
CTSL	593	0.00617237	0.0285249	0.380242	0.556452	0.543235	0.546108	0.556452	0.556452	0.552278	0.533794
AKT1	594	4.22658e-10	9.2308e-09	0.499194	0.485663	0.719982	0.768583	0.697891	0.69592	0.748019	0.701229
KCNH3	594	0.00106879	0.00624534	0.531048	0.556452	0.556452	0.556452	0.556452	0.556452	0.556452	0.552074
BTAF1	595	6.61819e-09	1.17128e-07	0.591129	0.418459	0.83647	0.771388	0.707506	0.721537	0.770232	0.731029
FXYD6	595	0.00185247	0.0100747	0.529435	0.556452	0.556452	0.556452	0.556452	0.556452	0.551712	0.556452
UAP1	595	0.0165868	0.0660221	0.58871	0.382616	0.594086	0.605189	0.57134	0.429317	0.573571	0.517204
DAPP1	596	2.66437e-10	5.96776e-09	0.358065	0.251792	0.710573	0.72195	0.622829	0.731973	0.67841	0.717819
PHF20L1	596	4.39904e-10	9.58231e-09	0.621774	0.463262	0.817652	0.759818	0.740695	0.737666	0.719864	0.78172
ARPC2	596	8.39509e-08	1.22446e-06	0.404839	0.421147	0.83647	0.796634	0.694789	0.497154	0.666101	0.678648
MAP3K12	596	0.155493	0.396524	0.481855	0.556452	0.528226	0.532609	0.556452	0.541034	0.512309	0.538786
MED13	597	8.41822e-08	1.22676e-06	0.454839	0.514785	0.834901	0.681802	0.640819	0.595588	0.614601	0.687174
_ENSG00000262580	597	0.000460542	0.00298921	0.580242	0.543011	0.565188	0.604839	0.524814	0.604839	0.575976	0.591398
FKBP10	597	0.0880531	0.256544	0.556452	0.556452	0.556452	0.535764	0.53629	0.556452	0.533461	0.518971
CXCL16	598	2.33952e-10	5.29718e-09	0.414516	0.492832	0.677419	0.660238	0.649504	0.677419	0.672467	0.677419
MX2	598	1.82751e-05	0.000166466	0.404032	0.507168	0.735215	0.693899	0.691687	0.75	0.665535	0.679263
MSRB2	598	0.0055041	0.0259194	0.556452	0.556452	0.556452	0.556452	0.556452	0.556452	0.55157	0.551459
ABCF1	599	5.00051e-10	1.07657e-08	0.571774	0.577509	0.802643	0.73913	0.703474	0.73055	0.774972	0.735253
UBA52	599	8.72093e-08	1.26754e-06	0.53871	0.312724	0.814068	0.624474	0.680521	0.680266	0.603848	0.702611
SCYL1	599	0.000415358	0.00271393	0.596774	0.542115	0.648746	0.639902	0.648263	0.552182	0.604131	0.618894
ITIH2	599	0.269147	0.576606	0.483468	0.556452	0.52957	0.524369	0.496588	0.541034	0.511036	0.527573
GSN	600	1.79708e-05	0.000163897	0.591935	0.208781	0.603495	0.62763	0.541563	0.616224	0.622807	0.604301
INO80C	600	0.0766522	0.228446	0.504839	0.556452	0.556452	0.556452	0.53629	0.525617	0.534027	0.537404
TOMM70A	601	0.0434391	0.145661	0.591935	0.399642	0.576165	0.569776	0.501861	0.535579	0.557725	0.580184
OBSCN	601	0.567092	0.866387	0.482661	0.556452	0.367159	0.305926	0.457506	0.460626	0.29577	0.417512
NRG1	602	0.00503867	0.0239787	0.556452	0.556452	0.556452	0.556452	0.556452	0.556452	0.551712	0.55192
PPP1R15B	603	9.10558e-08	1.31884e-06	0.501613	0.434588	0.832885	0.764727	0.720223	0.701613	0.653084	0.703687
PIK3C2A	603	5.25948e-05	0.000428011	0.615323	0.366487	0.725134	0.643934	0.566998	0.600806	0.601868	0.67765
SPATA2L	603	0.0574912	0.182276	0.531855	0.556452	0.543683	0.535414	0.521092	0.556452	0.543223	0.541782
CXorf21	604	6.03265e-10	1.27244e-08	0.53629	0.527778	0.65009	0.66129	0.630273	0.66129	0.66129	0.657143
TONSL	604	0.0880531	0.256544	0.556452	0.556452	0.556452	0.535063	0.516129	0.556452	0.535017	0.523349
SECTM1	605	6.03265e-10	1.27244e-08	0.449194	0.590502	0.66129	0.653226	0.66129	0.648008	0.66129	0.657757
HCLS1	605	9.23132e-08	1.33473e-06	0.285484	0.43638	0.830645	0.74439	0.705955	0.566414	0.673175	0.731336
SPAG5	605	0.000599217	0.00376025	0.579435	0.571237	0.578853	0.559607	0.57072	0.532495	0.572368	0.589862
ASRGL1	605	0.00581789	0.0271512	0.556452	0.556452	0.556452	0.556452	0.520471	0.556452	0.552561	0.548003
SIGLEC10	606	6.03265e-10	1.27244e-08	0.187903	0.540323	0.66129	0.650771	0.596154	0.633302	0.66129	0.657296
DHX15	606	9.31711e-08	1.34597e-06	0.58629	0.407706	0.831989	0.735975	0.724566	0.657495	0.655631	0.698925
COX4I1	606	1.24662e-06	1.45485e-05	0.490726	0.421147	0.78853	0.734923	0.745347	0.730313	0.646152	0.70722
GPATCH3	606	0.0002675	0.00183501	0.579435	0.556452	0.550179	0.559607	0.526055	0.561433	0.590903	0.584178
MFI2	606	0.0334122	0.117526	0.529435	0.556452	0.543683	0.545757	0.520471	0.556452	0.54393	0.547235
ZSWIM8	607	2.64234e-06	2.87976e-05	0.495161	0.426523	0.689068	0.711781	0.727667	0.586338	0.680815	0.67788
METTL2B	607	0.077829	0.231126	0.534274	0.556452	0.541891	0.556452	0.51737	0.542932	0.52957	0.519585
RBMS1	608	0.000499999	0.00322019	0.447581	0.546595	0.703405	0.548738	0.738834	0.474383	0.476655	0.551306
HINT1	608	0.0874669	0.255462	0.600806	0.366039	0.605511	0.592041	0.574752	0.560721	0.524406	0.563825
DYNLT3	608	0.153304	0.391791	0.534274	0.556452	0.556452	0.512272	0.51799	0.540085	0.518039	0.524117
FES	609	6.1911e-10	1.30171e-08	0.583871	0.453405	0.65793	0.685484	0.603288	0.643027	0.677561	0.663594
RILPL2	609	1.27825e-08	2.15092e-07	0.425806	0.505376	0.692652	0.674614	0.709677	0.729602	0.658036	0.70169
CHST11	609	4.20821e-05	0.000352279	0.609274	0.419803	0.700045	0.670582	0.627481	0.640892	0.657965	0.623425
KLHDC2	609	0.567092	0.866387	0.504032	0.556452	0.499104	0.479488	0.477667	0.464421	0.491794	0.503072
EDEM3	610	1.76036e-07	2.41715e-06	0.498387	0.528674	0.743728	0.687588	0.73263	0.646584	0.6088	0.704301
ATP6V1E1	610	0.0334767	0.11766	0.576613	0.494624	0.553315	0.573983	0.55335	0.51518	0.537351	0.565899
PRPF18	610	0.109676	0.304662	0.531855	0.556452	0.544131	0.544705	0.556452	0.512571	0.523981	0.536943
CENPN	611	0.115683	0.317951	0.404032	0.556452	0.542339	0.535414	0.556452	0.524668	0.531126	0.533948
ZNF207	612	2.04166e-09	3.95545e-08	0.574194	0.488351	0.836694	0.664095	0.692618	0.680503	0.718379	0.783948
RNASE2	612	0.000926233	0.00551104	0.556452	0.556452	0.542787	0.556452	0.556452	0.556452	0.556452	0.556452
PUM2	613	1.01821e-07	1.46457e-06	0.504032	0.450717	0.834901	0.560309	0.670596	0.611243	0.616794	0.620891
FXYD5	613	0.000143727	0.00105649	0.608871	0.463262	0.702509	0.676367	0.69727	0.714896	0.604414	0.640399
CD7	613	0.189031	0.458881	0.532661	0.556452	0.543683	0.514025	0.556452	0.412713	0.498161	0.500845
HNRNPDL	614	1.07514e-07	1.54379e-06	0.332258	0.502688	0.835125	0.714586	0.727667	0.599146	0.61262	0.659908
CLTC	614	3.41763e-07	4.44693e-06	0.437903	0.53853	0.812276	0.788219	0.754963	0.702562	0.686191	0.704608
PELI3	614	0.0483093	0.157764	0.509677	0.556452	0.556452	0.546809	0.538151	0.556452	0.537917	0.539555
IFFO2	615	0.00178814	0.0097921	0.596371	0.550179	0.656138	0.621318	0.630273	0.548387	0.560767	0.528802
LPCAT4	615	0.176106	0.43619	0.529435	0.556452	0.543235	0.509116	0.514888	0.556452	0.510187	0.499846
RPL21	616	3.60839e-05	0.000306851	0.456452	0.424731	0.719982	0.557153	0.526675	0.775142	0.543718	0.565438
TRNAU1AP	616	0.201693	0.484214	0.478629	0.556452	0.540995	0.534712	0.519851	0.525142	0.533744	0.50745
SRSF5	617	3.02746e-07	3.98915e-06	0.376613	0.378136	0.826837	0.698633	0.758065	0.631167	0.583616	0.659063
YRDC	617	0.00506267	0.0240723	0.578629	0.5	0.604839	0.57521	0.586538	0.588947	0.572934	0.580338
GIMAP5	617	0.567092	0.866387	0.507258	0.556452	0.529122	0.460905	0.519851	0.452324	0.371109	0.438863
ABR	618	7.6723e-10	1.59007e-08	0.448387	0.336918	0.77957	0.781206	0.669355	0.652277	0.731324	0.760676
RNASEK	618	0.00949737	0.0411924	0.458871	0.556452	0.556452	0.556452	0.538772	0.54056	0.548387	0.552227
DDX56	618	0.00723527	0.0327153	0.597581	0.490143	0.635753	0.552244	0.648263	0.636148	0.515846	0.549616
KLHL2	619	7.67107e-10	1.59007e-08	0.514919	0.512993	0.683468	0.706346	0.665633	0.676471	0.711517	0.68126
CRTC3	619	0.0185236	0.0721607	0.6	0.554211	0.635753	0.531732	0.522953	0.487903	0.496321	0.57427
_ENSG00000224397	619	0.0212734	0.0808478	0.216532	0.556452	0.556452	0.556452	0.556452	0.541034	0.54867	0.543779
DOPEY2	620	3.54854e-10	7.85302e-09	0.490726	0.56362	0.78741	0.742461	0.659739	0.716082	0.739601	0.755607
ZFYVE16	620	7.689e-10	1.59155e-08	0.48629	0.386201	0.723342	0.742987	0.659429	0.716082	0.73762	0.705607
MFN2	620	9.65863e-09	1.66396e-07	0.50121	0.485663	0.685036	0.73615	0.64268	0.742647	0.716964	0.703533
SGTB	620	4.21961e-05	0.000352878	0.597581	0.596774	0.702957	0.557854	0.725806	0.72296	0.565365	0.666667
COPS2	620	0.000241007	0.00167958	0.613306	0.439516	0.720206	0.690042	0.654156	0.70019	0.614672	0.655914
DHFR	620	0.000926233	0.00551104	0.534274	0.556452	0.556452	0.546108	0.536911	0.556452	0.556452	0.556452
MAP3K11	621	1.9167e-08	3.10592e-07	0.508871	0.49328	0.738127	0.728086	0.705955	0.742647	0.712861	0.672965
SCAF11	621	1.13875e-07	1.62113e-06	0.407258	0.327509	0.836022	0.684783	0.628412	0.587761	0.625283	0.634562
_ENSG00000251127	621	0.00185247	0.0100747	0.556452	0.556452	0.556452	0.556452	0.556452	0.556452	0.55157	0.556452
NDUFB11	622	0.0121817	0.0510519	0.575806	0.464158	0.573029	0.587658	0.580025	0.582543	0.557583	0.570507
_ENSG00000263335	622	0.0511014	0.165193	0.504032	0.556452	0.556452	0.512973	0.556452	0.541509	0.542516	0.542243
HTT	623	7.21047e-07	8.82977e-06	0.618548	0.320789	0.797939	0.72195	0.633375	0.645636	0.640775	0.735177
SEC16A	623	0.000148152	0.00108566	0.377419	0.356631	0.724238	0.666725	0.751241	0.737903	0.678622	0.658909
H6PD	623	0.00660242	0.0301613	0.496774	0.594086	0.607079	0.614306	0.544665	0.566888	0.59352	0.606144
SLC38A10	624	5.63321e-07	7.06044e-06	0.437097	0.445341	0.728047	0.721599	0.728288	0.750474	0.700905	0.70553
FAM120AOS	624	0.00974515	0.0421134	0.589516	0.540323	0.590054	0.587307	0.645161	0.613852	0.583192	0.583103
KLF2	624	0.287003	0.6049	0.346371	0.609767	0.599686	0.389551	0.537531	0.495019	0.415252	0.515899
CREBBP	625	1.2428e-07	1.74832e-06	0.43629	0.400538	0.836022	0.660589	0.66067	0.641841	0.621817	0.658065
OAT	625	0.000229837	0.00160577	0.525806	0.586918	0.593638	0.603086	0.629032	0.516129	0.61163	0.580952
BTG2	626	6.07647e-05	0.000486878	0.616935	0.5	0.757168	0.686185	0.640819	0.632827	0.471562	0.526728
FGFRL1	626	0.00177875	0.00974712	0.337903	0.573477	0.547939	0.585905	0.557692	0.555977	0.580079	0.55914
DEK	627	1.25027e-07	1.75735e-06	0.430645	0.360215	0.814964	0.706872	0.622829	0.714896	0.634126	0.647926
LPP	627	0.000116552	0.000874845	0.383871	0.349462	0.731631	0.71108	0.740695	0.495256	0.654924	0.61828
JMJD7-PLA2G4B	627	0.000260586	0.00179201	0.57621	0.575717	0.604839	0.536466	0.568859	0.604839	0.591044	0.536406
NAA25	627	0.000331459	0.0022171	0.606452	0.310932	0.611335	0.583976	0.466501	0.661765	0.59642	0.647926
GRASP	628	1.32793e-07	1.8571e-06	0.492742	0.226254	0.806676	0.756662	0.630273	0.689042	0.67268	0.701075
SNHG15	628	2.57593e-05	0.000228025	0.517742	0.58871	0.761201	0.695652	0.753102	0.755693	0.639643	0.701843
RFFL	628	0.231523	0.526798	0.585484	0.456093	0.505376	0.511921	0.588089	0.532258	0.487267	0.4851
RNF40	629	8.9335e-10	1.82643e-08	0.514516	0.567204	0.770161	0.742987	0.683623	0.711575	0.743633	0.713057
MGAT1	629	3.74226e-09	6.90452e-08	0.398387	0.462366	0.783154	0.780154	0.736352	0.712049	0.739955	0.750538
NADK	629	3.59632e-08	5.57781e-07	0.229032	0.515681	0.75	0.718619	0.633065	0.729839	0.698076	0.697005
MS4A4E	629	6.02439e-08	9.0079e-07	0.585484	0.44086	0.629032	0.629032	0.58995	0.629032	0.629032	0.629032
C2CD3	630	0.0594176	0.187313	0.515323	0.583333	0.586918	0.530505	0.539702	0.529412	0.561686	0.573579
PIK3R5	632	1.16961e-05	0.000111418	0.427419	0.490143	0.740591	0.75561	0.748139	0.566888	0.664969	0.67619
HDAC9	633	4.61782e-10	1.00195e-08	0.490323	0.0896057	0.741935	0.734572	0.524194	0.66888	0.703311	0.715054
NCKAP1L	633	1.93253e-08	3.12246e-07	0.429839	0.482079	0.802867	0.793829	0.651985	0.689279	0.750778	0.734562
CD2BP2	634	0.107643	0.300167	0.577016	0.491039	0.574373	0.560659	0.487593	0.559061	0.540181	0.54447
TMEM106B	634	0.256688	0.566703	0.468548	0.572581	0.558244	0.505961	0.502481	0.551233	0.485144	0.511982
BLOC1S6	635	4.93468e-10	1.06398e-08	0.612097	0.435484	0.776882	0.741585	0.664392	0.73482	0.732315	0.749462
UBE2E1	635	3.16219e-07	4.14698e-06	0.564516	0.469982	0.713038	0.743864	0.698201	0.697106	0.68513	0.671966
RECQL	635	7.4795e-06	7.43127e-05	0.412903	0.490143	0.672043	0.614306	0.712779	0.593928	0.664261	0.6149
DUS3L	635	0.119357	0.326646	0.529839	0.572581	0.569892	0.519635	0.498139	0.553131	0.500707	0.554992
PRKCB	636	1.18757e-07	1.67914e-06	0.235484	0.439068	0.810036	0.798387	0.529156	0.594402	0.744765	0.744547
_ENSG00000248429	636	5.07169e-06	5.20044e-05	0.571774	0.572581	0.596774	0.596774	0.596774	0.596774	0.596774	0.596774
SMU1	636	0.000296186	0.00201107	0.604032	0.511649	0.676523	0.649369	0.615385	0.585389	0.613611	0.643625
ATP2A2	637	1.32676e-07	1.85701e-06	0.583065	0.46147	0.802195	0.791199	0.733251	0.746442	0.730334	0.74447
WDR1	637	1.49359e-07	2.07482e-06	0.43871	0.451613	0.827733	0.761045	0.712159	0.689753	0.695175	0.740246
ELMO2	637	0.174413	0.433999	0.370968	0.584229	0.588262	0.514201	0.53567	0.494782	0.498373	0.506605
GNG5	638	1.31409e-09	2.6412e-08	0.494355	0.576165	0.693548	0.668303	0.640199	0.673624	0.680108	0.667742
BCKDK	638	3.20949e-06	3.43709e-05	0.568145	0.584229	0.610215	0.637097	0.620037	0.623577	0.624293	0.621121
PRPF3	638	0.000716128	0.00439285	0.555645	0.537186	0.675627	0.647616	0.726737	0.574004	0.578664	0.602995
PSMD5-AS1	638	0.025607	0.0943858	0.6	0.495072	0.59991	0.54979	0.641439	0.634013	0.533531	0.578187
NACA	639	1.75212e-08	2.8559e-07	0.478226	0.344086	0.814068	0.720898	0.650124	0.737192	0.642473	0.745929
NR1H2	639	4.37534e-05	0.000364619	0.393548	0.469982	0.623208	0.631837	0.580335	0.754981	0.554895	0.62788
TPI1	640	3.84119e-07	4.9363e-06	0.5125	0.405466	0.668235	0.743163	0.653536	0.565228	0.6059	0.621352
CACUL1	640	2.90893e-06	3.13946e-05	0.308871	0.325269	0.714606	0.65533	0.64206	0.738615	0.635823	0.690937
TXNDC11	640	4.02207e-06	4.20977e-05	0.441935	0.5	0.736111	0.735624	0.728288	0.700664	0.666667	0.658986
COG5	640	0.00652389	0.0299588	0.553226	0.604839	0.664875	0.634642	0.650744	0.557875	0.595925	0.618894
INIP	640	0.0191253	0.0740539	0.574194	0.484767	0.585125	0.576438	0.581266	0.55408	0.557725	0.570507
UBXN4	641	2.62603e-06	2.86591e-05	0.541129	0.478943	0.779122	0.751928	0.750931	0.633065	0.658178	0.722811
PDXK	641	7.0638e-06	7.05193e-05	0.395968	0.602151	0.660394	0.682328	0.594913	0.738615	0.649123	0.684178
VKORC1L1	641	0.0211472	0.0805052	0.574194	0.5	0.596774	0.564516	0.522953	0.567837	0.537493	0.551613
NUAK2	643	5.61289e-10	1.19756e-08	0.519355	0.462366	0.709677	0.683029	0.623449	0.670304	0.671194	0.696467
PRNP	643	3.9593e-08	6.08409e-07	0.594355	0.517025	0.807796	0.769986	0.740074	0.737192	0.731466	0.736866
_ENSG00000259652	643	0.0577236	0.182905	0.527823	0.573925	0.5625	0.570652	0.560174	0.509962	0.556593	0.560829
ADAM17	645	9.08403e-10	1.85493e-08	0.395161	0.525986	0.786738	0.779804	0.722705	0.703985	0.744199	0.761751
GOLGA3	645	0.00270207	0.0140437	0.61129	0.387993	0.693548	0.648317	0.563275	0.648008	0.625778	0.603687
LPAR2	645	0.0266402	0.0970546	0.395968	0.571685	0.52509	0.539271	0.562655	0.596774	0.554895	0.552381
TRIM8	646	1.67905e-09	3.32257e-08	0.378226	0.433692	0.732527	0.653927	0.672457	0.698767	0.713356	0.69447
PNPLA6	646	1.98297e-05	0.000179351	0.466129	0.59319	0.663082	0.656206	0.596774	0.619782	0.643817	0.624117
COL9A2	646	0.00185247	0.0100747	0.556452	0.364247	0.543683	0.556452	0.516129	0.542457	0.543081	0.556452
HEATR3	647	6.51597e-10	1.36573e-08	0.403226	0.602151	0.748656	0.714937	0.693548	0.715844	0.703735	0.721966
RBM25	647	1.69761e-07	2.34453e-06	0.425403	0.340502	0.833109	0.71371	0.674938	0.726755	0.637097	0.706298
DYNC1LI2	647	4.89372e-06	5.04593e-05	0.603226	0.559588	0.761425	0.733696	0.73294	0.757827	0.70225	0.704762
PLEKHA5	647	0.486037	0.774589	0.556452	0.236111	0.475358	0.525421	0.53567	0.494307	0.476231	0.502919
TNFSF13B	648	1.71468e-09	3.38502e-08	0.375	0.361111	0.677419	0.65568	0.653226	0.6537	0.670204	0.661444
BIRC6	648	1.73484e-07	2.39e-06	0.43629	0.455197	0.831541	0.615358	0.672457	0.572106	0.579443	0.620737
KIF1C	648	2.34404e-05	0.000209278	0.464919	0.584229	0.670027	0.663043	0.701613	0.655123	0.650538	0.644777
FAM114A2	648	0.153304	0.391791	0.556452	0.526434	0.556452	0.514376	0.514268	0.541983	0.534734	0.517742
ARFGAP3	649	1.04646e-05	0.000100666	0.558065	0.59767	0.644265	0.663745	0.616005	0.616698	0.660512	0.657911
PYGM	649	0.206308	0.492372	0.556452	0.41353	0.528226	0.534362	0.51799	0.541509	0.484295	0.52788
RHOT1	650	1.17723e-06	1.38396e-05	0.551613	0.466846	0.682796	0.673562	0.711538	0.635674	0.663837	0.678034
MRPL28	650	0.0908335	0.2634	0.556452	0.420699	0.543235	0.545056	0.53629	0.556452	0.531551	0.534255
PIK3IP1	650	0.636477	0.929307	0.352419	0.570789	0.396505	0.196704	0.483251	0.372391	0.232032	0.304916
ZNF25	651	0.0441674	0.147864	0.435484	0.570789	0.585125	0.574334	0.542184	0.566888	0.552207	0.556989
OCEL1	651	0.0574912	0.182276	0.556452	0.529122	0.516801	0.556452	0.556452	0.54056	0.533885	0.541782
DNAJC5	652	9.63957e-07	1.15411e-05	0.486694	0.452957	0.713934	0.661992	0.677109	0.743359	0.654358	0.705684
PHF12	652	0.00080012	0.00484909	0.464516	0.479391	0.65793	0.567672	0.723325	0.569497	0.559635	0.568126
LIMK2	652	0.0231296	0.086988	0.555645	0.570789	0.558244	0.564867	0.527916	0.571157	0.54867	0.568971
IFT52	652	0.025943	0.0951815	0.556452	0.529122	0.528226	0.556452	0.520471	0.556452	0.543789	0.547389
MAPK7	653	9.34065e-09	1.61085e-07	0.42621	0.589158	0.647849	0.669355	0.669355	0.611006	0.659875	0.65576
PAPD4	653	1.84029e-07	2.51446e-06	0.324194	0.544803	0.808244	0.717041	0.688586	0.687381	0.658602	0.699539
FKBP14	653	0.077829	0.231126	0.556452	0.530018	0.543235	0.556452	0.536911	0.542457	0.525679	0.522427
NAA16	654	0.0099735	0.0428997	0.58629	0.589158	0.596326	0.462132	0.526365	0.640417	0.50573	0.578879
SERPINE1	654	0.212801	0.505269	0.556452	0.525538	0.530018	0.545757	0.538772	0.541983	0.516483	0.52427
PARP4	655	4.699e-07	5.97865e-06	0.348387	0.334229	0.769713	0.782959	0.647643	0.585863	0.680956	0.696006
PRUNE2	655	0.0777465	0.231126	0.556452	0.528226	0.515009	0.534712	0.556452	0.556452	0.538625	0.537711
TRAF7	656	4.87641e-05	0.000400164	0.519355	0.583333	0.62276	0.609748	0.614144	0.602467	0.61927	0.599693
ABHD17B	656	0.122229	0.333027	0.556452	0.47267	0.528674	0.524719	0.460608	0.481262	0.519808	0.541321
CTBS	657	2.19546e-06	2.43417e-05	0.493548	0.594086	0.6819	0.649369	0.632754	0.665085	0.650962	0.659601
SCAMP3	657	0.0757427	0.226263	0.556452	0.5	0.556452	0.510519	0.556452	0.525142	0.543081	0.536943
NDEL1	658	2.57079e-09	4.86724e-08	0.475	0.443548	0.799283	0.762973	0.692928	0.764706	0.688314	0.772811
CCT3	658	0.00106066	0.00622845	0.443548	0.59095	0.605959	0.580295	0.600496	0.671964	0.539898	0.608218
ADPRHL2	658	0.0389145	0.132844	0.556452	0.421595	0.543235	0.556452	0.556452	0.527989	0.543506	0.532719
PDLIM7	659	1.94006e-09	3.77697e-08	0.568952	0.559588	0.626792	0.629032	0.621588	0.653226	0.653226	0.644931
SREK1	659	2.04995e-07	2.77812e-06	0.484677	0.404122	0.829749	0.694951	0.615074	0.671015	0.590266	0.721736
AP1G1	659	2.6992e-07	3.58215e-06	0.558065	0.432796	0.810484	0.786816	0.67835	0.694497	0.66412	0.648387
GBE1	659	0.00281158	0.0145492	0.517339	0.581541	0.599686	0.624299	0.550558	0.608634	0.57916	0.589478
GBP3	659	0.486037	0.774589	0.556452	0.396057	0.52957	0.524719	0.51861	0.485531	0.502334	0.514439
HADHA	660	8.83725e-10	1.80897e-08	0.466532	0.464158	0.732303	0.696003	0.712159	0.663662	0.692841	0.735177
MDM4	660	2.09135e-07	2.82961e-06	0.556452	0.342294	0.827285	0.691445	0.558623	0.637571	0.617926	0.696083
KIF18A	660	0.0389145	0.132844	0.556452	0.444444	0.542787	0.556452	0.556452	0.541034	0.543364	0.537711
ZNF267	661	2.91102e-05	0.000253242	0.57379	0.494624	0.714382	0.715112	0.724256	0.698767	0.663908	0.671352
CCRL2	661	0.00106879	0.00624534	0.556452	0.473566	0.544131	0.556452	0.522333	0.556452	0.556452	0.551152
RAB5C	661	0.00171276	0.00942898	0.431855	0.572133	0.592966	0.572055	0.58964	0.546964	0.584677	0.574117
GNB4	662	2.02404e-09	3.92588e-08	0.320565	0.375896	0.66353	0.677945	0.550868	0.685484	0.675368	0.671505
UBXN7	662	2.13016e-07	2.87978e-06	0.551613	0.562724	0.810932	0.714937	0.675558	0.668406	0.668506	0.669432
DNAJC14	662	0.0295175	0.105664	0.447581	0.569892	0.571237	0.575736	0.534119	0.565465	0.561969	0.559908
RAB9A	662	0.118555	0.324557	0.556452	0.439964	0.513217	0.545407	0.51737	0.525617	0.534027	0.535868
SNAI1	663	0.0103793	0.0445187	0.556452	0.441756	0.556452	0.556452	0.539392	0.556452	0.543506	0.551767
MOB2	663	0.0251913	0.0937001	0.549194	0.569892	0.545251	0.587307	0.580645	0.550285	0.524759	0.521198
RCSD1	664	1.05421e-09	2.13954e-08	0.512097	0.52957	0.78741	0.779979	0.691067	0.729364	0.736984	0.775883
MBNL1	664	2.23785e-07	3.01313e-06	0.362097	0.21595	0.830197	0.597651	0.704404	0.525617	0.480192	0.635177
COLGALT1	664	2.90092e-07	3.84372e-06	0.240323	0.598118	0.771729	0.759116	0.593983	0.730787	0.70133	0.698003
STK40	664	2.07463e-06	2.31097e-05	0.426613	0.592294	0.621416	0.663394	0.640819	0.675996	0.656197	0.637942
CDC42	665	8.49667e-08	1.23603e-06	0.51371	0.469086	0.746864	0.763675	0.602667	0.75	0.655419	0.728341
CXXC1	665	0.00120358	0.00692359	0.468145	0.59319	0.630824	0.620442	0.594913	0.617173	0.625566	0.62235
HELB	665	0.243019	0.545203	0.556452	0.353495	0.496416	0.360975	0.556452	0.50925	0.35017	0.36851
DENND4B	666	7.75356e-08	1.13787e-06	0.477419	0.540323	0.767473	0.762623	0.741935	0.714896	0.69843	0.73702
ZC3H10	666	0.025943	0.0951815	0.556452	0.528226	0.540995	0.556452	0.538772	0.527514	0.543506	0.547849
C7orf55-LUC7L2	667	0.00121121	0.00696508	0.512903	0.603047	0.694892	0.671459	0.615385	0.578748	0.564375	0.641475
NEK3	667	0.00978342	0.042213	0.556452	0.530914	0.544131	0.546809	0.556452	0.556452	0.536007	0.552074
PIEZO1	668	6.2954e-06	6.3419e-05	0.318548	0.375448	0.664427	0.757363	0.743176	0.687381	0.620968	0.648387
TMEM8A	668	0.00381216	0.0189549	0.504839	0.578853	0.58871	0.610098	0.596774	0.582543	0.578098	0.593548
VARS2	668	0.225538	0.519106	0.556452	0.446237	0.529122	0.532959	0.494727	0.541034	0.529711	0.52212
ANO6	669	1.15631e-07	1.64192e-06	0.591935	0.494624	0.793907	0.741935	0.671216	0.629032	0.675014	0.717819
TK2	669	3.50627e-05	0.000299545	0.465726	0.584677	0.640457	0.653226	0.636166	0.62666	0.617006	0.628034
SQRDL	669	0.00106879	0.00624534	0.556452	0.528226	0.556452	0.534712	0.556452	0.556452	0.556452	0.53725
PQLC1	670	1.4548e-09	2.90994e-08	0.460484	0.387993	0.710573	0.737728	0.694169	0.713472	0.704301	0.717665
HDLBP	670	6.39511e-08	9.49398e-07	0.48871	0.462366	0.81474	0.736325	0.721774	0.687144	0.698713	0.741475
SAMD4B	670	6.07739e-07	7.56147e-06	0.464919	0.525986	0.763217	0.76385	0.704404	0.739564	0.695175	0.699539
VAMP1	670	0.486037	0.774589	0.556452	0.52733	0.501792	0.465288	0.519231	0.496205	0.507286	0.459063
C12orf10	671	0.0551799	0.176427	0.556452	0.529122	0.530018	0.556452	0.539392	0.542932	0.539049	0.542089
ANKRD50	672	1.52168e-09	3.02916e-08	0.584677	0.548387	0.65905	0.668654	0.645782	0.662713	0.665393	0.67404
CAPRIN1	672	4.96641e-07	6.30443e-06	0.46129	0.333333	0.743728	0.745792	0.744417	0.736243	0.72708	0.698464
MT-CO2	672	6.36314e-07	7.89675e-06	0.271774	0.271505	0.810932	0.795933	0.735732	0.706831	0.62974	0.700154
GDAP2	672	1.12995e-05	0.000107949	0.475806	0.536738	0.732975	0.681627	0.674938	0.73482	0.670628	0.681567
SLC31A1	673	3.06054e-09	5.71893e-08	0.530645	0.583781	0.667563	0.666199	0.667184	0.635436	0.673529	0.668894
CCDC88B	673	3.03375e-08	4.77199e-07	0.333871	0.439964	0.719086	0.785764	0.590571	0.686433	0.680108	0.754531
CCDC69	673	1.42647e-07	1.98656e-06	0.465323	0.602599	0.730287	0.690393	0.69665	0.526565	0.69652	0.722657
TRMT10A	673	0.0374267	0.128556	0.556452	0.530018	0.556452	0.556452	0.536911	0.54056	0.530136	0.547235
PTGES2	674	0.171033	0.4268	0.556452	0.43638	0.544131	0.500526	0.51861	0.514943	0.5162	0.533948
RUFY1	675	3.34359e-07	4.3574e-06	0.56371	0.53405	0.702509	0.735975	0.638958	0.662239	0.681664	0.673425
ECE1	675	0.026093	0.0955775	0.532661	0.58647	0.590054	0.577139	0.62469	0.628321	0.52384	0.557066
IGSF10	676	0.0113355	0.0479405	0.556452	0.498208	0.52957	0.534712	0.556452	0.556452	0.529004	0.551306
EFCAB4B	676	0.0184134	0.0717984	0.459677	0.58647	0.615143	0.620091	0.596154	0.553131	0.56296	0.579186
PTEN	677	7.09489e-09	1.24813e-07	0.503629	0.326613	0.795923	0.782083	0.719913	0.709915	0.736276	0.75937
SLC36A4	677	6.34962e-07	7.88585e-06	0.560484	0.595878	0.709229	0.665498	0.666873	0.669829	0.665676	0.682028
RLIM	678	2.48395e-07	3.31764e-06	0.453226	0.505824	0.816084	0.677244	0.685174	0.7213	0.625141	0.675499
TAX1BP1	678	6.47933e-05	0.000515435	0.342742	0.540771	0.750224	0.646564	0.740385	0.655835	0.623585	0.665515
XKR8	678	0.00654665	0.0300459	0.556452	0.471774	0.556452	0.556452	0.556452	0.556452	0.551995	0.546774
JMY	678	0.0608562	0.191088	0.509274	0.59767	0.619624	0.501578	0.633685	0.583491	0.438455	0.478264
PSME2	679	0.0283943	0.102303	0.521774	0.5681	0.581989	0.548738	0.5366	0.568311	0.552207	0.567281
[truncated: 14,768 more rows]

## Sheet: 8
	Top	p.value	FDR	overlap.6	overlap.2	overlap.3	overlap.7	overlap.1	overlap.9	overlap.4	overlap.5
[truncated: 16,642 more rows]

[truncated: 6 more sheets: 3, 7, 1, 9, 4, 5]
