# Supplementary material for: A Scalable Strand-Specific Protocol Enabling Full-Length Total RNA Sequencing From Single Cells
Source: Front Genet. 2021 Jun 3;12:665888. doi: 10.3389/fgene.2021.665888 (PMC8209500; doi:10.3389/fgene.2021.665888)
Supplement: Supplementary file 3 [file Table_3.XLSX]

## Sheet: cell type pools
tran_id	gene_id	cell1	cell2	prior1	prior2	pis1	psi2	C1in	C1out	C2in	C2out	prior_prob	post_prob	Bayes_factor
ENSG00000101363.8.in	ENSG00000101363.8	cd4_t	dc	0.668	0.509	0.077	0.873	0	0	2	0	0.16	0.001	160
ENSG00000163867.12.in	ENSG00000163867.12	cd4_t	dc	0.626	0.703	0.967	0.058	23	0	0	7	0.15	0	2000
ENSG00000163867.12.in	ENSG00000163867.12	cd8_t	dc	0.67	0.703	0.973	0.058	15	0	0	7	0.15	0	2000
ENSG00000048740.13.in	ENSG00000048740.13	b_cell	cd14_monocyte	0.71	0.704	0.115	0.88	1	10	32	3	0.13	0.001	130
ENSG00000048740.13.in	ENSG00000048740.13	b_cell	cd16_monocyte	0.71	0.866	0.115	0.944	1	10	55	2	0.13	0.001	130
ENSG00000048740.13.in	ENSG00000048740.13	b_cell	cd4_t	0.71	0.781	0.115	0.873	1	10	93	11	0.13	0.002	65
ENSG00000048740.13.in	ENSG00000048740.13	b_cell	cd8_t	0.71	0.644	0.115	0.939	1	10	67	3	0.13	0	2000
ENSG00000048740.13.in	ENSG00000048740.13	b_cell	nk	0.71	0.844	0.115	0.976	1	10	35	0	0.15	0	2000
ENSG00000048740.13.in	ENSG00000048740.13	cd14_monocyte	dc	0.704	0.705	0.883	0.093	32	3	2	17	0.12	0	2000
ENSG00000048740.13.in	ENSG00000048740.13	cd16_monocyte	dc	0.866	0.705	0.952	0.093	55	2	2	17	0.16	0	2000
ENSG00000048740.13.in	ENSG00000048740.13	cd4_t	dc	0.781	0.705	0.861	0.093	93	11	2	17	0.18	0	2000
ENSG00000048740.13.in	ENSG00000048740.13	cd8_t	dc	0.644	0.705	0.941	0.093	67	3	2	17	0.15	0	2000
ENSG00000048740.13.in	ENSG00000048740.13	dc	nk	0.705	0.844	0.092	0.976	2	17	35	0	0.14	0	2000
ENSG00000168137.11.in	ENSG00000168137.11	cd14_monocyte	cd4_t	0.027	0.012	0.176	0.832	0	3	67	15	0.39	0.029	14
ENSG00000168137.11.in	ENSG00000168137.11	cd4_t	cd8_t	0.012	0.023	0.818	0.012	67	15	1	65	0.41	0	2000
ENSG00000168137.11.in	ENSG00000168137.11	cd4_t	dc	0.012	0.034	0.818	0.012	67	15	0	18	0.4	0	2000
ENSG00000168137.11.in	ENSG00000168137.11	cd4_t	nk	0.012	0.062	0.818	0.111	67	15	3	24	0.35	0.009	39
ENSG00000123146.15.in	ENSG00000123146.15	b_cell	nk	0.689	0.671	0.635	0.08	8	3	7	61	0.12	0.004	31
ENSG00000123146.15.in	ENSG00000123146.15	cd14_monocyte	cd8_t	0.727	0.506	0.207	0.523	65	171	91	59	0.15	0.001	150
ENSG00000123146.15.in	ENSG00000123146.15	cd4_t	cd8_t	0.706	0.506	0.218	0.523	44	108	91	59	0.17	0.002	83
ENSG00000123146.15.in	ENSG00000123146.15	cd8_t	nk	0.506	0.671	0.527	0.08	91	59	7	61	0.11	0	2000
ENSG00000100099.16.in	ENSG00000100099.16	b_cell	cd4_t	0.451	0.538	0.149	0.926	0	1	7	0	0.11	0.003	35
ENSG00000153094.17.in	ENSG00000153094.17	b_cell	cd4_t	0.321	0.94	0.292	0.97	0	1	13	0	0.09	0.004	22
ENSG00000147439.7.in	ENSG00000147439.7	cd14_monocyte	cd4_t	0.018	0.012	0.007	0.422	0	14	6	5	0.43	0	2000
ENSG00000147439.7.in	ENSG00000147439.7	cd16_monocyte	cd4_t	0.036	0.012	0.101	0.422	0	0	6	5	0.4	0.033	12
ENSG00000147439.7.in	ENSG00000147439.7	cd4_t	cd8_t	0.012	0.026	0.417	0.037	6	5	0	15	0.39	0.013	30
ENSG00000147439.7.in	ENSG00000147439.7	cd4_t	dc	0.012	0.014	0.417	0.073	6	5	0	0	0.43	0.031	14
ENSG00000110422.7.in	ENSG00000110422.7	cd14_monocyte	cd8_t	0.13	0.294	0.839	0.08	90	14	1	15	0.17	0	2000
ENSG00000110422.7.in	ENSG00000110422.7	cd14_monocyte	dc	0.13	0.201	0.839	0.172	90	14	0	0	0.17	0.003	57
ENSG00000110422.7.in	ENSG00000110422.7	cd4_t	cd8_t	0.486	0.294	0.954	0.08	39	2	1	15	0.15	0	2000
ENSG00000110422.7.in	ENSG00000110422.7	cd4_t	dc	0.486	0.201	0.954	0.172	39	2	0	0	0.14	0	2000
ENSG00000204574.8.in	ENSG00000204574.8	cd14_monocyte	cd16_monocyte	0.859	0.769	0.944	0.054	81	3	3	45	0.18	0	2000
ENSG00000204574.8.in	ENSG00000204574.8	cd16_monocyte	cd4_t	0.769	0.98	0.055	0.991	3	45	63	0	0.21	0	2000
ENSG00000204574.8.in	ENSG00000204574.8	cd16_monocyte	cd8_t	0.769	0.839	0.055	0.951	3	45	30	1	0.19	0	2000
ENSG00000204574.8.in	ENSG00000204574.8	cd16_monocyte	dc	0.769	0.947	0.055	0.971	3	45	31	0	0.21	0	2000
ENSG00000204574.8.in	ENSG00000204574.8	cd16_monocyte	nk	0.769	0.909	0.055	0.983	3	45	29	0	0.18	0	2000
ENSG00000100796.13.in	ENSG00000100796.13	cd14_monocyte	cd8_t	0.613	0.07	0.281	0.008	26	45	0	47	0.14	0	2000
ENSG00000100796.13.in	ENSG00000100796.13	cd14_monocyte	dc	0.613	0.158	0.281	0.012	26	45	1	56	0.13	0	2000
ENSG00000100796.13.in	ENSG00000100796.13	cd16_monocyte	cd4_t	0.122	0.343	0.102	0.467	2	17	78	62	0.19	0.006	31
ENSG00000100796.13.in	ENSG00000100796.13	cd4_t	cd8_t	0.343	0.07	0.467	0.008	78	62	0	47	0.22	0	2000
ENSG00000100796.13.in	ENSG00000100796.13	cd4_t	dc	0.343	0.158	0.467	0.012	78	62	1	56	0.18	0	2000
ENSG00000204604.5.in	ENSG00000204604.5	cd14_monocyte	nk	0.019	0.03	0.091	0.573	1	18	4	3	0.41	0.025	17
ENSG00000204604.5.in	ENSG00000204604.5	cd16_monocyte	nk	0.04	0.03	0.077	0.573	3	28	4	3	0.36	0.012	30
ENSG00000204604.5.in	ENSG00000204604.5	cd4_t	nk	0.008	0.03	0.072	0.573	5	54	4	3	0.42	0.013	32
ENSG00000204604.5.in	ENSG00000204604.5	cd8_t	nk	0.006	0.03	0.023	0.573	1	49	4	3	0.47	0.007	67
ENSG00000204604.5.in	ENSG00000204604.5	dc	nk	0.008	0.03	0.025	0.573	1	36	4	3	0.44	0.004	110
ENSG00000153113.19.in	ENSG00000153113.19	b_cell	cd14_monocyte	0.645	0.849	0.085	0.88	2	14	33	2	0.14	0	2000
ENSG00000153113.19.in	ENSG00000153113.19	b_cell	cd16_monocyte	0.645	0.735	0.085	0.963	2	14	15	0	0.14	0	2000
ENSG00000153113.19.in	ENSG00000153113.19	b_cell	cd4_t	0.645	0.623	0.085	0.987	2	14	42	0	0.14	0	2000
ENSG00000153113.19.in	ENSG00000153113.19	b_cell	cd8_t	0.645	0.512	0.085	0.948	2	14	18	0	0.12	0	2000
ENSG00000153113.19.in	ENSG00000153113.19	b_cell	dc	0.645	0.808	0.085	0.972	2	14	26	0	0.12	0	2000
ENSG00000153113.19.in	ENSG00000153113.19	b_cell	nk	0.645	0.618	0.085	0.914	2	14	6	0	0.13	0	2000
ENSG00000123146.15.AS2.in	ENSG00000123146.15.AS2	cd16_monocyte	dc	0.098	0.212	0.857	0.191	42	6	0	0	0.2	0.014	14
ENSG00000123146.15.AS2.in	ENSG00000123146.15.AS2	cd4_t	dc	0.737	0.212	0.95	0.191	45	2	0	0	0.13	0.012	11
ENSG00000123146.15.AS2.in	ENSG00000123146.15.AS2	cd8_t	dc	0.255	0.212	0.946	0.191	97	4	0	0	0.16	0.015	11
ENSG00000124782.15.in	ENSG00000124782.15	b_cell	nk	0.63	0.65	0.21	0.914	5	19	10	0	0.11	0.003	36
ENSG00000124782.15.in	ENSG00000124782.15	cd14_monocyte	nk	0.315	0.65	0.048	0.914	8	180	10	0	0.12	0	2000
ENSG00000124782.15.in	ENSG00000124782.15	dc	nk	0.316	0.65	0.158	0.914	9	46	10	0	0.12	0.004	29
ENSG00000134744.9.in	ENSG00000134744.9	b_cell	cd14_monocyte	0.76	0.872	0.924	0.046	6	0	1	14	0.17	0	2000
ENSG00000134744.9.in	ENSG00000134744.9	cd14_monocyte	cd4_t	0.872	0.921	0.045	0.651	1	14	13	4	0.22	0.001	220
ENSG00000134744.9.in	ENSG00000134744.9	cd14_monocyte	cd8_t	0.872	0.832	0.045	0.986	1	14	53	0	0.19	0	2000
ENSG00000134744.9.in	ENSG00000134744.9	cd14_monocyte	nk	0.872	0.853	0.045	0.821	1	14	0	0	0.22	0.012	19
ENSG00000137210.9.in	ENSG00000137210.9	cd14_monocyte	dc	0.411	0.114	0.906	0.042	5	0	0	13	0.16	0	2000
ENSG00000119778.10.in	ENSG00000119778.10	b_cell	cd14_monocyte	0.583	0.591	0.902	0.043	3	0	0	11	0.11	0	2000
ENSG00000119778.10.in	ENSG00000119778.10	b_cell	cd8_t	0.583	0.659	0.902	0.013	3	0	1	38	0.12	0	2000
ENSG00000119778.10.in	ENSG00000119778.10	cd14_monocyte	nk	0.591	0.624	0.041	0.769	0	11	0	0	0.12	0	2000
ENSG00000119778.10.in	ENSG00000119778.10	cd8_t	nk	0.659	0.624	0.013	0.769	1	38	0	0	0.12	0	2000
ENSG00000172673.6.in	ENSG00000172673.6	cd4_t	cd8_t	0.584	0.61	0.362	0.97	144	183	209	5	0.16	0	2000
ENSG00000172673.6.in	ENSG00000172673.6	cd8_t	nk	0.61	0.436	0.969	0.237	209	5	18	42	0.12	0	2000
ENSG00000168827.10.in	ENSG00000168827.10	b_cell	cd4_t	0.433	0.928	0.264	0.991	4	7	37	0	0.098	0.002	49
ENSG00000168827.10.in	ENSG00000168827.10	b_cell	cd8_t	0.433	0.901	0.264	0.939	4	7	7	0	0.092	0.008	12
ENSG00000165322.13.in	ENSG00000165322.13	b_cell	cd14_monocyte	0.094	0.1	0.148	0.981	0	0	49	1	0.22	0.002	110
ENSG00000165322.13.in	ENSG00000165322.13	b_cell	cd8_t	0.094	0.122	0.148	0.824	0	0	4	0	0.22	0.002	110
ENSG00000165322.13.in	ENSG00000165322.13	b_cell	nk	0.094	0.297	0.148	0.749	0	0	1	0	0.15	0.013	11
ENSG00000165322.13.in	ENSG00000165322.13	cd14_monocyte	cd4_t	0.1	0.034	0.978	0.063	49	1	0	2	0.25	0	2000
ENSG00000165322.13.in	ENSG00000165322.13	cd4_t	cd8_t	0.034	0.122	0.06	0.824	0	2	4	0	0.24	0	2000
ENSG00000165322.13.in	ENSG00000165322.13	cd4_t	nk	0.034	0.297	0.06	0.749	0	2	1	0	0.14	0.001	140
ENSG00000173226.12.in	ENSG00000173226.12	b_cell	cd14_monocyte	0.828	0.947	0.165	0.984	2	10	65	0	0.19	0	2000
ENSG00000173226.12.in	ENSG00000173226.12	b_cell	cd4_t	0.828	0.971	0.165	0.976	2	10	11	0	0.19	0.001	190
ENSG00000173226.12.in	ENSG00000173226.12	b_cell	dc	0.828	0.967	0.165	0.994	2	10	38	0	0.22	0	2000
ENSG00000173226.12.in	ENSG00000173226.12	b_cell	nk	0.828	0.857	0.165	0.944	2	10	16	0	0.17	0	2000
ENSG00000173226.12.in	ENSG00000173226.12	cd14_monocyte	cd16_monocyte	0.947	0.897	0.983	0.071	65	0	1	16	0.23	0	2000
ENSG00000173226.12.in	ENSG00000173226.12	cd16_monocyte	cd4_t	0.897	0.971	0.07	0.976	1	16	11	0	0.27	0	2000
ENSG00000173226.12.in	ENSG00000173226.12	cd16_monocyte	dc	0.897	0.967	0.07	0.994	1	16	38	0	0.29	0	2000
ENSG00000173226.12.in	ENSG00000173226.12	cd16_monocyte	nk	0.897	0.857	0.07	0.944	1	16	16	0	0.21	0	2000
ENSG00000172671.15.in	ENSG00000172671.15	b_cell	cd8_t	0.109	0.105	0.142	0.9	0	0	6	0	0.21	0.008	26
ENSG00000172671.15.in	ENSG00000172671.15	cd14_monocyte	cd8_t	0.025	0.105	0.12	0.9	0	0	6	0	0.3	0.01	30
ENSG00000172671.15.in	ENSG00000172671.15	cd16_monocyte	cd8_t	0.084	0.105	0.019	0.9	0	22	6	0	0.23	0	2000
ENSG00000172671.15.in	ENSG00000172671.15	cd4_t	cd8_t	0.072	0.105	0.012	0.9	0	32	6	0	0.21	0	2000
ENSG00000172671.15.in	ENSG00000172671.15	cd8_t	nk	0.105	0.118	0.91	0.178	6	0	0	0	0.21	0.015	14
ENSG00000164329.9.in	ENSG00000164329.9	b_cell	cd8_t	0.931	0.966	0.834	0.174	0	0	8	18	0.31	0.007	45
ENSG00000164329.9.in	ENSG00000164329.9	cd14_monocyte	cd8_t	0.97	0.966	0.969	0.174	9	0	8	18	0.35	0	2000
ENSG00000164329.9.in	ENSG00000164329.9	cd16_monocyte	cd8_t	0.968	0.966	0.984	0.174	20	0	8	18	0.33	0	2000
ENSG00000164329.9.in	ENSG00000164329.9	cd4_t	cd8_t	0.991	0.966	0.978	0.174	6	0	8	18	0.38	0	2000
ENSG00000164329.9.in	ENSG00000164329.9	cd8_t	dc	0.966	0.966	0.174	0.943	8	18	0	0	0.35	0.006	58
ENSG00000164329.9.in	ENSG00000164329.9	cd8_t	nk	0.966	0.967	0.174	0.923	8	18	0	0	0.38	0	2000
ENSG00000071626.12.in	ENSG00000071626.12	cd14_monocyte	cd16_monocyte	0.831	0.672	0.975	0.525	19	0	1	0	0.17	0.017	10
ENSG00000114956.15.in	ENSG00000114956.15	cd4_t	dc	0.963	0.98	0.49	0.95	1	0	0	0	0.39	0.038	10
ENSG00000115355.11.in	ENSG00000115355.11	b_cell	dc	0.514	0.458	0.958	0.37	22	0	6	6	0.12	0.009	13
ENSG00000145293.10.in	ENSG00000145293.10	cd14_monocyte	dc	0.725	0.68	0.321	0.959	7	8	14	0	0.14	0.005	27
ENSG00000197343.6.in	ENSG00000197343.6	cd14_monocyte	dc	0.44	0.686	0.068	0.92	1	13	10	0	0.13	0.005	27
ENSG00000197343.6.in	ENSG00000197343.6	cd4_t	dc	0.396	0.686	0.03	0.92	3	74	10	0	0.15	0	2000
ENSG00000197343.6.in	ENSG00000197343.6	dc	nk	0.686	0.343	0.919	0.126	10	0	1	10	0.12	0.01	12
ENSG00000169398.15.in	ENSG00000169398.15	b_cell	cd4_t	0.853	0.953	0.884	0.152	1	0	4	15	0.22	0.006	36
ENSG00000169398.15.in	ENSG00000169398.15	b_cell	dc	0.853	0.819	0.884	0.112	1	0	2	12	0.17	0.004	44
ENSG00000169398.15.in	ENSG00000169398.15	cd4_t	cd8_t	0.953	0.963	0.157	0.885	4	15	0	0	0.33	0.019	18
ENSG00000169398.15.in	ENSG00000169398.15	cd8_t	dc	0.963	0.819	0.886	0.112	0	0	2	12	0.25	0.019	13
ENSG00000141627.9.in	ENSG00000141627.9	b_cell	dc	0.068	0.01	0.119	0.752	0	0	2	0	0.34	0.014	24
ENSG00000141627.9.in	ENSG00000141627.9	cd14_monocyte	dc	0.003	0.01	0.032	0.752	0	0	2	0	0.59	0.004	150
ENSG00000141627.9.in	ENSG00000141627.9	cd16_monocyte	dc	0.011	0.01	0.076	0.752	0	0	2	0	0.49	0.005	99
ENSG00000141627.9.in	ENSG00000141627.9	cd4_t	dc	0.002	0.01	0.003	0.752	0	18	2	0	0.54	0	2000
ENSG00000141627.9.in	ENSG00000141627.9	cd8_t	dc	0.006	0.01	0.009	0.752	0	12	2	0	0.54	0.001	540
ENSG00000141627.9.in	ENSG00000141627.9	dc	nk	0.01	0.041	0.744	0.045	2	0	0	1	0.43	0.006	71
ENSG00000127124.9.in	ENSG00000127124.9	b_cell	dc	0.722	0.76	0.284	0.95	0	1	6	0	0.15	0.009	17
ENSG00000257727.1.in	ENSG00000257727.1	b_cell	dc	0.509	0.794	0.626	0.078	21	6	1	9	0.1	0.007	15
ENSG00000257727.1.in	ENSG00000257727.1	cd14_monocyte	cd4_t	0.943	0.926	0.254	0.929	16	25	2	0	0.27	0.004	68
ENSG00000257727.1.in	ENSG00000257727.1	cd4_t	dc	0.926	0.794	0.935	0.078	2	0	1	9	0.2	0	2000
ENSG00000257727.1.in	ENSG00000257727.1	cd4_t	nk	0.926	0.607	0.935	0.2	2	0	8	16	0.13	0.001	130
ENSG00000197312.7.in	ENSG00000197312.7	b_cell	cd14_monocyte	0.623	0.888	0.154	0.975	1	6	36	0	0.14	0.002	68
ENSG00000197312.7.in	ENSG00000197312.7	b_cell	cd16_monocyte	0.623	0.906	0.154	0.936	1	6	11	0	0.13	0.002	64
ENSG00000197312.7.in	ENSG00000197312.7	b_cell	cd4_t	0.623	0.826	0.154	0.911	1	6	23	1	0.15	0.004	37
ENSG00000197312.7.in	ENSG00000197312.7	b_cell	cd8_t	0.623	0.94	0.154	0.95	1	6	16	0	0.14	0.003	45
ENSG00000130313.2.in	ENSG00000130313.2	b_cell	dc	0.853	0.822	0.732	0.081	0	0	0	6	0.17	0.014	12
ENSG00000147854.12.in	ENSG00000147854.12	b_cell	dc	0.132	0.04	0.071	0.955	3	33	27	1	0.25	0	2000
ENSG00000147854.12.in	ENSG00000147854.12	cd14_monocyte	dc	0.038	0.04	0.114	0.955	1	5	27	1	0.35	0	2000
ENSG00000147854.12.in	ENSG00000147854.12	cd16_monocyte	dc	0.085	0.04	0.019	0.955	0	13	27	1	0.28	0	2000
ENSG00000147854.12.in	ENSG00000147854.12	cd4_t	dc	0.02	0.04	0.168	0.955	9	35	27	1	0.38	0	2000
ENSG00000147854.12.in	ENSG00000147854.12	cd8_t	dc	0.061	0.04	0.187	0.955	6	18	27	1	0.31	0	2000
ENSG00000147854.12.in	ENSG00000147854.12	dc	nk	0.04	0.058	0.953	0.101	27	1	0	1	0.32	0	2000
ENSG00000219545.5.in	ENSG00000219545.5	cd4_t	dc	0.01	0.065	0.249	0.032	17	28	0	2	0.36	0.032	11
ENSG00000219545.5.in	ENSG00000219545.5	cd8_t	dc	0.049	0.065	0.566	0.032	0	0	0	2	0.29	0.029	10
ENSG00000158062.16.in	ENSG00000158062.16	b_cell	cd16_monocyte	0.805	0.9	0.299	0.983	0	1	17	0	0.17	0.002	86
ENSG00000158062.16.in	ENSG00000158062.16	cd14_monocyte	cd16_monocyte	0.849	0.9	0.051	0.983	1	9	17	0	0.19	0	2000
ENSG00000158062.16.in	ENSG00000158062.16	cd14_monocyte	cd4_t	0.849	0.958	0.051	0.84	1	9	0	0	0.23	0.023	10
ENSG00000151148.9.in	ENSG00000151148.9	cd14_monocyte	cd8_t	0.055	0.164	0.055	0.959	0	9	22	0	0.25	0.001	250
ENSG00000151148.9.in	ENSG00000151148.9	cd8_t	dc	0.164	0.09	0.96	0.169	22	0	0	0	0.21	0.003	69
ENSG00000130429.8.in	ENSG00000130429.8	b_cell	cd14_monocyte	0.042	0.035	0.025	0.265	0	15	30	51	0.36	0.011	33
ENSG00000130429.8.in	ENSG00000130429.8	cd14_monocyte	cd16_monocyte	0.035	0.038	0.264	0.007	30	51	0	41	0.34	0	2000
ENSG00000130429.8.in	ENSG00000130429.8	cd14_monocyte	cd4_t	0.035	0.019	0.264	0.019	30	51	0	6	0.35	0.007	51
ENSG00000130429.8.in	ENSG00000130429.8	cd14_monocyte	dc	0.035	0.024	0.264	0.003	30	51	0	61	0.41	0	2000
ENSG00000146776.10.in	ENSG00000146776.10	cd16_monocyte	cd4_t	0.497	0.206	0.968	0.097	19	0	9	71	0.15	0	2000
ENSG00000146776.10.in	ENSG00000146776.10	cd16_monocyte	dc	0.497	0.023	0.968	0.045	19	0	0	0	0.16	0.001	160
ENSG00000217128.7.in	ENSG00000217128.7	cd14_monocyte	cd16_monocyte	0.885	0.688	0.382	0.047	21	22	1	17	0.17	0.01	16
ENSG00000217128.7.in	ENSG00000217128.7	cd16_monocyte	cd4_t	0.688	0.865	0.045	0.726	1	17	9	2	0.18	0.002	90
ENSG00000198932.8.in	ENSG00000198932.8	cd14_monocyte	cd4_t	0.385	0.752	0.847	0.023	3	0	1	37	0.14	0	2000
ENSG00000104043.10.in	ENSG00000104043.10	cd14_monocyte	nk	0.248	0.289	0.855	0.156	15	1	1	3	0.16	0.004	40
ENSG00000137814.5.in	ENSG00000137814.5	b_cell	cd4_t	0.91	0.907	0.864	0.242	0	0	6	14	0.23	0.01	23
ENSG00000137814.5.in	ENSG00000137814.5	cd16_monocyte	cd4_t	0.913	0.907	0.97	0.242	8	0	6	14	0.22	0	2000
ENSG00000137814.5.in	ENSG00000137814.5	cd4_t	dc	0.907	0.888	0.24	0.982	6	14	14	0	0.23	0	2000
ENSG00000137814.5.in	ENSG00000137814.5	cd4_t	nk	0.907	0.913	0.24	0.854	6	14	0	0	0.2	0.012	17
ENSG00000105220.10.in	ENSG00000105220.10	cd14_monocyte	nk	0.697	0.421	0.743	0.057	10	3	2	31	0.11	0.005	22
ENSG00000105220.10.in	ENSG00000105220.10	cd4_t	nk	0.835	0.421	0.718	0.057	10	3	2	31	0.12	0.003	40
ENSG00000167528.8.in	ENSG00000167528.8	cd14_monocyte	cd16_monocyte	0.697	0.521	0.081	0.622	1	8	7	3	0.14	0.012	12
ENSG00000116604.13.in	ENSG00000116604.13	cd16_monocyte	cd4_t	0.248	0.396	0.098	0.832	1	10	7	1	0.15	0.012	12
ENSG00000198130.10.in	ENSG00000198130.10	cd16_monocyte	cd4_t	0.746	0.782	0.977	0.533	16	0	16	14	0.16	0	2000
ENSG00000085365.13.in	ENSG00000085365.13	cd14_monocyte	cd8_t	0.527	0.891	0.058	0.978	1	9	12	0	0.14	0	2000
ENSG00000132716.14.in	ENSG00000132716.14	cd16_monocyte	nk	0.588	0.328	0.954	0.098	11	0	1	13	0.11	0	2000
ENSG00000132716.14.in	ENSG00000132716.14	cd4_t	nk	0.521	0.328	0.832	0.098	6	1	1	13	0.1	0.008	13
ENSG00000132716.14.in	ENSG00000132716.14	dc	nk	0.42	0.328	0.927	0.098	7	0	1	13	0.096	0.001	96
ENSG00000138032.16.in	ENSG00000138032.16	cd14_monocyte	cd16_monocyte	0.911	0.864	0.712	0.946	188	30	68	1	0.2	0.01	20
ENSG00000138032.16.in	ENSG00000138032.16	cd16_monocyte	cd4_t	0.864	0.977	0.948	0.541	68	1	105	33	0.26	0	2000
ENSG00000138032.16.in	ENSG00000138032.16	cd4_t	cd8_t	0.977	0.946	0.537	0.872	105	33	144	8	0.31	0	2000
ENSG00000138032.16.in	ENSG00000138032.16	cd4_t	dc	0.977	0.897	0.537	0.911	105	33	25	1	0.27	0.006	45
ENSG00000138032.16.in	ENSG00000138032.16	cd4_t	nk	0.977	0.791	0.537	0.805	105	33	46	4	0.21	0.012	18
ENSG00000047315.10.in	ENSG00000047315.10	b_cell	cd16_monocyte	0.935	0.835	0.866	0.117	0	0	1	4	0.24	0.021	11
ENSG00000047315.10.in	ENSG00000047315.10	cd14_monocyte	cd16_monocyte	0.976	0.835	0.965	0.117	6	0	1	4	0.26	0.025	11
ENSG00000047315.10.in	ENSG00000047315.10	cd16_monocyte	cd4_t	0.835	0.965	0.103	0.898	1	4	0	0	0.25	0.011	23
ENSG00000047315.10.in	ENSG00000047315.10	cd16_monocyte	cd8_t	0.835	0.986	0.103	0.982	1	4	7	0	0.28	0.01	28
ENSG00000047315.10.in	ENSG00000047315.10	cd16_monocyte	nk	0.835	0.821	0.103	0.879	1	4	14	1	0.18	0.011	16
ENSG00000148834.8.in	ENSG00000148834.8	cd14_monocyte	nk	0.365	0.188	0.962	0.26	66	2	0	0	0.15	0.012	12
ENSG00000101199.8.in	ENSG00000101199.8	cd14_monocyte	cd8_t	0.81	0.895	0.193	0.921	2	6	6	0	0.18	0.016	12
ENSG00000011451.13.in	ENSG00000011451.13	cd14_monocyte	cd8_t	0.323	0.393	0.768	0.1	12	2	1	7	0.14	0.008	18
ENSG00000111711.5.in	ENSG00000111711.5	b_cell	cd14_monocyte	0.03	0.016	0.102	0.937	0	0	19	0	0.45	0.003	150
ENSG00000111711.5.in	ENSG00000111711.5	b_cell	cd4_t	0.03	0.01	0.102	0.879	0	0	5	0	0.43	0.006	72
ENSG00000111711.5.in	ENSG00000111711.5	b_cell	cd8_t	0.03	0.012	0.102	0.9	0	0	24	1	0.45	0.003	150
ENSG00000111711.5.in	ENSG00000111711.5	cd14_monocyte	cd16_monocyte	0.016	0.061	0.939	0.15	19	0	3	11	0.36	0.01	36
ENSG00000111711.5.in	ENSG00000111711.5	cd14_monocyte	dc	0.016	0.021	0.939	0.096	19	0	0	0	0.44	0.004	110
ENSG00000111711.5.in	ENSG00000111711.5	cd14_monocyte	nk	0.016	0.041	0.939	0.097	19	0	0	0	0.41	0.007	59
ENSG00000111711.5.in	ENSG00000111711.5	cd16_monocyte	cd4_t	0.061	0.01	0.156	0.879	3	11	5	0	0.34	0.017	20
ENSG00000111711.5.in	ENSG00000111711.5	cd16_monocyte	cd8_t	0.061	0.012	0.156	0.9	3	11	24	1	0.35	0.008	43
ENSG00000111711.5.in	ENSG00000111711.5	cd4_t	dc	0.01	0.021	0.876	0.096	5	0	0	0	0.43	0.005	86
ENSG00000111711.5.in	ENSG00000111711.5	cd4_t	nk	0.01	0.041	0.876	0.097	5	0	0	0	0.38	0.007	55
ENSG00000111711.5.in	ENSG00000111711.5	cd8_t	dc	0.012	0.021	0.896	0.096	24	1	0	0	0.42	0.003	140
ENSG00000111711.5.in	ENSG00000111711.5	cd8_t	nk	0.012	0.041	0.896	0.097	24	1	0	0	0.4	0.01	40
ENSG00000120253.9.in	ENSG00000120253.9	cd14_monocyte	cd8_t	0.918	0.864	0.96	0.174	6	0	1	5	0.22	0.015	14
ENSG00000120253.9.in	ENSG00000120253.9	cd16_monocyte	cd8_t	0.907	0.864	0.978	0.174	13	0	1	5	0.24	0.014	17
ENSG00000120253.9.in	ENSG00000120253.9	cd4_t	cd8_t	0.926	0.864	0.931	0.174	19	1	1	5	0.22	0.014	16
ENSG00000225190.4.in	ENSG00000225190.4	b_cell	cd14_monocyte	0.237	0.053	0.849	0.135	5	0	11	52	0.19	0	2000
ENSG00000225190.4.in	ENSG00000225190.4	b_cell	dc	0.237	0.042	0.849	0.037	5	0	0	6	0.2	0	2000
ENSG00000225190.4.in	ENSG00000225190.4	b_cell	nk	0.237	0.228	0.849	0.044	5	0	0	11	0.14	0	2000
ENSG00000225190.4.in	ENSG00000225190.4	cd14_monocyte	cd16_monocyte	0.053	0.16	0.132	0.848	11	52	6	1	0.23	0.002	110
ENSG00000225190.4.in	ENSG00000225190.4	cd14_monocyte	cd4_t	0.053	0.068	0.132	0.833	11	52	5	1	0.28	0.004	70
ENSG00000225190.4.in	ENSG00000225190.4	cd14_monocyte	cd8_t	0.053	0.072	0.132	0.488	11	52	13	10	0.28	0.019	15
ENSG00000225190.4.in	ENSG00000225190.4	cd16_monocyte	dc	0.16	0.042	0.85	0.037	6	1	0	6	0.24	0.001	240
ENSG00000225190.4.in	ENSG00000225190.4	cd16_monocyte	nk	0.16	0.228	0.85	0.044	6	1	0	11	0.16	0	2000
ENSG00000225190.4.in	ENSG00000225190.4	cd4_t	dc	0.068	0.042	0.819	0.037	5	1	0	6	0.28	0	2000
ENSG00000225190.4.in	ENSG00000225190.4	cd4_t	nk	0.068	0.228	0.819	0.044	5	1	0	11	0.19	0.002	94
ENSG00000225190.4.in	ENSG00000225190.4	cd8_t	dc	0.072	0.042	0.488	0.037	13	10	0	6	0.27	0.007	38
ENSG00000225190.4.in	ENSG00000225190.4	cd8_t	nk	0.072	0.228	0.488	0.044	13	10	0	11	0.18	0.005	36
ENSG00000108039.13.in	ENSG00000108039.13	cd16_monocyte	dc	0.935	0.683	0.965	0.178	7	0	4	11	0.17	0	2000
ENSG00000108039.13.in	ENSG00000108039.13	cd4_t	dc	0.915	0.683	0.882	0.178	0	0	4	11	0.17	0.011	16
ENSG00000108039.13.in	ENSG00000108039.13	cd8_t	dc	0.863	0.683	0.952	0.178	5	0	4	11	0.15	0.002	78
ENSG00000123636.13.in	ENSG00000123636.13	cd14_monocyte	cd16_monocyte	0.739	0.72	0.794	0.055	29	6	1	19	0.14	0	2000
ENSG00000123636.13.in	ENSG00000123636.13	cd14_monocyte	cd4_t	0.739	0.777	0.794	0.05	29	6	1	18	0.14	0	2000
ENSG00000123636.13.in	ENSG00000123636.13	cd16_monocyte	cd8_t	0.72	0.418	0.049	0.574	1	19	38	20	0.11	0.004	28
ENSG00000123636.13.in	ENSG00000123636.13	cd4_t	cd8_t	0.777	0.418	0.052	0.574	1	18	38	20	0.15	0.005	29
ENSG00000075826.12.in	ENSG00000075826.12	cd14_monocyte	cd4_t	0.25	0.487	0.058	0.836	0	3	1	0	0.14	0.003	48
ENSG00000124813.16.in	ENSG00000124813.16	b_cell	cd8_t	0.493	0.436	0.026	0.931	2	48	26	1	0.086	0	2000
ENSG00000124813.16.in	ENSG00000124813.16	cd4_t	cd8_t	0.695	0.436	0.089	0.931	2	17	26	1	0.15	0	2000
ENSG00000149657.15.in	ENSG00000149657.15	b_cell	cd14_monocyte	0.777	0.508	0.744	0.048	0	0	0	13	0.12	0.012	10
ENSG00000125089.12.in	ENSG00000125089.12	b_cell	cd14_monocyte	0.53	0.799	0.159	0.837	2	8	3	0	0.11	0.007	16
ENSG00000125089.12.in	ENSG00000125089.12	b_cell	dc	0.53	0.426	0.159	0.915	2	8	15	0	0.12	0.007	17
ENSG00000125089.12.in	ENSG00000125089.12	cd14_monocyte	cd4_t	0.799	0.623	0.853	0.106	3	0	1	6	0.15	0.007	22
ENSG00000125089.12.in	ENSG00000125089.12	cd4_t	dc	0.623	0.426	0.104	0.915	1	6	15	0	0.15	0.009	17
ENSG00000136280.11.in	ENSG00000136280.11	cd14_monocyte	cd4_t	0.796	0.898	0.374	0.961	11	13	21	0	0.18	0.006	30
ENSG00000136280.11.in	ENSG00000136280.11	cd4_t	nk	0.898	0.382	0.963	0.055	21	0	1	16	0.12	0	2000
ENSG00000136280.11.in	ENSG00000136280.11	cd8_t	nk	0.717	0.382	0.886	0.055	12	1	1	16	0.096	0.001	96
ENSG00000159128.10.in	ENSG00000159128.10	cd14_monocyte	cd16_monocyte	0.334	0.42	0.64	0.964	69	35	19	0	0.12	0.003	42
ENSG00000019582.10.in	ENSG00000019582.10	b_cell	dc	0.635	0.628	0.821	0.996	210	35	1115	4	0.12	0	2000
ENSG00000019582.10.in	ENSG00000019582.10	cd14_monocyte	dc	0.379	0.628	0.827	0.996	363	56	1115	4	0.11	0	2000
ENSG00000019582.10.in	ENSG00000019582.10	cd16_monocyte	dc	0.477	0.628	0.79	0.996	125	25	1115	4	0.14	0.002	69
ENSG00000119414.7.in	ENSG00000119414.7	b_cell	cd8_t	0.861	0.776	0.934	0.056	4	0	0	6	0.16	0	2000
ENSG00000119414.7.in	ENSG00000119414.7	cd14_monocyte	cd8_t	0.935	0.776	0.975	0.056	19	0	0	6	0.21	0	2000
ENSG00000119414.7.in	ENSG00000119414.7	cd16_monocyte	cd8_t	0.936	0.776	0.99	0.056	66	0	0	6	0.22	0	2000
ENSG00000119414.7.in	ENSG00000119414.7	cd4_t	cd8_t	0.926	0.776	0.941	0.056	27	1	0	6	0.18	0	2000
ENSG00000119414.7.in	ENSG00000119414.7	cd8_t	dc	0.776	0.801	0.053	0.963	0	6	17	0	0.16	0	2000
ENSG00000119414.7.in	ENSG00000119414.7	cd8_t	nk	0.776	0.932	0.053	0.874	0	6	0	0	0.21	0.001	210
ENSG00000151348.9.in	ENSG00000151348.9	cd14_monocyte	cd16_monocyte	0.872	0.833	0.965	0.302	14	0	6	10	0.18	0	2000
ENSG00000151348.9.in	ENSG00000151348.9	cd14_monocyte	cd8_t	0.872	0.898	0.965	0.277	14	0	10	17	0.24	0	2000
ENSG00000163219.7.in	ENSG00000163219.7	cd14_monocyte	cd16_monocyte	0.904	0.815	0.876	0.193	24	3	2	7	0.21	0.02	10
ENSG00000163219.7.in	ENSG00000163219.7	cd16_monocyte	cd4_t	0.815	0.939	0.19	0.751	2	7	37	11	0.23	0.02	12
ENSG00000007168.8.in	ENSG00000007168.8	cd14_monocyte	cd16_monocyte	0.955	0.95	0.268	0.957	47	99	9	0	0.31	0	2000
ENSG00000007168.8.in	ENSG00000007168.8	cd14_monocyte	cd4_t	0.955	0.982	0.268	0.811	47	99	61	12	0.31	0	2000
ENSG00000007168.8.in	ENSG00000007168.8	cd14_monocyte	cd8_t	0.955	0.924	0.268	0.868	47	99	31	4	0.3	0	2000
ENSG00000007168.8.in	ENSG00000007168.8	cd14_monocyte	nk	0.955	0.944	0.268	0.972	47	99	16	0	0.29	0	2000
ENSG00000145592.9.in	ENSG00000145592.9	b_cell	dc	0.007	0.001	0.005	0.216	0	108	68	244	0.74	0	2000
ENSG00000145592.9.in	ENSG00000145592.9	cd14_monocyte	dc	0	0.001	0.002	0.216	1	371	68	244	0.88	0	2000
ENSG00000145592.9.in	ENSG00000145592.9	cd16_monocyte	dc	0.002	0.001	0.003	0.216	0	111	68	244	0.78	0	2000
ENSG00000145592.9.in	ENSG00000145592.9	cd4_t	dc	0	0.001	0	0.216	0	951	68	244	0.83	0	2000
ENSG00000145592.9.in	ENSG00000145592.9	cd8_t	dc	0	0.001	0	0.216	0	330	68	244	0.86	0	2000
ENSG00000145592.9.in	ENSG00000145592.9	dc	nk	0.001	0.006	0.216	0.006	68	244	0	92	0.76	0.001	760
ENSG00000100129.13.in	ENSG00000100129.13	b_cell	cd14_monocyte	0.897	0.891	0.923	0.494	22	1	117	93	0.21	0.002	110
ENSG00000100129.13.in	ENSG00000100129.13	b_cell	cd16_monocyte	0.897	0.873	0.923	0.118	22	1	5	29	0.23	0	2000
ENSG00000100129.13.in	ENSG00000100129.13	cd14_monocyte	cd16_monocyte	0.891	0.873	0.493	0.118	117	93	5	29	0.22	0	2000
ENSG00000100129.13.in	ENSG00000100129.13	cd14_monocyte	cd4_t	0.891	0.945	0.493	0.993	117	93	91	0	0.25	0	2000
ENSG00000100129.13.in	ENSG00000100129.13	cd14_monocyte	cd8_t	0.891	0.974	0.493	0.97	117	93	87	2	0.29	0	2000
ENSG00000100129.13.in	ENSG00000100129.13	cd14_monocyte	dc	0.891	0.843	0.493	0.953	117	93	46	2	0.18	0	2000
ENSG00000100129.13.in	ENSG00000100129.13	cd16_monocyte	cd4_t	0.873	0.945	0.116	0.993	5	29	91	0	0.26	0	2000
ENSG00000100129.13.in	ENSG00000100129.13	cd16_monocyte	cd8_t	0.873	0.974	0.116	0.97	5	29	87	2	0.28	0	2000
ENSG00000100129.13.in	ENSG00000100129.13	cd16_monocyte	dc	0.873	0.843	0.116	0.953	5	29	46	2	0.2	0	2000
ENSG00000187109.9.in	ENSG00000187109.9	b_cell	cd4_t	0.833	0.959	0.975	0.587	54	1	287	128	0.23	0	2000
ENSG00000187109.9.in	ENSG00000187109.9	b_cell	cd8_t	0.833	0.88	0.975	0.648	54	1	132	45	0.21	0.001	210
ENSG00000187109.9.in	ENSG00000187109.9	cd14_monocyte	cd4_t	0.956	0.959	0.992	0.587	273	1	287	128	0.36	0	2000
ENSG00000187109.9.in	ENSG00000187109.9	cd14_monocyte	cd8_t	0.956	0.88	0.992	0.648	273	1	132	45	0.28	0	2000
ENSG00000187109.9.in	ENSG00000187109.9	cd14_monocyte	dc	0.956	0.945	0.992	0.738	273	1	146	34	0.32	0.004	79
ENSG00000187109.9.in	ENSG00000187109.9	cd16_monocyte	cd4_t	0.973	0.959	0.904	0.587	266	18	287	128	0.33	0	2000
ENSG00000187109.9.in	ENSG00000187109.9	cd16_monocyte	cd8_t	0.973	0.88	0.904	0.648	266	18	132	45	0.29	0.004	73
ENSG00000148690.10.in	ENSG00000148690.10	b_cell	cd4_t	0.037	0.006	0.061	0.846	0	0	4	0	0.45	0.001	450
ENSG00000148690.10.in	ENSG00000148690.10	cd14_monocyte	cd4_t	0.017	0.006	0.102	0.846	0	0	4	0	0.46	0.01	46
ENSG00000148690.10.in	ENSG00000148690.10	cd16_monocyte	cd4_t	0.014	0.006	0.079	0.846	0	0	4	0	0.48	0.005	96
ENSG00000148690.10.in	ENSG00000148690.10	cd4_t	cd8_t	0.006	0.004	0.851	0.048	4	0	0	0	0.55	0.002	270
ENSG00000148690.10.in	ENSG00000148690.10	cd4_t	dc	0.006	0.004	0.851	0.019	4	0	0	0	0.55	0	2000
ENSG00000148690.10.in	ENSG00000148690.10	cd4_t	nk	0.006	0.016	0.851	0.063	4	0	0	0	0.51	0.002	250
ENSG00000143458.7.in	ENSG00000143458.7	b_cell	cd4_t	0.122	0.11	0.156	0.895	0	0	20	2	0.22	0.007	32
ENSG00000143458.7.in	ENSG00000143458.7	cd14_monocyte	cd4_t	0.16	0.11	0.036	0.895	1	28	20	2	0.23	0	2000
ENSG00000143458.7.in	ENSG00000143458.7	cd16_monocyte	cd4_t	0.109	0.11	0.035	0.895	0	12	20	2	0.22	0	2000
ENSG00000143458.7.in	ENSG00000143458.7	cd4_t	dc	0.11	0.102	0.892	0.196	20	2	0	0	0.25	0.018	14
ENSG00000196396.5.in	ENSG00000196396.5	b_cell	dc	0.866	0.658	0.941	0.123	21	1	2	10	0.15	0.001	160
ENSG00000196396.5.in	ENSG00000196396.5	cd14_monocyte	dc	0.948	0.658	0.761	0.123	39	9	2	10	0.17	0.008	22
ENSG00000196396.5.in	ENSG00000196396.5	cd16_monocyte	dc	0.961	0.658	0.898	0.123	42	4	2	10	0.18	0.001	180
ENSG00000196396.5.in	ENSG00000196396.5	cd4_t	dc	0.951	0.658	0.988	0.123	153	2	2	10	0.15	0.003	50
ENSG00000196396.5.in	ENSG00000196396.5	cd8_t	dc	0.988	0.658	0.935	0.123	48	3	2	10	0.22	0.003	72
ENSG00000139278.5.in	ENSG00000139278.5	cd14_monocyte	cd16_monocyte	0.012	0.077	0.007	0.391	0	94	5	6	0.34	0	2000
ENSG00000139278.5.in	ENSG00000139278.5	cd16_monocyte	cd4_t	0.077	0.033	0.395	0.032	5	6	0	8	0.3	0.012	25
ENSG00000139278.5.in	ENSG00000139278.5	cd16_monocyte	cd8_t	0.077	0.047	0.395	0.072	5	6	0	3	0.3	0.02	15
ENSG00000139278.5.in	ENSG00000139278.5	cd16_monocyte	dc	0.077	0.039	0.395	0.03	5	6	0	22	0.28	0.009	32
ENSG00000173575.14.in	ENSG00000173575.14	cd14_monocyte	cd16_monocyte	0.882	0.898	0.707	0.979	164	44	102	1	0.21	0.005	41
ENSG00000173575.14.in	ENSG00000173575.14	cd14_monocyte	dc	0.882	0.938	0.707	0.981	164	44	21	0	0.24	0	2000
ENSG00000173575.14.in	ENSG00000173575.14	cd14_monocyte	nk	0.882	0.908	0.707	0.969	164	44	26	0	0.21	0.002	100
ENSG00000173575.14.in	ENSG00000173575.14	cd16_monocyte	cd4_t	0.898	0.976	0.977	0.608	102	1	287	120	0.3	0	2000
ENSG00000173575.14.in	ENSG00000173575.14	cd4_t	cd8_t	0.976	0.916	0.608	0.863	287	120	180	18	0.28	0	2000
ENSG00000173575.14.in	ENSG00000173575.14	cd4_t	dc	0.976	0.938	0.608	0.981	287	120	21	0	0.29	0	2000
ENSG00000173575.14.in	ENSG00000173575.14	cd4_t	nk	0.976	0.908	0.608	0.969	287	120	26	0	0.26	0	2000
ENSG00000244509.3.in	ENSG00000244509.3	cd14_monocyte	cd16_monocyte	0.148	0.575	0.028	0.961	1	31	45	1	0.12	0	2000
ENSG00000244509.3.in	ENSG00000244509.3	cd14_monocyte	cd4_t	0.148	0.308	0.028	0.98	1	31	69	1	0.19	0	2000
ENSG00000244509.3.in	ENSG00000244509.3	cd14_monocyte	cd8_t	0.148	0.212	0.028	0.842	1	31	29	4	0.2	0	2000
ENSG00000244509.3.in	ENSG00000244509.3	cd14_monocyte	dc	0.148	0.25	0.028	0.929	1	31	8	0	0.17	0	2000
ENSG00000244509.3.in	ENSG00000244509.3	cd14_monocyte	nk	0.148	0.184	0.028	0.945	1	31	36	1	0.17	0	2000
ENSG00000130775.11.in	ENSG00000130775.11	b_cell	cd8_t	0.33	0.511	0.868	0.254	36	2	7	9	0.12	0.001	120
ENSG00000130775.11.in	ENSG00000130775.11	cd14_monocyte	cd4_t	0.393	0.578	0.544	0.984	101	37	53	0	0.15	0	2000
ENSG00000130775.11.in	ENSG00000130775.11	cd4_t	cd8_t	0.578	0.511	0.983	0.254	53	0	7	9	0.17	0	2000
ENSG00000130775.11.in	ENSG00000130775.11	cd8_t	dc	0.511	0.552	0.25	0.806	7	9	44	5	0.13	0.003	43
ENSG00000173575.14.AS2.in	ENSG00000173575.14.AS2	b_cell	cd14_monocyte	0.791	0.819	0.979	0.058	37	0	1	14	0.17	0	2000
ENSG00000173575.14.AS2.in	ENSG00000173575.14.AS2	b_cell	cd4_t	0.791	0.94	0.979	0.618	37	0	71	27	0.19	0	2000
ENSG00000173575.14.AS2.in	ENSG00000173575.14.AS2	cd14_monocyte	cd16_monocyte	0.819	0.942	0.059	0.97	1	14	8	0	0.22	0	2000
ENSG00000173575.14.AS2.in	ENSG00000173575.14.AS2	cd14_monocyte	cd4_t	0.819	0.94	0.059	0.618	1	14	71	27	0.21	0	2000
ENSG00000173575.14.AS2.in	ENSG00000173575.14.AS2	cd14_monocyte	cd8_t	0.819	0.914	0.059	0.837	1	14	44	6	0.2	0	2000
ENSG00000173575.14.AS2.in	ENSG00000173575.14.AS2	cd14_monocyte	dc	0.819	0.739	0.059	0.973	1	14	25	0	0.14	0	2000
ENSG00000173575.14.AS2.in	ENSG00000173575.14.AS2	cd16_monocyte	cd4_t	0.942	0.94	0.973	0.618	8	0	71	27	0.28	0.001	280
ENSG00000173575.14.AS2.in	ENSG00000173575.14.AS2	cd4_t	dc	0.94	0.739	0.616	0.973	71	27	25	0	0.18	0	2000
ENSG00000183291.11.in	ENSG00000183291.11	b_cell	cd8_t	0.009	0.014	0.033	0.526	0	1	16	12	0.53	0.002	260
ENSG00000183291.11.in	ENSG00000183291.11	cd14_monocyte	cd8_t	0.006	0.014	0.015	0.526	0	22	16	12	0.54	0	2000
ENSG00000183291.11.in	ENSG00000183291.11	cd16_monocyte	cd8_t	0.008	0.014	0.027	0.526	0	6	16	12	0.52	0.004	130
ENSG00000183291.11.in	ENSG00000183291.11	cd4_t	cd8_t	0.003	0.014	0.01	0.526	0	25	16	12	0.51	0	2000
ENSG00000183291.11.in	ENSG00000183291.11	cd8_t	dc	0.014	0.014	0.524	0.006	16	12	0	41	0.45	0	2000
ENSG00000183291.11.in	ENSG00000183291.11	cd8_t	nk	0.014	0.009	0.524	0.026	16	12	0	0	0.55	0	2000
ENSG00000163946.9.in	ENSG00000163946.9	cd14_monocyte	cd4_t	0.926	0.926	0.874	0.405	112	15	43	59	0.25	0.006	41
ENSG00000163946.9.in	ENSG00000163946.9	cd16_monocyte	cd4_t	0.722	0.926	0.958	0.405	7	0	43	59	0.19	0	2000
ENSG00000163946.9.in	ENSG00000163946.9	cd4_t	cd8_t	0.926	0.949	0.407	0.99	43	59	84	0	0.28	0	2000
ENSG00000163946.9.in	ENSG00000163946.9	cd4_t	nk	0.926	0.559	0.407	0.861	43	59	48	7	0.12	0.003	42
ENSG00000107077.13.in	ENSG00000107077.13	cd16_monocyte	cd8_t	0.273	0.339	0.28	0.03	8	8	6	74	0.15	0.001	150
ENSG00000107077.13.in	ENSG00000107077.13	cd16_monocyte	dc	0.273	0.09	0.28	0.044	8	8	2	14	0.2	0.012	16
ENSG00000107077.13.in	ENSG00000107077.13	cd4_t	cd8_t	0.139	0.339	0.144	0.03	38	73	6	74	0.17	0.01	17
ENSG00000111011.13.in	ENSG00000111011.13	b_cell	cd14_monocyte	0.019	0.001	0.037	0.247	0	0	27	78	0.61	0.033	18
ENSG00000111011.13.in	ENSG00000111011.13	cd14_monocyte	cd16_monocyte	0.001	0.003	0.249	0.023	27	78	0	0	0.75	0.004	190
ENSG00000111011.13.in	ENSG00000111011.13	cd14_monocyte	cd4_t	0.001	0.002	0.249	0.064	27	78	5	73	0.7	0.023	30
ENSG00000111011.13.in	ENSG00000111011.13	cd14_monocyte	cd8_t	0.001	0.002	0.249	0.008	27	78	0	0	0.77	0.004	190
ENSG00000111011.13.in	ENSG00000111011.13	cd14_monocyte	dc	0.001	0.006	0.249	0.015	27	78	0	17	0.69	0.002	340
ENSG00000111011.13.in	ENSG00000111011.13	cd14_monocyte	nk	0.001	0.007	0.249	0.005	27	78	0	21	0.73	0	2000
ENSG00000088727.8.in	ENSG00000088727.8	cd14_monocyte	cd8_t	0.949	0.784	0.881	0.066	0	0	0	5	0.21	0.02	11
ENSG00000100354.16.in	ENSG00000100354.16	cd14_monocyte	dc	0.391	0.195	0.919	0.113	115	10	7	50	0.14	0.001	140
ENSG00000100354.16.in	ENSG00000100354.16	cd14_monocyte	nk	0.391	0.428	0.919	0.054	115	10	6	102	0.096	0	2000
ENSG00000100354.16.in	ENSG00000100354.16	cd16_monocyte	dc	0.544	0.195	0.67	0.113	51	23	7	50	0.14	0.008	18
ENSG00000100354.16.in	ENSG00000100354.16	cd16_monocyte	nk	0.544	0.428	0.67	0.054	51	23	6	102	0.12	0	2000
ENSG00000100354.16.in	ENSG00000100354.16	cd4_t	dc	0.712	0.195	0.794	0.113	247	59	7	50	0.14	0.005	28
ENSG00000100354.16.in	ENSG00000100354.16	cd4_t	nk	0.712	0.428	0.794	0.054	247	59	6	102	0.11	0	2000
ENSG00000100354.16.in	ENSG00000100354.16	cd8_t	nk	0.596	0.428	0.61	0.054	152	94	6	102	0.12	0.006	20
ENSG00000244038.5.in	ENSG00000244038.5	b_cell	cd14_monocyte	0.724	0.937	0.168	0.88	2	9	1	0	0.16	0.014	11
ENSG00000244038.5.in	ENSG00000244038.5	b_cell	cd4_t	0.724	0.84	0.168	0.934	2	9	8	0	0.14	0.002	71
ENSG00000244038.5.in	ENSG00000244038.5	b_cell	cd8_t	0.724	0.801	0.168	0.988	2	9	43	0	0.14	0	2000
ENSG00000244038.5.in	ENSG00000244038.5	b_cell	dc	0.724	0.76	0.168	0.885	2	9	2	0	0.11	0.007	16
ENSG00000151665.8.in	ENSG00000151665.8	cd14_monocyte	cd16_monocyte	0.018	0.074	0.412	0.016	14	16	1	48	0.36	0.002	180
ENSG00000151665.8.in	ENSG00000151665.8	cd14_monocyte	cd8_t	0.018	0.094	0.412	0.929	14	16	21	1	0.34	0	2000
ENSG00000151665.8.in	ENSG00000151665.8	cd14_monocyte	dc	0.018	0.023	0.412	0.018	14	16	0	27	0.45	0.002	220
ENSG00000151665.8.in	ENSG00000151665.8	cd14_monocyte	nk	0.018	0.136	0.412	0.917	14	16	28	1	0.26	0.003	86
ENSG00000151665.8.in	ENSG00000151665.8	cd16_monocyte	cd8_t	0.074	0.094	0.017	0.929	1	48	21	1	0.26	0	2000
ENSG00000151665.8.in	ENSG00000151665.8	cd16_monocyte	nk	0.074	0.136	0.017	0.917	1	48	28	1	0.22	0	2000
ENSG00000151665.8.in	ENSG00000151665.8	cd8_t	dc	0.094	0.023	0.927	0.018	21	1	0	27	0.3	0	2000
ENSG00000151665.8.in	ENSG00000151665.8	dc	nk	0.023	0.136	0.018	0.917	0	27	28	1	0.27	0	2000
ENSG00000172530.15.in	ENSG00000172530.15	cd14_monocyte	cd16_monocyte	0.948	0.941	0.968	0.18	6	0	2	10	0.28	0.02	14
ENSG00000172530.15.in	ENSG00000172530.15	cd16_monocyte	cd4_t	0.941	0.982	0.17	0.969	2	10	5	0	0.33	0.022	15
ENSG00000172530.15.in	ENSG00000172530.15	cd16_monocyte	cd8_t	0.941	0.906	0.17	0.969	2	10	26	0	0.25	0.018	14
ENSG00000172530.15.in	ENSG00000172530.15	cd16_monocyte	dc	0.941	0.843	0.17	0.82	2	10	5	0	0.23	0.02	11
ENSG00000172530.15.in	ENSG00000172530.15	cd16_monocyte	nk	0.941	0.851	0.17	0.981	2	10	49	0	0.23	0.022	10
ENSG00000138814.12.in	ENSG00000138814.12	cd14_monocyte	cd4_t	0.935	0.929	0.982	0.046	23	0	1	14	0.25	0	2000
ENSG00000138814.12.in	ENSG00000138814.12	cd14_monocyte	cd8_t	0.935	0.661	0.982	0.273	23	0	4	7	0.18	0.017	11
ENSG00000138814.12.in	ENSG00000138814.12	cd16_monocyte	cd4_t	0.962	0.929	0.985	0.046	25	0	1	14	0.28	0	2000
ENSG00000138814.12.in	ENSG00000138814.12	cd16_monocyte	cd8_t	0.962	0.661	0.985	0.273	25	0	4	7	0.18	0.015	12
ENSG00000138814.12.in	ENSG00000138814.12	cd4_t	dc	0.929	0.711	0.044	0.981	1	14	34	0	0.18	0	2000
ENSG00000138814.12.in	ENSG00000138814.12	cd8_t	dc	0.661	0.711	0.268	0.981	4	7	34	0	0.16	0.016	10
ENSG00000141258.8.in	ENSG00000141258.8	b_cell	cd8_t	0.885	0.843	0.882	0.092	0	0	2	25	0.2	0.012	17
ENSG00000141258.8.in	ENSG00000141258.8	b_cell	nk	0.885	0.588	0.882	0.08	0	0	2	22	0.12	0.006	20
ENSG00000141258.8.in	ENSG00000141258.8	cd14_monocyte	cd8_t	0.726	0.843	0.745	0.092	16	4	2	25	0.18	0.013	14
ENSG00000141258.8.in	ENSG00000141258.8	cd14_monocyte	nk	0.726	0.588	0.745	0.08	16	4	2	22	0.12	0.007	18
ENSG00000141258.8.in	ENSG00000141258.8	cd16_monocyte	dc	0.889	0.906	0.249	0.892	2	7	2	0	0.25	0.022	11
ENSG00000141258.8.in	ENSG00000141258.8	cd4_t	cd8_t	0.889	0.843	0.882	0.092	52	6	2	25	0.19	0.008	24
ENSG00000141258.8.in	ENSG00000141258.8	cd4_t	nk	0.889	0.588	0.882	0.08	52	6	2	22	0.12	0	2000
ENSG00000141258.8.in	ENSG00000141258.8	cd8_t	dc	0.843	0.906	0.076	0.892	2	25	2	0	0.22	0.002	110
ENSG00000141258.8.in	ENSG00000141258.8	dc	nk	0.906	0.588	0.902	0.08	2	0	2	22	0.14	0.001	140
ENSG00000108848.11.in	ENSG00000108848.11	b_cell	cd16_monocyte	0.373	0.543	0.769	0.064	4	0	1	17	0.11	0.009	12
ENSG00000108848.11.in	ENSG00000108848.11	b_cell	dc	0.373	0.561	0.769	0.074	4	0	2	27	0.1	0.007	14
ENSG00000108848.11.in	ENSG00000108848.11	b_cell	nk	0.373	0.288	0.769	0.185	4	0	4	14	0.14	0.014	10
ENSG00000108848.11.in	ENSG00000108848.11	cd14_monocyte	cd16_monocyte	0.663	0.543	0.979	0.064	60	1	1	17	0.14	0	2000
ENSG00000108848.11.in	ENSG00000108848.11	cd14_monocyte	dc	0.663	0.561	0.979	0.074	60	1	2	27	0.12	0.001	120
ENSG00000108848.11.in	ENSG00000108848.11	cd14_monocyte	nk	0.663	0.288	0.979	0.185	60	1	4	14	0.1	0	2000
ENSG00000108848.11.in	ENSG00000108848.11	cd16_monocyte	cd4_t	0.543	0.725	0.068	0.939	1	17	33	2	0.15	0	2000
ENSG00000108848.11.in	ENSG00000108848.11	cd16_monocyte	cd8_t	0.543	0.414	0.068	0.86	1	17	19	2	0.14	0.001	140
ENSG00000108848.11.in	ENSG00000108848.11	cd4_t	dc	0.725	0.561	0.939	0.074	33	2	2	27	0.15	0.001	150
ENSG00000108848.11.in	ENSG00000108848.11	cd4_t	nk	0.725	0.288	0.939	0.185	33	2	4	14	0.13	0.002	63
ENSG00000108848.11.in	ENSG00000108848.11	cd8_t	dc	0.414	0.561	0.856	0.074	19	2	2	27	0.14	0.002	68
ENSG00000108848.11.in	ENSG00000108848.11	cd8_t	nk	0.414	0.288	0.856	0.185	19	2	4	14	0.14	0.002	72
ENSG00000153560.7.in	ENSG00000153560.7	cd14_monocyte	cd4_t	0.115	0.185	0.6	0.928	34	15	29	1	0.21	0.007	30
ENSG00000153560.7.in	ENSG00000153560.7	cd14_monocyte	cd8_t	0.115	0.121	0.6	0.961	34	15	22	0	0.2	0	2000
ENSG00000153560.7.in	ENSG00000153560.7	cd14_monocyte	dc	0.115	0.329	0.6	0.943	34	15	10	0	0.16	0.007	22
ENSG00000135951.10.in	ENSG00000135951.10	cd4_t	dc	0.378	0.436	0.06	0.776	1	9	0	0	0.15	0.007	21
ENSG00000083896.8.in	ENSG00000083896.8	b_cell	cd8_t	0.746	0.461	0.957	0.343	15	0	7	10	0.1	0.003	35
ENSG00000083896.8.in	ENSG00000083896.8	cd14_monocyte	cd8_t	0.287	0.461	0.959	0.343	89	3	7	10	0.14	0	2000
ENSG00000083896.8.in	ENSG00000083896.8	cd16_monocyte	cd8_t	0.551	0.461	0.976	0.343	32	0	7	10	0.14	0	2000
ENSG00000083896.8.in	ENSG00000083896.8	cd4_t	cd8_t	0.617	0.461	0.834	0.343	93	14	7	10	0.16	0.01	16
ENSG00000083896.8.in	ENSG00000083896.8	cd8_t	dc	0.461	0.651	0.337	0.89	7	10	2	0	0.15	0.009	16
ENSG00000083896.8.in	ENSG00000083896.8	cd8_t	nk	0.461	0.504	0.337	0.968	7	10	27	0	0.12	0.001	120
ENSG00000136770.6.in	ENSG00000136770.6	cd14_monocyte	cd4_t	0.93	0.937	0.208	0.977	1	2	17	0	0.26	0.018	15
ENSG00000136770.6.in	ENSG00000136770.6	cd14_monocyte	cd8_t	0.93	0.917	0.208	0.968	1	2	14	0	0.24	0.019	13
ENSG00000136770.6.in	ENSG00000136770.6	cd14_monocyte	dc	0.93	0.746	0.208	0.954	1	2	19	0	0.19	0.018	10
ENSG00000011566.10.in	ENSG00000011566.10	b_cell	cd14_monocyte	0.134	0.093	0.172	0.892	0	0	6	0	0.22	0.012	19
ENSG00000011566.10.in	ENSG00000011566.10	cd14_monocyte	cd16_monocyte	0.093	0.039	0.895	0.128	6	0	0	0	0.27	0.01	27
ENSG00000011566.10.in	ENSG00000011566.10	cd14_monocyte	cd8_t	0.093	0.015	0.895	0.124	6	0	0	0	0.3	0.015	20
ENSG00000011566.10.in	ENSG00000011566.10	cd14_monocyte	dc	0.093	0.031	0.895	0.127	6	0	0	0	0.3	0.023	13
ENSG00000011566.10.in	ENSG00000011566.10	cd14_monocyte	nk	0.093	0.054	0.895	0.126	6	0	0	0	0.28	0.002	140
ENSG00000090989.13.AS2.in	ENSG00000090989.13.AS2	cd14_monocyte	cd8_t	0.001	0.005	0.011	0.399	0	0	1	1	0.71	0.023	31
ENSG00000090989.13.AS2.in	ENSG00000090989.13.AS2	cd16_monocyte	cd8_t	0.009	0.005	0.041	0.399	0	0	1	1	0.56	0.043	13
ENSG00000090989.13.AS2.in	ENSG00000090989.13.AS2	cd4_t	cd8_t	0.002	0.005	0.003	0.399	0	93	1	1	0.6	0.02	30
ENSG00000090989.13.AS2.in	ENSG00000090989.13.AS2	cd8_t	dc	0.005	0.003	0.396	0.014	1	1	0	5	0.66	0.026	26
ENSG00000090989.13.AS2.in	ENSG00000090989.13.AS2	cd8_t	nk	0.005	0.023	0.396	0.032	1	1	0	9	0.54	0.043	13
ENSG00000127603.19.AS2.in	ENSG00000127603.19.AS2	b_cell	cd14_monocyte	0.51	0.95	0.128	0.985	1	3	45	0	0.12	0.001	120
ENSG00000127603.19.AS2.in	ENSG00000127603.19.AS2	b_cell	cd16_monocyte	0.51	0.967	0.128	0.949	1	3	13	0	0.12	0.004	31
ENSG00000127603.19.AS2.in	ENSG00000127603.19.AS2	b_cell	cd4_t	0.51	0.931	0.128	0.936	1	3	92	3	0.12	0.004	29
ENSG00000127603.19.AS2.in	ENSG00000127603.19.AS2	b_cell	dc	0.51	0.708	0.128	0.955	1	3	30	0	0.11	0.003	36
ENSG00000127603.19.AS2.in	ENSG00000127603.19.AS2	b_cell	nk	0.51	0.881	0.128	0.944	1	3	45	1	0.12	0.003	39
ENSG00000127603.19.AS2.in	ENSG00000127603.19.AS2	cd14_monocyte	cd8_t	0.95	0.684	0.986	0.452	45	0	55	34	0.2	0	2000
ENSG00000127603.19.AS2.in	ENSG00000127603.19.AS2	cd16_monocyte	cd8_t	0.967	0.684	0.943	0.452	13	0	55	34	0.21	0.017	13
ENSG00000127603.19.AS2.in	ENSG00000127603.19.AS2	cd4_t	cd8_t	0.931	0.684	0.939	0.452	92	3	55	34	0.2	0.001	200
ENSG00000127603.19.AS2.in	ENSG00000127603.19.AS2	cd8_t	dc	0.684	0.708	0.456	0.955	55	34	30	0	0.16	0.001	160
ENSG00000127603.19.AS2.in	ENSG00000127603.19.AS2	cd8_t	nk	0.684	0.881	0.456	0.944	55	34	45	1	0.18	0	2000
ENSG00000100330.11.in	ENSG00000100330.11	cd14_monocyte	dc	0.138	0.113	0.98	0.213	54	1	0	0	0.2	0.006	34
ENSG00000100330.11.in	ENSG00000100330.11	cd8_t	dc	0.556	0.113	0.917	0.213	4	0	0	0	0.16	0.015	10
ENSG00000163939.14.in	ENSG00000163939.14	cd14_monocyte	cd4_t	0.727	0.728	0.215	0.986	3	8	63	0	0.14	0	2000
ENSG00000163939.14.in	ENSG00000163939.14	cd14_monocyte	cd8_t	0.727	0.792	0.215	0.96	3	8	11	0	0.15	0	2000
ENSG00000163939.14.in	ENSG00000163939.14	cd14_monocyte	dc	0.727	0.735	0.215	0.935	3	8	5	0	0.13	0	2000
ENSG00000163939.14.in	ENSG00000163939.14	cd14_monocyte	nk	0.727	0.715	0.215	0.736	3	8	31	8	0.13	0.002	67
ENSG00000160094.10.in	ENSG00000160094.10	b_cell	cd14_monocyte	0.953	0.661	0.857	0.063	0	0	0	4	0.19	0.004	46
ENSG00000107263.14.in	ENSG00000107263.14	b_cell	cd14_monocyte	0.52	0.503	0.896	0.517	10	0	35	24	0.12	0.007	17
ENSG00000107263.14.in	ENSG00000107263.14	b_cell	cd8_t	0.52	0.334	0.896	0.062	10	0	4	46	0.11	0	2000
ENSG00000107263.14.in	ENSG00000107263.14	b_cell	dc	0.52	0.545	0.896	0.322	10	0	20	33	0.12	0	2000
ENSG00000107263.14.in	ENSG00000107263.14	b_cell	nk	0.52	0.677	0.896	0.11	10	0	3	15	0.1	0	2000
ENSG00000107263.14.in	ENSG00000107263.14	cd14_monocyte	cd16_monocyte	0.503	0.66	0.517	0.982	35	24	35	0	0.13	0	2000
ENSG00000107263.14.in	ENSG00000107263.14	cd14_monocyte	cd4_t	0.503	0.655	0.517	0.911	35	24	30	2	0.13	0.001	130
ENSG00000107263.14.in	ENSG00000107263.14	cd14_monocyte	cd8_t	0.503	0.334	0.517	0.062	35	24	4	46	0.14	0	2000
ENSG00000107263.14.in	ENSG00000107263.14	cd16_monocyte	cd8_t	0.66	0.334	0.98	0.062	35	0	4	46	0.13	0	2000
ENSG00000107263.14.in	ENSG00000107263.14	cd16_monocyte	dc	0.66	0.545	0.98	0.322	35	0	20	33	0.12	0	2000
ENSG00000107263.14.in	ENSG00000107263.14	cd16_monocyte	nk	0.66	0.677	0.98	0.11	35	0	3	15	0.12	0	2000
ENSG00000107263.14.in	ENSG00000107263.14	cd4_t	cd8_t	0.655	0.334	0.911	0.062	30	2	4	46	0.15	0	2000
ENSG00000107263.14.in	ENSG00000107263.14	cd4_t	dc	0.655	0.545	0.911	0.322	30	2	20	33	0.14	0	2000
ENSG00000107263.14.in	ENSG00000107263.14	cd4_t	nk	0.655	0.677	0.911	0.11	30	2	3	15	0.15	0	2000
ENSG00000107263.14.in	ENSG00000107263.14	cd8_t	dc	0.334	0.545	0.062	0.322	4	46	20	33	0.12	0.009	13
ENSG00000071564.10.in	ENSG00000071564.10	b_cell	cd8_t	0.906	0.96	0.275	0.94	2	4	6	0	0.26	0.014	18
ENSG00000071564.10.in	ENSG00000071564.10	cd4_t	cd8_t	0.973	0.96	0.403	0.94	18	17	6	0	0.34	0.01	34
ENSG00000104312.6.in	ENSG00000104312.6	cd14_monocyte	cd8_t	0.96	0.971	0.625	0.193	55	26	1	6	0.35	0.012	29
ENSG00000104312.6.in	ENSG00000104312.6	cd14_monocyte	dc	0.96	0.94	0.625	0.974	55	26	10	0	0.29	0.002	140
ENSG00000104312.6.in	ENSG00000104312.6	cd16_monocyte	cd8_t	0.918	0.971	0.824	0.193	0	0	1	6	0.31	0.017	18
ENSG00000104312.6.in	ENSG00000104312.6	cd8_t	dc	0.971	0.94	0.185	0.974	1	6	10	0	0.32	0	2000
ENSG00000185813.6.in	ENSG00000185813.6	cd14_monocyte	cd16_monocyte	0.727	0.959	0.202	0.929	3	9	0	0	0.2	0.02	10
ENSG00000266714.2.in	ENSG00000266714.2	b_cell	dc	0.815	0.319	0.86	0.135	1	0	4	19	0.1	0.002	50
ENSG00000266714.2.in	ENSG00000266714.2	cd14_monocyte	dc	0.639	0.319	0.912	0.135	4	0	4	19	0.15	0.001	150
ENSG00000266714.2.in	ENSG00000266714.2	cd16_monocyte	dc	0.369	0.319	0.832	0.135	2	0	4	19	0.14	0.006	24
ENSG00000167721.6.in	ENSG00000167721.6	b_cell	cd4_t	0.574	0.606	0.883	0.014	6	0	0	18	0.12	0	2000
ENSG00000167721.6.in	ENSG00000167721.6	b_cell	dc	0.574	0.712	0.883	0.213	6	0	17	42	0.12	0	2000
ENSG00000167721.6.in	ENSG00000167721.6	cd14_monocyte	cd4_t	0.733	0.606	0.908	0.014	3	0	0	18	0.15	0	2000
ENSG00000167721.6.in	ENSG00000167721.6	cd14_monocyte	dc	0.733	0.712	0.908	0.213	3	0	17	42	0.16	0.001	160
ENSG00000167721.6.in	ENSG00000167721.6	cd4_t	cd8_t	0.606	0.828	0.014	0.926	0	18	3	0	0.17	0	2000
ENSG00000167721.6.in	ENSG00000167721.6	cd4_t	dc	0.606	0.712	0.014	0.213	0	18	17	42	0.16	0.005	32
ENSG00000167721.6.in	ENSG00000167721.6	cd8_t	dc	0.828	0.712	0.929	0.213	3	0	17	42	0.16	0	2000
ENSG00000022976.11.in	ENSG00000022976.11	b_cell	cd4_t	0.122	0.035	0.11	0.7	0	0	10	4	0.22	0.017	13
ENSG00000022976.11.in	ENSG00000022976.11	cd14_monocyte	cd4_t	0.042	0.035	0.112	0.7	0	1	10	4	0.3	0.023	13
ENSG00000022976.11.in	ENSG00000022976.11	cd4_t	cd8_t	0.035	0.114	0.695	0.147	10	4	1	3	0.28	0.017	16
ENSG00000147316.8.in	ENSG00000147316.8	cd14_monocyte	cd4_t	0.898	0.946	0.96	0.307	10	0	5	8	0.24	0.024	10
ENSG00000147316.8.in	ENSG00000147316.8	cd4_t	dc	0.946	0.947	0.31	0.963	5	8	11	0	0.29	0.023	13
ENSG00000145907.10.in	ENSG00000145907.10	b_cell	cd14_monocyte	0.754	0.942	0.181	0.96	4	18	18	0	0.19	0.001	190
ENSG00000145907.10.in	ENSG00000145907.10	b_cell	cd16_monocyte	0.754	0.921	0.181	0.95	4	18	15	0	0.18	0.001	180
ENSG00000145907.10.in	ENSG00000145907.10	b_cell	cd4_t	0.754	0.949	0.181	0.85	4	18	34	6	0.18	0.01	18
ENSG00000145907.10.in	ENSG00000145907.10	b_cell	cd8_t	0.754	0.891	0.181	0.932	4	18	31	1	0.16	0.004	40
ENSG00000145907.10.in	ENSG00000145907.10	b_cell	dc	0.754	0.925	0.181	0.967	4	18	26	0	0.17	0	2000
ENSG00000115875.14.in	ENSG00000115875.14	b_cell	dc	0.501	0.728	0.268	0.815	21	57	130	29	0.11	0.01	11
ENSG00000115875.14.in	ENSG00000115875.14	cd14_monocyte	cd4_t	0.741	0.833	0.752	0.454	141	41	225	252	0.18	0	2000
ENSG00000115875.14.in	ENSG00000115875.14	cd14_monocyte	nk	0.741	0.786	0.752	0.188	141	41	12	47	0.15	0.004	36
ENSG00000115875.14.in	ENSG00000115875.14	cd16_monocyte	nk	0.69	0.786	0.687	0.188	51	22	12	47	0.15	0.015	10
ENSG00000115875.14.in	ENSG00000115875.14	cd4_t	dc	0.833	0.728	0.45	0.815	225	252	130	29	0.18	0.01	18
ENSG00000115875.14.in	ENSG00000115875.14	dc	nk	0.728	0.786	0.814	0.188	130	29	12	47	0.17	0.005	34
ENSG00000150054.14.in	ENSG00000150054.14	cd4_t	nk	0.208	0.782	0.016	0.736	0	17	0	0	0.11	0.008	14
ENSG00000163138.14.in	ENSG00000163138.14	b_cell	cd4_t	0.922	0.986	0.85	0.03	0	0	0	15	0.31	0.007	45
ENSG00000163138.14.in	ENSG00000163138.14	cd14_monocyte	cd4_t	0.995	0.986	0.976	0.03	0	0	0	15	0.54	0	2000
ENSG00000163138.14.in	ENSG00000163138.14	cd16_monocyte	cd4_t	0.984	0.986	0.913	0.03	0	0	0	15	0.45	0	2000
ENSG00000163138.14.in	ENSG00000163138.14	cd4_t	cd8_t	0.986	0.992	0.029	0.947	0	15	0	0	0.46	0	2000
ENSG00000163138.14.in	ENSG00000163138.14	cd4_t	dc	0.986	0.98	0.029	0.859	0	15	0	0	0.41	0.021	19
ENSG00000163138.14.in	ENSG00000163138.14	cd4_t	nk	0.986	0.928	0.029	0.883	0	15	0	0	0.33	0.002	160
ENSG00000168769.8.in	ENSG00000168769.8	cd14_monocyte	cd8_t	0.067	0.045	0.841	0.109	578	123	9	71	0.3	0.022	14
ENSG00000168769.8.in	ENSG00000168769.8	cd14_monocyte	dc	0.067	0.014	0.841	0.029	578	123	5	166	0.35	0	2000
ENSG00000168769.8.in	ENSG00000168769.8	cd14_monocyte	nk	0.067	0.136	0.841	0.153	578	123	4	22	0.23	0.003	78
ENSG00000168769.8.in	ENSG00000168769.8	cd16_monocyte	cd8_t	0.369	0.045	0.937	0.109	246	17	9	71	0.18	0.016	11
ENSG00000168769.8.in	ENSG00000168769.8	cd16_monocyte	dc	0.369	0.014	0.937	0.029	246	17	5	166	0.2	0	2000
ENSG00000168769.8.in	ENSG00000168769.8	cd16_monocyte	nk	0.369	0.136	0.937	0.153	246	17	4	22	0.15	0.001	160
ENSG00000168769.8.in	ENSG00000168769.8	cd4_t	dc	0.037	0.014	0.595	0.029	64	40	5	166	0.37	0.035	10
ENSG00000133961.15.in	ENSG00000133961.15	b_cell	cd16_monocyte	0.588	0.355	0.161	0.953	1	6	35	1	0.098	0.003	33
ENSG00000133961.15.in	ENSG00000133961.15	cd14_monocyte	cd16_monocyte	0.42	0.355	0.292	0.953	77	103	35	1	0.13	0	2000
ENSG00000133961.15.in	ENSG00000133961.15	cd14_monocyte	cd4_t	0.42	0.366	0.292	0.022	77	103	2	51	0.16	0	2000
ENSG00000133961.15.in	ENSG00000133961.15	cd14_monocyte	cd8_t	0.42	0.464	0.292	0.847	77	103	16	1	0.14	0	2000
ENSG00000133961.15.in	ENSG00000133961.15	cd16_monocyte	cd4_t	0.355	0.366	0.954	0.022	35	1	2	51	0.16	0	2000
ENSG00000133961.15.in	ENSG00000133961.15	cd16_monocyte	dc	0.355	0.463	0.954	0.084	35	1	4	24	0.13	0	2000
ENSG00000133961.15.in	ENSG00000133961.15	cd4_t	cd8_t	0.366	0.464	0.022	0.847	2	51	16	1	0.16	0	2000
ENSG00000133961.15.in	ENSG00000133961.15	cd8_t	dc	0.464	0.463	0.841	0.084	16	1	4	24	0.15	0	2000
ENSG00000118515.7.in	ENSG00000118515.7	b_cell	dc	0.582	0.429	0.245	0.969	5	13	73	1	0.11	0	2000
ENSG00000118515.7.in	ENSG00000118515.7	cd14_monocyte	dc	0.66	0.429	0.693	0.969	261	73	73	1	0.12	0	2000
ENSG00000118515.7.in	ENSG00000118515.7	cd4_t	dc	0.629	0.429	0.293	0.969	12	17	73	1	0.14	0	2000
ENSG00000112304.6.in	ENSG00000112304.6	cd14_monocyte	cd8_t	0.536	0.639	0.037	0.515	1	16	3	1	0.13	0.004	33
ENSG00000112304.6.in	ENSG00000112304.6	cd4_t	cd8_t	0.729	0.639	0.031	0.515	1	18	3	1	0.17	0.004	42
ENSG00000102572.10.in	ENSG00000102572.10	cd16_monocyte	cd4_t	0.209	0.557	0.038	0.986	0	9	55	0	0.13	0	2000
ENSG00000102572.10.in	ENSG00000102572.10	cd16_monocyte	cd8_t	0.209	0.473	0.038	0.734	0	9	2	0	0.13	0.007	19
ENSG00000156304.10.in	ENSG00000156304.10	b_cell	cd16_monocyte	0.697	0.541	0.141	0.931	4	21	3	0	0.12	0.011	11
ENSG00000156304.10.in	ENSG00000156304.10	b_cell	cd4_t	0.697	0.808	0.141	0.888	4	21	11	1	0.16	0.01	16
ENSG00000156304.10.in	ENSG00000156304.10	b_cell	cd8_t	0.697	0.782	0.141	0.987	4	21	35	0	0.14	0.004	34
ENSG00000156304.10.in	ENSG00000156304.10	b_cell	dc	0.697	0.721	0.141	0.965	4	21	20	0	0.13	0.006	22
ENSG00000157107.9.in	ENSG00000157107.9	cd14_monocyte	cd8_t	0.977	0.947	0.21	0.891	2	7	0	0	0.35	0.03	12
ENSG00000168734.9.in	ENSG00000168734.9	cd4_t	dc	0.141	0.014	0.618	0.067	0	0	0	0	0.27	0.027	10
ENSG00000161526.10.AS2.in	ENSG00000161526.10.AS2	b_cell	dc	0.385	0.152	0.872	0.062	5	0	0	4	0.13	0.002	64
ENSG00000161526.10.AS2.in	ENSG00000161526.10.AS2	cd14_monocyte	dc	0.153	0.152	0.783	0.062	1	0	0	4	0.19	0.001	190
ENSG00000082146.8.in	ENSG00000082146.8	cd4_t	dc	0.132	0.054	0.833	0.157	3	0	0	0	0.22	0.015	14
ENSG00000158321.11.in	ENSG00000158321.11	cd8_t	nk	0.825	0.095	0.98	0.13	14	0	0	0	0.092	0.002	46
ENSG00000132530.12.in	ENSG00000132530.12	cd14_monocyte	cd4_t	0.084	0.106	0.047	0.934	1	24	20	1	0.23	0	2000
ENSG00000132530.12.in	ENSG00000132530.12	cd4_t	cd8_t	0.106	0.219	0.935	0.147	20	1	2	9	0.19	0.01	19
ENSG00000132530.12.in	ENSG00000132530.12	cd4_t	nk	0.106	0.237	0.935	0.13	20	1	1	11	0.15	0.005	30
ENSG00000136436.10.in	ENSG00000136436.10	cd16_monocyte	cd4_t	0.242	0.559	0.073	0.927	0	3	5	0	0.14	0.004	34
ENSG00000026508.12.in	ENSG00000026508.12	cd4_t	cd8_t	0.239	0.206	0.011	0.186	3	219	17	54	0.19	0.001	190
ENSG00000026508.12.in	ENSG00000026508.12	cd8_t	dc	0.206	0.384	0.186	0.016	17	54	1	73	0.15	0.009	17
ENSG00000113231.9.AS2.in	ENSG00000113231.9.AS2	b_cell	cd16_monocyte	0.911	0.91	0.828	0.076	0	0	0	5	0.22	0.014	16
ENSG00000113231.9.AS2.in	ENSG00000113231.9.AS2	cd14_monocyte	cd16_monocyte	0.993	0.91	0.957	0.076	0	0	0	5	0.35	0.001	360
ENSG00000113231.9.AS2.in	ENSG00000113231.9.AS2	cd16_monocyte	cd8_t	0.91	0.99	0.084	0.922	0	5	0	0	0.33	0.007	47
ENSG00000113231.9.AS2.in	ENSG00000113231.9.AS2	cd16_monocyte	dc	0.91	0.956	0.084	0.846	0	5	0	0	0.28	0.015	19
ENSG00000113231.9.AS2.in	ENSG00000113231.9.AS2	cd16_monocyte	nk	0.91	0.948	0.084	0.864	0	5	0	0	0.26	0.009	29
ENSG00000064115.6.in	ENSG00000064115.6	cd14_monocyte	cd4_t	0.846	0.725	0.979	0.084	20	0	1	10	0.2	0	2000
ENSG00000140374.11.in	ENSG00000140374.11	b_cell	cd4_t	0.808	0.934	0.803	0.069	0	0	1	18	0.2	0.002	98
ENSG00000140374.11.in	ENSG00000140374.11	cd14_monocyte	cd4_t	0.835	0.934	0.961	0.069	41	1	1	18	0.21	0	2000
ENSG00000140374.11.in	ENSG00000140374.11	cd4_t	cd8_t	0.934	0.917	0.068	0.895	1	18	0	0	0.27	0.007	38
ENSG00000140374.11.in	ENSG00000140374.11	cd4_t	dc	0.934	0.796	0.068	0.978	1	18	19	0	0.2	0	2000
ENSG00000140374.11.in	ENSG00000140374.11	cd4_t	nk	0.934	0.505	0.068	0.919	1	18	11	0	0.11	0	2000
ENSG00000242028.1.in	ENSG00000242028.1	b_cell	cd16_monocyte	0.784	0.917	0.597	0.918	33	19	39	3	0.18	0.016	11
ENSG00000242028.1.in	ENSG00000242028.1	b_cell	cd4_t	0.784	0.962	0.597	0.99	33	19	70	0	0.19	0	2000
ENSG00000242028.1.in	ENSG00000242028.1	cd14_monocyte	cd16_monocyte	0.902	0.917	0.583	0.918	38	24	39	3	0.23	0.023	10
ENSG00000242028.1.in	ENSG00000242028.1	cd14_monocyte	cd4_t	0.902	0.962	0.583	0.99	38	24	70	0	0.27	0	2000
ENSG00000242028.1.in	ENSG00000242028.1	cd16_monocyte	dc	0.917	0.928	0.917	0.553	39	3	19	13	0.25	0.023	11
ENSG00000242028.1.in	ENSG00000242028.1	cd4_t	dc	0.962	0.928	0.99	0.553	70	0	19	13	0.28	0	2000
ENSG00000132549.14.in	ENSG00000132549.14	cd14_monocyte	nk	0.971	0.833	0.992	0.749	61	0	25	5	0.24	0.022	11
ENSG00000104093.9.in	ENSG00000104093.9	cd14_monocyte	cd16_monocyte	0.801	0.622	0.863	0.062	61	7	1	18	0.14	0	2000
ENSG00000075413.13.in	ENSG00000075413.13	b_cell	cd4_t	0.478	0.728	0.81	0.031	9	2	3	98	0.12	0	2000
ENSG00000075413.13.in	ENSG00000075413.13	cd14_monocyte	cd4_t	0.545	0.728	0.817	0.031	31	6	3	98	0.15	0	2000
ENSG00000116747.8.in	ENSG00000116747.8	b_cell	cd14_monocyte	0.919	0.953	0.894	0.049	4	0	5	50	0.29	0	2000
ENSG00000116747.8.in	ENSG00000116747.8	b_cell	cd16_monocyte	0.919	0.861	0.894	0.46	4	0	50	29	0.23	0.012	19
ENSG00000116747.8.in	ENSG00000116747.8	b_cell	cd4_t	0.919	0.976	0.894	0.293	4	0	40	48	0.32	0.007	45
ENSG00000116747.8.in	ENSG00000116747.8	cd14_monocyte	cd16_monocyte	0.953	0.861	0.047	0.46	5	50	50	29	0.25	0	2000
ENSG00000116747.8.in	ENSG00000116747.8	cd14_monocyte	cd4_t	0.953	0.976	0.047	0.293	5	50	40	48	0.34	0	2000
ENSG00000116747.8.in	ENSG00000116747.8	cd14_monocyte	cd8_t	0.953	0.913	0.047	0.642	5	50	108	30	0.29	0	2000
ENSG00000116747.8.in	ENSG00000116747.8	cd14_monocyte	dc	0.953	0.877	0.047	0.957	5	50	30	0	0.26	0	2000
ENSG00000116747.8.in	ENSG00000116747.8	cd14_monocyte	nk	0.953	0.915	0.047	0.554	5	50	11	5	0.28	0.002	140
ENSG00000116747.8.in	ENSG00000116747.8	cd16_monocyte	dc	0.861	0.877	0.463	0.957	50	29	30	0	0.21	0	2000
ENSG00000116747.8.in	ENSG00000116747.8	cd4_t	cd8_t	0.976	0.913	0.298	0.642	40	48	108	30	0.29	0	2000
ENSG00000116747.8.in	ENSG00000116747.8	cd4_t	dc	0.976	0.877	0.298	0.957	40	48	30	0	0.26	0	2000
ENSG00000116747.8.in	ENSG00000116747.8	cd8_t	dc	0.913	0.877	0.645	0.957	108	30	30	0	0.2	0.008	25
ENSG00000118482.7.in	ENSG00000118482.7	cd14_monocyte	nk	0.861	0.706	0.975	0.154	319	8	12	64	0.15	0	2000
ENSG00000118482.7.in	ENSG00000118482.7	cd4_t	nk	0.859	0.706	0.994	0.154	549	4	12	64	0.13	0	2000
ENSG00000118482.7.in	ENSG00000118482.7	cd8_t	nk	0.801	0.706	0.993	0.154	162	1	12	64	0.15	0	2000
ENSG00000118482.7.in	ENSG00000118482.7	dc	nk	0.874	0.706	0.862	0.154	50	9	12	64	0.16	0.008	20
ENSG00000183486.8.in	ENSG00000183486.8	cd14_monocyte	dc	0.729	0.624	0.665	0.035	25	10	0	17	0.16	0	2000
ENSG00000183486.8.in	ENSG00000183486.8	cd8_t	dc	0.347	0.624	0.963	0.035	15	0	0	17	0.14	0	2000
ENSG00000117682.12.in	ENSG00000117682.12	cd14_monocyte	cd4_t	0.859	0.89	0.098	0.924	1	11	8	0	0.23	0.004	58
ENSG00000117682.12.in	ENSG00000117682.12	cd14_monocyte	dc	0.859	0.865	0.098	0.931	1	11	3	0	0.22	0.008	28
ENSG00000117682.12.in	ENSG00000117682.12	cd4_t	nk	0.89	0.676	0.926	0.093	8	0	2	15	0.13	0	2000
ENSG00000117682.12.in	ENSG00000117682.12	dc	nk	0.865	0.676	0.935	0.093	3	0	2	15	0.14	0	2000
ENSG00000137497.13.in	ENSG00000137497.13	b_cell	cd4_t	0.016	0.017	0.033	0.733	0	6	55	16	0.44	0.002	220
ENSG00000137497.13.in	ENSG00000137497.13	cd14_monocyte	cd4_t	0.009	0.017	0.02	0.733	0	9	55	16	0.46	0	2000
ENSG00000137497.13.in	ENSG00000137497.13	cd16_monocyte	cd4_t	0.016	0.017	0.041	0.733	0	11	55	16	0.42	0.003	140
ENSG00000137497.13.in	ENSG00000137497.13	cd4_t	cd8_t	0.017	0.006	0.734	0.013	55	16	0	27	0.46	0	2000
ENSG00000137497.13.in	ENSG00000137497.13	cd4_t	dc	0.017	0.02	0.734	0.037	55	16	0	10	0.42	0	2000
ENSG00000137497.13.in	ENSG00000137497.13	cd4_t	nk	0.017	0.041	0.734	0.091	55	16	0	4	0.39	0.019	21
ENSG00000198707.10.in	ENSG00000198707.10	b_cell	nk	0.94	0.891	0.827	0.081	0	0	3	32	0.24	0.018	13
ENSG00000198707.10.in	ENSG00000198707.10	cd14_monocyte	nk	0.944	0.891	0.9	0.081	0	0	3	32	0.26	0.006	44
ENSG00000198707.10.in	ENSG00000198707.10	cd16_monocyte	nk	0.992	0.891	0.946	0.081	0	0	3	32	0.3	0.004	74
ENSG00000198707.10.in	ENSG00000198707.10	cd4_t	nk	0.942	0.891	0.974	0.081	36	0	3	32	0.23	0	2000
ENSG00000198707.10.in	ENSG00000198707.10	cd8_t	nk	0.931	0.891	0.973	0.081	9	0	3	32	0.23	0	2000
ENSG00000198707.10.in	ENSG00000198707.10	dc	nk	0.981	0.891	0.888	0.081	0	0	3	32	0.28	0.011	26
ENSG00000025770.14.in	ENSG00000025770.14	cd16_monocyte	cd4_t	0.955	0.953	0.833	0.235	0	0	4	11	0.32	0.023	14
ENSG00000025770.14.in	ENSG00000025770.14	cd4_t	cd8_t	0.953	0.932	0.24	0.93	4	11	9	0	0.29	0.007	42
ENSG00000025770.14.in	ENSG00000025770.14	cd4_t	nk	0.953	0.816	0.24	0.858	4	11	1	0	0.19	0.01	19
ENSG00000132716.14.AS2.in	ENSG00000132716.14.AS2	b_cell	cd8_t	0.087	0.101	0.024	0.795	0	17	17	2	0.26	0	2000
ENSG00000132716.14.AS2.in	ENSG00000132716.14.AS2	b_cell	dc	0.087	0.089	0.024	0.848	0	17	5	0	0.24	0	2000
ENSG00000132716.14.AS2.in	ENSG00000132716.14.AS2	cd14_monocyte	cd8_t	0.037	0.101	0.034	0.795	0	5	17	2	0.26	0	2000
ENSG00000132716.14.AS2.in	ENSG00000132716.14.AS2	cd14_monocyte	dc	0.037	0.089	0.034	0.848	0	5	5	0	0.28	0	2000
ENSG00000132716.14.AS2.in	ENSG00000132716.14.AS2	cd4_t	cd8_t	0.029	0.101	0.008	0.795	0	10	17	2	0.28	0	2000
ENSG00000132716.14.AS2.in	ENSG00000132716.14.AS2	cd4_t	dc	0.029	0.089	0.008	0.848	0	10	5	0	0.31	0	2000
ENSG00000132716.14.AS2.in	ENSG00000132716.14.AS2	cd8_t	nk	0.101	0.128	0.797	0.022	17	2	0	18	0.22	0	2000
ENSG00000132716.14.AS2.in	ENSG00000132716.14.AS2	dc	nk	0.089	0.128	0.848	0.022	5	0	0	18	0.2	0	2000
ENSG00000183530.9.in	ENSG00000183530.9	b_cell	dc	0.945	0.801	0.889	0.044	0	0	1	14	0.25	0.001	250
ENSG00000183530.9.in	ENSG00000183530.9	cd14_monocyte	dc	0.957	0.801	0.916	0.044	1	0	1	14	0.21	0	2000
ENSG00000183530.9.in	ENSG00000183530.9	cd4_t	dc	0.974	0.801	0.986	0.044	21	0	1	14	0.24	0	2000
ENSG00000183530.9.in	ENSG00000183530.9	cd8_t	dc	0.95	0.801	0.973	0.044	9	0	1	14	0.2	0	2000
ENSG00000183530.9.in	ENSG00000183530.9	dc	nk	0.801	0.903	0.047	0.932	1	14	10	0	0.2	0	2000
ENSG00000108264.12.in	ENSG00000108264.12	cd14_monocyte	cd4_t	0.212	0.267	0.795	0.258	3	0	12	16	0.18	0.018	10
ENSG00000132780.12.in	ENSG00000132780.12	b_cell	cd4_t	0.252	0.169	0.018	0.226	0	16	16	23	0.14	0.001	140
ENSG00000132780.12.in	ENSG00000132780.12	b_cell	cd8_t	0.252	0.299	0.018	0.471	0	16	8	4	0.13	0	2000
ENSG00000132780.12.in	ENSG00000132780.12	cd14_monocyte	cd4_t	0.093	0.169	0.017	0.226	0	9	16	23	0.22	0.012	19
ENSG00000132780.12.in	ENSG00000132780.12	cd14_monocyte	cd8_t	0.093	0.299	0.017	0.471	0	9	8	4	0.19	0	2000
ENSG00000132780.12.in	ENSG00000132780.12	cd16_monocyte	cd4_t	0.223	0.169	0.025	0.226	0	8	16	23	0.17	0.013	13
ENSG00000132780.12.in	ENSG00000132780.12	cd16_monocyte	cd8_t	0.223	0.299	0.025	0.471	0	8	8	4	0.15	0.001	150
ENSG00000132780.12.in	ENSG00000132780.12	cd4_t	dc	0.169	0.206	0.225	0.016	16	23	0	18	0.19	0	2000
ENSG00000132780.12.in	ENSG00000132780.12	cd8_t	dc	0.299	0.206	0.457	0.016	8	4	0	18	0.15	0	2000
ENSG00000138434.12.in	ENSG00000138434.12	cd14_monocyte	cd8_t	0.491	0.553	0.027	0.775	4	118	21	5	0.13	0.001	130
ENSG00000138434.12.in	ENSG00000138434.12	cd4_t	cd8_t	0.527	0.553	0.057	0.775	3	43	21	5	0.14	0	2000
ENSG00000139187.5.in	ENSG00000139187.5	cd4_t	dc	0.111	0.047	0.959	0.144	13	0	0	0	0.28	0.007	40
ENSG00000139187.5.in	ENSG00000139187.5	dc	nk	0.047	0.051	0.129	0.711	0	0	17	5	0.33	0.025	13
ENSG00000183337.12.in	ENSG00000183337.12	b_cell	cd14_monocyte	0.066	0.004	0.405	0.024	7	11	2	105	0.41	0.008	52
ENSG00000183337.12.in	ENSG00000183337.12	b_cell	cd16_monocyte	0.066	0.018	0.405	0.031	7	11	1	41	0.34	0.015	22
ENSG00000183337.12.in	ENSG00000183337.12	b_cell	cd4_t	0.066	0.005	0.405	0.947	7	11	33	2	0.39	0	2000
ENSG00000183337.12.in	ENSG00000183337.12	b_cell	cd8_t	0.066	0.008	0.405	0.849	7	11	56	10	0.36	0.008	46
ENSG00000183337.12.in	ENSG00000183337.12	cd14_monocyte	cd4_t	0.004	0.005	0.021	0.947	2	105	33	2	0.59	0	2000
ENSG00000183337.12.in	ENSG00000183337.12	cd14_monocyte	cd8_t	0.004	0.008	0.021	0.849	2	105	56	10	0.57	0	2000
ENSG00000183337.12.in	ENSG00000183337.12	cd14_monocyte	dc	0.004	0.019	0.021	0.759	2	105	22	7	0.51	0	2000
ENSG00000183337.12.in	ENSG00000183337.12	cd16_monocyte	cd4_t	0.018	0.005	0.029	0.947	1	41	33	2	0.47	0	2000
ENSG00000183337.12.in	ENSG00000183337.12	cd16_monocyte	cd8_t	0.018	0.008	0.029	0.849	1	41	56	10	0.48	0	2000
ENSG00000183337.12.in	ENSG00000183337.12	cd16_monocyte	dc	0.018	0.019	0.029	0.759	1	41	22	7	0.42	0	2000
ENSG00000183337.12.in	ENSG00000183337.12	cd4_t	nk	0.005	0.044	0.947	0.091	33	2	1	13	0.42	0.01	42
ENSG00000183337.12.in	ENSG00000183337.12	cd8_t	nk	0.008	0.044	0.845	0.091	56	10	1	13	0.42	0.003	140
ENSG00000183337.12.in	ENSG00000183337.12	dc	nk	0.019	0.044	0.755	0.091	22	7	1	13	0.38	0.016	24
ENSG00000108406.5.in	ENSG00000108406.5	cd16_monocyte	cd4_t	0.796	0.228	0.894	0.128	1	0	1	9	0.13	0.011	12
ENSG00000120727.8.in	ENSG00000120727.8	b_cell	nk	0.906	0.891	0.962	0.742	111	4	48	13	0.23	0.015	15
ENSG00000120727.8.in	ENSG00000120727.8	cd14_monocyte	nk	0.988	0.891	0.955	0.742	300	11	48	13	0.31	0.001	310
ENSG00000120727.8.in	ENSG00000120727.8	cd16_monocyte	nk	0.975	0.891	0.952	0.742	130	5	48	13	0.24	0.003	81
ENSG00000120727.8.in	ENSG00000120727.8	cd4_t	nk	0.994	0.891	0.969	0.742	209	4	48	13	0.3	0.002	150
ENSG00000120727.8.in	ENSG00000120727.8	cd8_t	nk	0.979	0.891	0.996	0.742	74	0	48	13	0.29	0	2000
ENSG00000120727.8.in	ENSG00000120727.8	dc	nk	0.987	0.891	0.99	0.742	135	1	48	13	0.3	0	2000
ENSG00000114098.13.in	ENSG00000114098.13	b_cell	cd8_t	0.831	0.905	0.782	0.057	0	0	1	7	0.17	0.014	12
ENSG00000114098.13.in	ENSG00000114098.13	cd16_monocyte	cd8_t	0.503	0.905	0.952	0.057	19	0	1	7	0.15	0	2000
ENSG00000114098.13.in	ENSG00000114098.13	cd4_t	cd8_t	0.935	0.905	0.88	0.057	23	1	1	7	0.24	0	2000
ENSG00000171853.11.in	ENSG00000171853.11	cd14_monocyte	cd8_t	0.072	0.192	0.438	0.01	7	4	0	21	0.2	0.005	40
ENSG00000173064.6.in	ENSG00000173064.6	cd14_monocyte	cd4_t	0.677	0.544	0.284	0.961	5	9	14	0	0.15	0.009	17
ENSG00000173064.6.in	ENSG00000173064.6	cd4_t	nk	0.544	0.511	0.955	0.243	14	0	0	0	0.11	0.006	19
ENSG00000130396.16.in	ENSG00000130396.16	b_cell	cd16_monocyte	0.072	0.316	0.158	0.893	0	0	2	0	0.16	0.011	15
ENSG00000130396.16.in	ENSG00000130396.16	b_cell	cd4_t	0.072	0.261	0.158	0.907	0	0	7	0	0.2	0.011	18
ENSG00000130396.16.in	ENSG00000130396.16	cd14_monocyte	cd16_monocyte	0.023	0.316	0.111	0.893	0	0	2	0	0.23	0.01	23
ENSG00000130396.16.in	ENSG00000130396.16	cd14_monocyte	cd4_t	0.023	0.261	0.111	0.907	0	0	7	0	0.26	0.01	26
ENSG00000130396.16.in	ENSG00000130396.16	cd16_monocyte	dc	0.316	0.019	0.889	0.093	2	0	0	0	0.19	0.008	24
ENSG00000130396.16.in	ENSG00000130396.16	cd4_t	dc	0.261	0.019	0.911	0.093	7	0	0	0	0.28	0.007	39
ENSG00000188761.7.in	ENSG00000188761.7	cd14_monocyte	dc	0.691	0.672	0.819	0.041	0	0	1	22	0.14	0.002	68
ENSG00000203875.6.in	ENSG00000203875.6	cd14_monocyte	cd16_monocyte	0.65	0.584	0.279	0.92	8	13	7	0	0.15	0	2000
ENSG00000203875.6.in	ENSG00000203875.6	cd14_monocyte	cd4_t	0.65	0.769	0.279	0.949	8	13	5	0	0.16	0.001	160
ENSG00000198160.10.in	ENSG00000198160.10	b_cell	cd14_monocyte	0.839	0.975	0.977	0.493	41	0	95	56	0.22	0	2000
ENSG00000198160.10.in	ENSG00000198160.10	b_cell	cd16_monocyte	0.839	0.822	0.977	0.508	41	0	62	34	0.17	0	2000
ENSG00000198160.10.in	ENSG00000198160.10	b_cell	cd4_t	0.839	0.991	0.977	0.752	41	0	183	34	0.23	0	2000
ENSG00000198160.10.in	ENSG00000198160.10	b_cell	cd8_t	0.839	0.99	0.977	0.536	41	0	170	83	0.25	0	2000
ENSG00000198160.10.in	ENSG00000198160.10	cd14_monocyte	cd4_t	0.975	0.991	0.494	0.752	95	56	183	34	0.43	0.002	220
ENSG00000198160.10.in	ENSG00000198160.10	cd14_monocyte	dc	0.975	0.992	0.494	0.983	95	56	26	0	0.48	0	2000
ENSG00000198160.10.in	ENSG00000198160.10	cd14_monocyte	nk	0.975	0.944	0.494	0.97	95	56	43	0	0.33	0	2000
ENSG00000198160.10.in	ENSG00000198160.10	cd16_monocyte	dc	0.822	0.992	0.512	0.983	62	34	26	0	0.27	0	2000
ENSG00000198160.10.in	ENSG00000198160.10	cd16_monocyte	nk	0.822	0.944	0.512	0.97	62	34	43	0	0.23	0	2000
ENSG00000198160.10.in	ENSG00000198160.10	cd4_t	cd8_t	0.991	0.99	0.748	0.536	183	34	170	83	0.47	0.003	160
ENSG00000198160.10.in	ENSG00000198160.10	cd4_t	dc	0.991	0.992	0.748	0.983	183	34	26	0	0.48	0.01	48
ENSG00000198160.10.in	ENSG00000198160.10	cd4_t	nk	0.991	0.944	0.748	0.97	183	34	43	0	0.36	0.021	17
ENSG00000198160.10.in	ENSG00000198160.10	cd8_t	dc	0.99	0.992	0.535	0.983	170	83	26	0	0.53	0	2000
ENSG00000198160.10.in	ENSG00000198160.10	cd8_t	nk	0.99	0.944	0.535	0.97	170	83	43	0	0.38	0	2000
ENSG00000117151.8.in	ENSG00000117151.8	b_cell	cd14_monocyte	0.788	0.794	0.117	0.863	2	10	105	11	0.15	0	2000
ENSG00000117151.8.in	ENSG00000117151.8	b_cell	cd16_monocyte	0.788	0.816	0.117	0.847	2	10	0	0	0.16	0.004	40
ENSG00000117151.8.in	ENSG00000117151.8	cd14_monocyte	cd4_t	0.794	0.847	0.865	0.327	105	11	12	14	0.17	0.002	82
ENSG00000117151.8.in	ENSG00000117151.8	cd14_monocyte	nk	0.794	0.726	0.865	0.101	105	11	0	5	0.15	0	2000
ENSG00000117151.8.in	ENSG00000117151.8	cd16_monocyte	cd4_t	0.816	0.847	0.851	0.327	0	0	12	14	0.19	0.018	11
ENSG00000117151.8.in	ENSG00000117151.8	cd16_monocyte	nk	0.816	0.726	0.851	0.101	0	0	0	5	0.15	0.008	18
ENSG00000099949.14.in	ENSG00000099949.14	b_cell	nk	0.02	0.054	0.037	0.852	0	0	7	1	0.4	0	2000
ENSG00000099949.14.in	ENSG00000099949.14	cd14_monocyte	nk	0.014	0.054	0.079	0.852	0	0	7	1	0.36	0.01	36
ENSG00000099949.14.in	ENSG00000099949.14	cd16_monocyte	nk	0.004	0.054	0.009	0.852	0	12	7	1	0.45	0	2000
ENSG00000099949.14.in	ENSG00000099949.14	cd4_t	nk	0.012	0.054	0.023	0.852	0	3	7	1	0.38	0	2000
ENSG00000099949.14.in	ENSG00000099949.14	cd8_t	nk	0.013	0.054	0.114	0.852	0	0	7	1	0.38	0.021	18
ENSG00000099949.14.in	ENSG00000099949.14	dc	nk	0.013	0.054	0.072	0.852	0	0	7	1	0.41	0.008	51
ENSG00000151948.7.in	ENSG00000151948.7	b_cell	cd14_monocyte	0.426	0.586	0.28	0.96	0	0	75	2	0.12	0.01	12
ENSG00000077809.8.in	ENSG00000077809.8	cd16_monocyte	cd4_t	0.08	0.457	0.17	0.979	0	0	24	0	0.17	0.004	44
ENSG00000077809.8.in	ENSG00000077809.8	cd16_monocyte	cd8_t	0.08	0.367	0.17	0.947	0	0	11	0	0.16	0.011	15
ENSG00000143373.13.in	ENSG00000143373.13	cd14_monocyte	cd8_t	0.026	0.02	0.031	0.446	0	17	3	3	0.42	0.028	15
ENSG00000143373.13.in	ENSG00000143373.13	cd16_monocyte	cd8_t	0.064	0.02	0.012	0.446	0	27	3	3	0.31	0.023	14
ENSG00000143373.13.in	ENSG00000143373.13	cd4_t	cd8_t	0.012	0.02	0.012	0.446	0	37	3	3	0.38	0.019	20
ENSG00000143373.13.in	ENSG00000143373.13	cd8_t	nk	0.02	0.017	0.446	0.038	3	3	0	2	0.46	0.04	11
ENSG00000151726.9.in	ENSG00000151726.9	b_cell	cd4_t	0.05	0.102	0.085	0.933	0	0	5	0	0.29	0.001	290
ENSG00000151726.9.in	ENSG00000151726.9	cd14_monocyte	cd4_t	0.174	0.102	0.094	0.933	1	6	5	0	0.22	0.001	220
ENSG00000103051.14.in	ENSG00000103051.14	b_cell	cd14_monocyte	0.054	0.027	0.096	0.755	0	0	15	3	0.35	0.003	120
ENSG00000103051.14.in	ENSG00000103051.14	cd14_monocyte	cd16_monocyte	0.027	0.017	0.764	0.012	15	3	0	15	0.45	0	2000
ENSG00000103051.14.in	ENSG00000103051.14	cd14_monocyte	dc	0.027	0.008	0.764	0.006	15	3	0	22	0.47	0	2000
ENSG00000103051.14.in	ENSG00000103051.14	cd14_monocyte	nk	0.027	0.082	0.764	0.154	15	3	0	0	0.32	0.021	15
ENSG00000128513.10.in	ENSG00000128513.10	b_cell	cd16_monocyte	0.869	0.571	0.887	0.07	0	0	2	20	0.12	0.001	120
ENSG00000128513.10.in	ENSG00000128513.10	cd14_monocyte	cd16_monocyte	0.959	0.571	0.951	0.07	24	0	2	20	0.18	0	2000
ENSG00000128513.10.in	ENSG00000128513.10	cd16_monocyte	cd4_t	0.571	0.862	0.076	0.925	2	20	18	1	0.14	0.001	140
ENSG00000186866.12.AS2.in	ENSG00000186866.12.AS2	cd14_monocyte	cd8_t	0.039	0.038	0.114	0.601	0	6	19	13	0.35	0.027	13
ENSG00000186866.12.AS2.in	ENSG00000186866.12.AS2	cd16_monocyte	cd8_t	0.09	0.038	0.139	0.601	0	4	19	13	0.25	0.018	14
ENSG00000186866.12.AS2.in	ENSG00000186866.12.AS2	cd4_t	cd8_t	0.024	0.038	0.089	0.601	2	19	19	13	0.34	0.022	16
ENSG00000186866.12.AS2.in	ENSG00000186866.12.AS2	cd8_t	dc	0.038	0.031	0.585	0.113	19	13	1	10	0.35	0.012	29
ENSG00000186866.12.AS2.in	ENSG00000186866.12.AS2	cd8_t	nk	0.038	0.059	0.585	0.128	19	13	0	0	0.34	0.022	16
ENSG00000184216.7.AS2.in	ENSG00000184216.7.AS2	cd14_monocyte	cd4_t	0.978	0.991	0.987	0.126	51	0	6	30	0.43	0	2000
ENSG00000184216.7.AS2.in	ENSG00000184216.7.AS2	cd16_monocyte	cd4_t	0.974	0.991	0.885	0.126	1	0	6	30	0.44	0.006	74
ENSG00000184216.7.AS2.in	ENSG00000184216.7.AS2	cd4_t	cd8_t	0.991	0.987	0.123	0.904	6	30	11	1	0.46	0.003	150
ENSG00000184216.7.AS2.in	ENSG00000184216.7.AS2	cd4_t	nk	0.991	0.942	0.123	0.835	6	30	0	0	0.34	0.03	11
ENSG00000135597.14.in	ENSG00000135597.14	cd14_monocyte	cd4_t	0.844	0.901	0.106	0.655	2	15	33	13	0.2	0.006	34
ENSG00000135597.14.in	ENSG00000135597.14	cd4_t	cd8_t	0.901	0.906	0.655	0.09	33	13	1	14	0.23	0.003	76
ENSG00000135597.14.in	ENSG00000135597.14	cd8_t	nk	0.906	0.863	0.09	0.771	1	14	0	0	0.21	0.02	10
ENSG00000198932.8.AS2.in	ENSG00000198932.8.AS2	b_cell	cd4_t	0.923	0.593	0.883	0.03	0	0	1	37	0.17	0.001	170
ENSG00000181722.11.in	ENSG00000181722.11	b_cell	cd16_monocyte	0.878	0.859	0.907	0.438	4	0	16	8	0.19	0.011	18
ENSG00000181722.11.in	ENSG00000181722.11	b_cell	nk	0.878	0.77	0.907	0.073	4	0	1	6	0.15	0	2000
ENSG00000181722.11.in	ENSG00000181722.11	cd14_monocyte	cd16_monocyte	0.921	0.859	0.959	0.438	44	0	16	8	0.23	0.001	230
ENSG00000181722.11.in	ENSG00000181722.11	cd14_monocyte	cd4_t	0.921	0.904	0.959	0.666	44	0	104	20	0.27	0.016	17
ENSG00000181722.11.in	ENSG00000181722.11	cd14_monocyte	nk	0.921	0.77	0.959	0.073	44	0	1	6	0.18	0	2000
ENSG00000181722.11.in	ENSG00000181722.11	cd16_monocyte	cd8_t	0.859	0.861	0.439	0.985	16	8	63	0	0.18	0	2000
ENSG00000181722.11.in	ENSG00000181722.11	cd16_monocyte	nk	0.859	0.77	0.439	0.073	16	8	1	6	0.17	0.016	10
ENSG00000181722.11.in	ENSG00000181722.11	cd4_t	cd8_t	0.904	0.861	0.665	0.985	104	20	63	0	0.23	0	2000
ENSG00000181722.11.in	ENSG00000181722.11	cd4_t	nk	0.904	0.77	0.665	0.073	104	20	1	6	0.16	0.01	16
ENSG00000181722.11.in	ENSG00000181722.11	cd8_t	nk	0.861	0.77	0.986	0.073	63	0	1	6	0.17	0	2000
ENSG00000145916.14.in	ENSG00000145916.14	cd14_monocyte	cd16_monocyte	0.404	0.11	0.872	0.016	3	0	0	7	0.15	0	2000
ENSG00000145916.14.in	ENSG00000145916.14	cd16_monocyte	cd4_t	0.11	0.494	0.018	0.963	0	7	11	0	0.17	0	2000
ENSG00000145916.14.in	ENSG00000145916.14	cd16_monocyte	cd8_t	0.11	0.756	0.018	0.958	0	7	11	0	0.1	0	2000
ENSG00000154001.9.in	ENSG00000154001.9	b_cell	nk	0.567	0.422	0.78	0.035	20	3	0	11	0.11	0	2000
ENSG00000154001.9.in	ENSG00000154001.9	cd14_monocyte	nk	0.812	0.422	0.93	0.035	3	0	0	11	0.096	0	2000
ENSG00000154001.9.in	ENSG00000154001.9	cd4_t	nk	0.77	0.422	0.867	0.035	39	3	0	11	0.11	0	2000
ENSG00000154001.9.in	ENSG00000154001.9	cd8_t	nk	0.797	0.422	0.975	0.035	24	0	0	11	0.099	0	2000
ENSG00000124164.11.in	ENSG00000124164.11	cd14_monocyte	cd4_t	0.859	0.95	0.859	0.385	0	0	13	16	0.24	0.022	11
ENSG00000124164.11.in	ENSG00000124164.11	cd4_t	cd8_t	0.95	0.933	0.381	0.946	13	16	6	0	0.28	0	2000
ENSG00000124164.11.in	ENSG00000124164.11	cd4_t	dc	0.95	0.939	0.381	0.781	13	16	0	0	0.29	0.024	12
ENSG00000130511.11.in	ENSG00000130511.11	b_cell	cd4_t	0.092	0.531	0.205	0.859	0	0	0	0	0.15	0.013	12
ENSG00000130511.11.in	ENSG00000130511.11	cd14_monocyte	cd4_t	0.023	0.531	0.094	0.859	0	0	0	0	0.15	0.009	17
ENSG00000163608.10.in	ENSG00000163608.10	b_cell	cd8_t	0.468	0.574	0.883	0.086	7	0	3	22	0.1	0	2000
ENSG00000163608.10.in	ENSG00000163608.10	cd14_monocyte	cd8_t	0.492	0.574	0.89	0.086	25	1	3	22	0.14	0	2000
ENSG00000163608.10.in	ENSG00000163608.10	cd4_t	cd8_t	0.69	0.574	0.814	0.086	1	0	3	22	0.14	0.01	14
ENSG00000163608.10.in	ENSG00000163608.10	cd8_t	dc	0.574	0.746	0.083	0.863	3	22	3	0	0.14	0	2000
ENSG00000137845.10.in	ENSG00000137845.10	cd14_monocyte	cd16_monocyte	0.808	0.595	0.841	0.987	182	24	65	0	0.13	0.006	21
ENSG00000137845.10.in	ENSG00000137845.10	cd14_monocyte	cd8_t	0.808	0.918	0.841	0.992	182	24	104	0	0.19	0	2000
ENSG00000172322.9.in	ENSG00000172322.9	cd14_monocyte	cd16_monocyte	0.043	0.036	0.432	0.012	65	64	0	39	0.32	0	2000
ENSG00000172322.9.in	ENSG00000172322.9	cd14_monocyte	dc	0.043	0.154	0.432	0.889	65	64	29	3	0.26	0	2000
ENSG00000172322.9.in	ENSG00000172322.9	cd16_monocyte	dc	0.036	0.154	0.013	0.889	0	39	29	3	0.26	0	2000
ENSG00000119487.12.in	ENSG00000119487.12	b_cell	cd14_monocyte	0.428	0.336	0.922	0.086	10	0	2	21	0.1	0	2000
ENSG00000119487.12.in	ENSG00000119487.12	b_cell	cd4_t	0.428	0.441	0.922	0.046	10	0	1	12	0.12	0	2000
ENSG00000119487.12.in	ENSG00000119487.12	b_cell	cd8_t	0.428	0.673	0.922	0.371	10	0	6	7	0.11	0.01	11
ENSG00000119487.12.in	ENSG00000119487.12	cd14_monocyte	cd16_monocyte	0.336	0.503	0.086	0.948	2	21	13	0	0.13	0	2000
ENSG00000119487.12.in	ENSG00000119487.12	cd16_monocyte	cd4_t	0.503	0.441	0.952	0.046	13	0	1	12	0.14	0	2000
ENSG00000119487.12.in	ENSG00000119487.12	cd16_monocyte	cd8_t	0.503	0.673	0.952	0.371	13	0	6	7	0.15	0.009	17
ENSG00000100532.7.in	ENSG00000100532.7	cd16_monocyte	cd4_t	0.886	0.945	0.092	0.989	3	26	31	0	0.25	0	2000
ENSG00000100532.7.in	ENSG00000100532.7	cd16_monocyte	cd8_t	0.886	0.968	0.092	0.936	3	26	2	0	0.28	0	2000
ENSG00000100532.7.in	ENSG00000100532.7	cd16_monocyte	nk	0.886	0.93	0.092	0.984	3	26	34	0	0.25	0	2000
ENSG00000136147.12.in	ENSG00000136147.12	b_cell	cd8_t	0.325	0.132	0.023	0.912	1	40	10	0	0.14	0	2000
ENSG00000136147.12.in	ENSG00000136147.12	cd14_monocyte	cd8_t	0.165	0.132	0.094	0.912	5	26	10	0	0.2	0	2000
ENSG00000136147.12.in	ENSG00000136147.12	cd16_monocyte	cd8_t	0.168	0.132	0.011	0.912	0	23	10	0	0.22	0	2000
ENSG00000136147.12.in	ENSG00000136147.12	cd4_t	cd8_t	0.313	0.132	0.003	0.912	0	65	10	0	0.19	0	2000
ENSG00000136147.12.in	ENSG00000136147.12	cd8_t	dc	0.132	0.031	0.915	0.121	10	0	0	0	0.27	0.021	13
ENSG00000099991.12.in	ENSG00000099991.12	cd14_monocyte	cd4_t	0.47	0.445	0.097	0.976	4	28	56	1	0.15	0	2000
ENSG00000099991.12.in	ENSG00000099991.12	cd14_monocyte	cd8_t	0.47	0.688	0.097	0.911	4	28	25	2	0.12	0.001	120
ENSG00000131018.18.AS2.in	ENSG00000131018.18.AS2	cd8_t	nk	0.791	0.688	0.07	0.757	1	11	4	1	0.12	0.006	20
ENSG00000101493.6.in	ENSG00000101493.6	cd14_monocyte	cd4_t	0.074	0.045	0.053	0.761	15	254	30	10	0.29	0.006	48
ENSG00000101493.6.in	ENSG00000101493.6	cd16_monocyte	cd4_t	0.059	0.045	0.166	0.761	6	27	30	10	0.28	0.028	10
ENSG00000101493.6.in	ENSG00000101493.6	cd4_t	cd8_t	0.045	0.052	0.771	0.123	30	10	4	24	0.31	0.025	12
ENSG00000022840.11.in	ENSG00000022840.11	b_cell	cd14_monocyte	0.069	0.011	0.12	0.756	0	4	69	20	0.36	0.005	72
ENSG00000022840.11.in	ENSG00000022840.11	cd14_monocyte	cd16_monocyte	0.011	0.019	0.751	0.022	69	20	1	34	0.45	0	2000
ENSG00000022840.11.in	ENSG00000022840.11	cd14_monocyte	cd4_t	0.011	0.006	0.751	0.006	69	20	0	114	0.5	0	2000
ENSG00000022840.11.in	ENSG00000022840.11	cd14_monocyte	cd8_t	0.011	0.021	0.751	0.014	69	20	1	41	0.48	0	2000
ENSG00000022840.11.in	ENSG00000022840.11	cd14_monocyte	dc	0.011	0.008	0.751	0.057	69	20	0	0	0.52	0.007	74
ENSG00000022840.11.in	ENSG00000022840.11	cd14_monocyte	nk	0.011	0.065	0.751	0.079	69	20	2	18	0.36	0.008	45
ENSG00000142192.16.in	ENSG00000142192.16	cd14_monocyte	cd16_monocyte	0.35	0.431	0.319	0.903	31	58	34	3	0.14	0	2000
ENSG00000142192.16.in	ENSG00000142192.16	cd14_monocyte	cd4_t	0.35	0.403	0.319	0.637	31	58	25	12	0.15	0	2000
ENSG00000142192.16.in	ENSG00000142192.16	cd14_monocyte	dc	0.35	0.491	0.319	0.863	31	58	1	0	0.14	0.009	15
ENSG00000168010.6.in	ENSG00000168010.6	cd14_monocyte	cd16_monocyte	0.741	0.373	0.89	0.09	19	2	4	30	0.12	0	2000
ENSG00000168010.6.in	ENSG00000168010.6	cd14_monocyte	dc	0.741	0.786	0.89	0.088	19	2	2	21	0.17	0	2000
ENSG00000168010.6.in	ENSG00000168010.6	cd16_monocyte	cd4_t	0.373	0.812	0.091	0.786	4	30	16	4	0.15	0.006	24
ENSG00000168010.6.in	ENSG00000168010.6	cd4_t	dc	0.812	0.786	0.779	0.088	16	4	2	21	0.19	0.013	15
ENSG00000131408.9.in	ENSG00000131408.9	b_cell	cd14_monocyte	0.631	0.409	0.801	0.017	1	0	1	69	0.1	0.001	100
ENSG00000131408.9.in	ENSG00000131408.9	b_cell	dc	0.631	0.428	0.801	0.056	1	0	1	22	0.11	0.005	21
ENSG00000131408.9.in	ENSG00000131408.9	cd14_monocyte	cd4_t	0.409	0.859	0.02	0.611	1	69	14	7	0.13	0	2000
ENSG00000131408.9.in	ENSG00000131408.9	cd14_monocyte	nk	0.409	0.474	0.02	0.752	1	69	2	0	0.12	0	2000
ENSG00000131408.9.in	ENSG00000131408.9	cd4_t	dc	0.859	0.428	0.619	0.056	14	7	1	22	0.15	0.013	12
ENSG00000131408.9.in	ENSG00000131408.9	dc	nk	0.428	0.474	0.062	0.752	1	22	2	0	0.11	0.01	11
ENSG00000120733.9.in	ENSG00000120733.9	cd16_monocyte	cd4_t	0.852	0.849	0.779	0.416	62	5	68	29	0.22	0.009	24
ENSG00000120733.9.in	ENSG00000120733.9	cd16_monocyte	cd8_t	0.852	0.741	0.779	0.258	62	5	30	26	0.19	0	2000
ENSG00000132199.14.in	ENSG00000132199.14	cd14_monocyte	cd4_t	0.52	0.578	0.104	0.898	0	0	9	0	0.16	0.005	33
ENSG00000163947.7.in	ENSG00000163947.7	cd14_monocyte	cd16_monocyte	0.275	0.212	0.108	0.892	1	7	5	0	0.14	0.001	140
ENSG00000163947.7.in	ENSG00000163947.7	cd14_monocyte	dc	0.275	0.474	0.108	0.902	1	7	4	0	0.12	0.007	17
ENSG00000163947.7.in	ENSG00000163947.7	cd14_monocyte	nk	0.275	0.628	0.108	0.957	1	7	38	1	0.096	0	2000
ENSG00000163947.7.in	ENSG00000163947.7	cd16_monocyte	cd4_t	0.212	0.242	0.889	0.278	5	0	5	12	0.19	0.002	94
ENSG00000163947.7.in	ENSG00000163947.7	cd16_monocyte	cd8_t	0.212	0.216	0.889	0.113	5	0	2	14	0.15	0	2000
ENSG00000163947.7.in	ENSG00000163947.7	cd4_t	dc	0.242	0.474	0.278	0.902	5	12	4	0	0.17	0.003	58
ENSG00000163947.7.in	ENSG00000163947.7	cd4_t	nk	0.242	0.628	0.278	0.957	5	12	38	1	0.1	0	2000
ENSG00000163947.7.in	ENSG00000163947.7	cd8_t	dc	0.216	0.474	0.11	0.902	2	14	4	0	0.15	0.002	73
ENSG00000163947.7.in	ENSG00000163947.7	cd8_t	nk	0.216	0.628	0.11	0.957	2	14	38	1	0.093	0	2000
ENSG00000167491.13.in	ENSG00000167491.13	cd14_monocyte	cd16_monocyte	0.212	0.652	0.038	0.739	2	43	19	6	0.14	0.002	70
ENSG00000103194.11.in	ENSG00000103194.11	b_cell	cd8_t	0.915	0.955	0.839	0.182	0	0	7	21	0.29	0.016	18
ENSG00000103194.11.in	ENSG00000103194.11	cd16_monocyte	cd8_t	0.956	0.955	0.929	0.182	0	0	7	21	0.34	0	2000
ENSG00000103194.11.in	ENSG00000103194.11	cd4_t	cd8_t	0.93	0.955	0.889	0.182	0	0	7	21	0.27	0.006	45
ENSG00000103194.11.in	ENSG00000103194.11	cd8_t	dc	0.955	0.897	0.184	0.977	7	21	21	0	0.25	0	2000
ENSG00000168958.15.in	ENSG00000168958.15	b_cell	cd16_monocyte	0.774	0.842	0.888	0.064	11	1	0	9	0.16	0	2000
ENSG00000168958.15.in	ENSG00000168958.15	b_cell	cd8_t	0.774	0.777	0.888	0.292	11	1	15	21	0.14	0.003	47
ENSG00000168958.15.in	ENSG00000168958.15	cd14_monocyte	cd16_monocyte	0.858	0.842	0.989	0.064	67	0	0	9	0.21	0	2000
ENSG00000168958.15.in	ENSG00000168958.15	cd14_monocyte	cd8_t	0.858	0.777	0.989	0.292	67	0	15	21	0.19	0	2000
ENSG00000168958.15.in	ENSG00000168958.15	cd16_monocyte	cd4_t	0.842	0.875	0.059	0.979	0	9	48	0	0.2	0	2000
ENSG00000168958.15.in	ENSG00000168958.15	cd16_monocyte	dc	0.842	0.908	0.059	0.985	0	9	22	0	0.2	0	2000
ENSG00000168958.15.in	ENSG00000168958.15	cd16_monocyte	nk	0.842	0.823	0.059	0.936	0	9	9	0	0.17	0	2000
ENSG00000168958.15.in	ENSG00000168958.15	cd4_t	cd8_t	0.875	0.777	0.977	0.292	48	0	15	21	0.19	0	2000
ENSG00000168958.15.in	ENSG00000168958.15	cd8_t	dc	0.777	0.908	0.294	0.985	15	21	22	0	0.2	0	2000
ENSG00000168958.15.in	ENSG00000168958.15	cd8_t	nk	0.777	0.823	0.294	0.936	15	21	9	0	0.15	0.001	150
ENSG00000110514.14.in	ENSG00000110514.14	cd4_t	cd8_t	0.503	0.329	0.043	0.895	0	10	3	0	0.15	0	2000
ENSG00000157764.8.in	ENSG00000157764.8	b_cell	cd4_t	0.314	0.09	0.054	0.373	0	5	31	38	0.13	0.004	33
ENSG00000157764.8.in	ENSG00000157764.8	cd14_monocyte	cd4_t	0.121	0.09	0.024	0.373	1	28	31	38	0.2	0.001	200
ENSG00000157764.8.in	ENSG00000157764.8	cd16_monocyte	cd4_t	0.129	0.09	0.056	0.373	0	3	31	38	0.23	0.015	15
ENSG00000169905.8.in	ENSG00000169905.8	cd14_monocyte	cd16_monocyte	0.743	0.782	0.906	0.066	27	1	1	8	0.15	0	2000
ENSG00000169905.8.in	ENSG00000169905.8	cd14_monocyte	cd4_t	0.743	0.58	0.906	0.446	27	1	16	8	0.16	0.002	79
ENSG00000169905.8.in	ENSG00000169905.8	cd16_monocyte	cd4_t	0.782	0.58	0.065	0.446	1	8	16	8	0.14	0.011	13
ENSG00000169905.8.in	ENSG00000169905.8	cd16_monocyte	cd8_t	0.782	0.639	0.065	0.836	1	8	5	0	0.16	0.004	39
ENSG00000162613.12.in	ENSG00000162613.12	cd14_monocyte	cd4_t	0.02	0.06	0.009	0.244	0	19	13	28	0.35	0	2000
ENSG00000164941.9.in	ENSG00000164941.9	cd4_t	nk	0.901	0.856	0.066	0.917	2	20	3	0	0.2	0.006	32
ENSG00000147439.7.AS3.in	ENSG00000147439.7.AS3	b_cell	cd14_monocyte	0.218	0.068	0.499	0.033	5	5	2	45	0.18	0.001	180
ENSG00000147439.7.AS3.in	ENSG00000147439.7.AS3	b_cell	cd8_t	0.218	0.19	0.499	0.058	5	5	1	13	0.15	0.004	39
ENSG00000147439.7.AS3.in	ENSG00000147439.7.AS3	cd14_monocyte	nk	0.068	0.221	0.032	0.685	2	45	20	8	0.17	0.001	160
ENSG00000147439.7.AS3.in	ENSG00000147439.7.AS3	cd16_monocyte	nk	0.138	0.221	0.086	0.685	0	5	20	8	0.17	0.01	18
ENSG00000147439.7.AS3.in	ENSG00000147439.7.AS3	cd4_t	nk	0.146	0.221	0.069	0.685	1	12	20	8	0.17	0.007	24
ENSG00000147439.7.AS3.in	ENSG00000147439.7.AS3	cd8_t	nk	0.19	0.221	0.057	0.685	1	13	20	8	0.16	0	2000
ENSG00000147439.7.AS3.in	ENSG00000147439.7.AS3	dc	nk	0.118	0.221	0.087	0.685	1	11	20	8	0.17	0.013	13
ENSG00000272373.1.in	ENSG00000272373.1	b_cell	cd8_t	0.895	0.828	0.791	0.074	0	0	0	6	0.21	0.017	12
ENSG00000272373.1.in	ENSG00000272373.1	cd16_monocyte	cd8_t	0.933	0.828	0.98	0.074	16	0	0	6	0.23	0	2000
ENSG00000272373.1.in	ENSG00000272373.1	cd4_t	cd8_t	0.96	0.828	0.924	0.074	30	1	0	6	0.26	0	2000
ENSG00000272373.1.in	ENSG00000272373.1	cd8_t	dc	0.828	0.922	0.065	0.899	0	6	0	0	0.22	0	2000
ENSG00000272373.1.in	ENSG00000272373.1	cd8_t	nk	0.828	0.972	0.065	0.946	0	6	0	0	0.28	0.005	57
ENSG00000269640.1.in	ENSG00000269640.1	cd4_t	cd8_t	0.206	0.385	0.111	0.965	0	2	37	1	0.17	0.015	12
ENSG00000164074.10.in	ENSG00000164074.10	b_cell	cd14_monocyte	0.58	0.943	0.265	0.956	0	0	27	0	0.12	0.009	13
ENSG00000164074.10.in	ENSG00000164074.10	cd14_monocyte	cd4_t	0.943	0.973	0.957	0.066	27	0	0	4	0.3	0	2000
ENSG00000164074.10.in	ENSG00000164074.10	cd14_monocyte	dc	0.943	0.849	0.957	0.061	27	0	0	5	0.25	0	2000
ENSG00000164074.10.in	ENSG00000164074.10	cd16_monocyte	cd4_t	0.76	0.973	0.813	0.066	5	1	0	4	0.22	0.005	44
ENSG00000164074.10.in	ENSG00000164074.10	cd16_monocyte	dc	0.76	0.849	0.813	0.061	5	1	0	5	0.18	0.001	180
ENSG00000164074.10.in	ENSG00000164074.10	cd4_t	cd8_t	0.973	0.944	0.065	0.51	0	4	14	8	0.31	0.015	21
ENSG00000164074.10.in	ENSG00000164074.10	cd8_t	dc	0.944	0.849	0.516	0.061	14	8	0	5	0.22	0.013	17
ENSG00000116580.14.in	ENSG00000116580.14	cd14_monocyte	cd16_monocyte	0.813	0.823	0.846	0.045	61	9	3	52	0.18	0	2000
ENSG00000116580.14.in	ENSG00000116580.14	cd14_monocyte	cd4_t	0.813	0.513	0.846	0.034	61	9	2	49	0.15	0	2000
ENSG00000116580.14.in	ENSG00000116580.14	cd14_monocyte	cd8_t	0.813	0.429	0.846	0.057	61	9	1	21	0.12	0	2000
ENSG00000116580.14.in	ENSG00000116580.14	cd14_monocyte	nk	0.813	0.343	0.846	0.142	61	9	2	14	0.09	0.002	45
ENSG00000139737.17.in	ENSG00000139737.17	b_cell	cd4_t	0.821	0.977	0.212	0.881	4	10	54	3	0.19	0.002	93
ENSG00000139737.17.in	ENSG00000139737.17	b_cell	cd8_t	0.821	0.954	0.212	0.975	4	10	9	0	0.19	0	2000
ENSG00000139737.17.in	ENSG00000139737.17	b_cell	nk	0.821	0.949	0.212	0.961	4	10	9	0	0.21	0	2000
ENSG00000160633.8.in	ENSG00000160633.8	cd14_monocyte	cd4_t	0.923	0.921	0.604	0.132	43	20	1	6	0.25	0.004	62
ENSG00000160633.8.in	ENSG00000160633.8	cd4_t	cd8_t	0.921	0.897	0.128	0.901	1	6	0	0	0.25	0.002	130
ENSG00000220804.4.in	ENSG00000220804.4	cd14_monocyte	cd4_t	0.672	0.988	0.052	0.985	2	28	7	0	0.18	0	2000
ENSG00000245910.4.in	ENSG00000245910.4	cd14_monocyte	cd4_t	0.025	0.027	0.682	0.934	73	30	258	16	0.37	0	2000
ENSG00000245910.4.in	ENSG00000245910.4	cd14_monocyte	cd8_t	0.025	0.03	0.682	0.854	73	30	106	16	0.38	0.019	20
ENSG00000245910.4.in	ENSG00000245910.4	cd4_t	dc	0.027	0.094	0.934	0.665	258	16	52	23	0.28	0	2000
ENSG00000161016.11.in	ENSG00000161016.11	cd14_monocyte	cd16_monocyte	0.007	0.004	0.124	0.003	44	257	0	82	0.6	0.001	600
ENSG00000161016.11.in	ENSG00000161016.11	cd14_monocyte	cd4_t	0.007	0.002	0.124	0.001	44	257	0	351	0.59	0	2000
ENSG00000161016.11.in	ENSG00000161016.11	cd14_monocyte	cd8_t	0.007	0.005	0.124	0.021	44	257	3	105	0.56	0.045	13
ENSG00000161016.11.in	ENSG00000161016.11	cd16_monocyte	dc	0.004	0.008	0.003	0.124	0	82	29	159	0.57	0.011	52
ENSG00000161016.11.in	ENSG00000161016.11	cd4_t	dc	0.002	0.008	0.001	0.124	0	351	29	159	0.6	0.002	300
ENSG00000161016.11.in	ENSG00000161016.11	cd8_t	dc	0.005	0.008	0.02	0.124	3	105	29	159	0.59	0.047	12
ENSG00000110077.10.in	ENSG00000110077.10	cd14_monocyte	cd16_monocyte	0.35	0.516	0.461	0.927	169	121	9	0	0.11	0	2000
ENSG00000173209.18.in	ENSG00000173209.18	cd14_monocyte	nk	0.977	0.921	0.127	0.829	0	4	0	0	0.33	0.016	20
ENSG00000173209.18.in	ENSG00000173209.18	cd4_t	cd8_t	0.968	0.972	0.007	0.243	0	79	17	34	0.36	0	2000
ENSG00000173209.18.in	ENSG00000173209.18	cd4_t	nk	0.968	0.921	0.007	0.829	0	79	0	0	0.29	0.013	23
ENSG00000173209.18.in	ENSG00000173209.18	cd8_t	nk	0.972	0.921	0.241	0.829	17	34	0	0	0.31	0.023	14
ENSG00000173209.18.in	ENSG00000173209.18	dc	nk	0.921	0.921	0.046	0.829	1	13	0	0	0.29	0.015	19
ENSG00000103245.9.in	ENSG00000103245.9	b_cell	cd8_t	0.082	0.035	0.094	0.762	0	0	5	1	0.28	0.007	40
ENSG00000103245.9.in	ENSG00000103245.9	cd16_monocyte	cd8_t	0.03	0.035	0.04	0.762	0	4	5	1	0.36	0.005	73
ENSG00000103245.9.in	ENSG00000103245.9	cd4_t	cd8_t	0.032	0.035	0.291	0.762	0	0	5	1	0.35	0.034	10
ENSG00000103245.9.in	ENSG00000103245.9	cd8_t	dc	0.035	0.031	0.766	0.15	5	1	0	0	0.35	0.021	17
ENSG00000103245.9.in	ENSG00000103245.9	cd8_t	nk	0.035	0.063	0.766	0.113	5	1	0	0	0.3	0.007	43
ENSG00000173889.11.in	ENSG00000173889.11	b_cell	cd4_t	0.812	0.697	0.968	0.161	30	0	5	17	0.15	0	2000
ENSG00000173889.11.in	ENSG00000173889.11	cd14_monocyte	cd4_t	0.849	0.697	0.983	0.161	31	0	5	17	0.18	0	2000
ENSG00000173889.11.in	ENSG00000173889.11	cd16_monocyte	cd4_t	0.897	0.697	0.963	0.161	12	0	5	17	0.18	0	2000
ENSG00000173889.11.in	ENSG00000173889.11	cd4_t	cd8_t	0.697	0.945	0.159	0.902	5	17	0	0	0.21	0.004	53
ENSG00000173889.11.in	ENSG00000173889.11	cd4_t	nk	0.697	0.535	0.159	0.939	5	17	18	0	0.14	0	2000
ENSG00000005844.13.in	ENSG00000005844.13	cd14_monocyte	cd8_t	0.082	0.407	0.019	0.405	0	12	10	9	0.16	0.002	78
ENSG00000005844.13.in	ENSG00000005844.13	cd16_monocyte	cd8_t	0.074	0.407	0.011	0.405	0	29	10	9	0.16	0	2000
ENSG00000005844.13.in	ENSG00000005844.13	cd4_t	cd8_t	0.423	0.407	0.024	0.405	0	24	10	9	0.15	0.001	150
ENSG00000005844.13.in	ENSG00000005844.13	cd8_t	nk	0.407	0.283	0.41	0.044	10	9	1	27	0.12	0.008	16
ENSG00000100888.8.in	ENSG00000100888.8	b_cell	cd4_t	0.705	0.804	0.956	0.226	22	0	10	21	0.12	0	2000
ENSG00000100888.8.in	ENSG00000100888.8	cd14_monocyte	cd4_t	0.815	0.804	0.877	0.226	10	1	10	21	0.17	0.005	35
ENSG00000100888.8.in	ENSG00000100888.8	cd4_t	cd8_t	0.804	0.781	0.228	0.951	10	21	9	0	0.18	0	2000
ENSG00000116062.10.in	ENSG00000116062.10	cd14_monocyte	cd8_t	0.658	0.686	0.828	0.279	54	10	32	79	0.15	0.014	11
ENSG00000116062.10.in	ENSG00000116062.10	cd16_monocyte	cd8_t	0.714	0.686	0.975	0.279	30	0	32	79	0.14	0	2000
ENSG00000116062.10.in	ENSG00000116062.10	cd4_t	cd8_t	0.64	0.686	0.992	0.279	159	1	32	79	0.17	0	2000
ENSG00000166912.12.in	ENSG00000166912.12	cd4_t	dc	0.861	0.282	0.047	0.608	2	33	26	13	0.15	0.001	150
ENSG00000106069.16.in	ENSG00000106069.16	cd16_monocyte	dc	0.894	0.821	0.835	0.229	0	0	4	9	0.21	0.018	12
ENSG00000106069.16.in	ENSG00000106069.16	cd4_t	dc	0.963	0.821	0.842	0.229	0	0	4	9	0.23	0.021	11
ENSG00000168214.16.in	ENSG00000168214.16	b_cell	cd14_monocyte	0.739	0.978	0.293	0.963	4	6	63	1	0.17	0.007	25
ENSG00000168214.16.in	ENSG00000168214.16	b_cell	cd16_monocyte	0.739	0.909	0.293	0.948	4	6	6	0	0.14	0.008	18
ENSG00000168214.16.in	ENSG00000168214.16	b_cell	dc	0.739	0.836	0.293	0.966	4	6	12	0	0.12	0.011	10
ENSG00000168214.16.in	ENSG00000168214.16	cd14_monocyte	cd8_t	0.978	0.962	0.964	0.064	63	1	4	42	0.36	0	2000
ENSG00000168214.16.in	ENSG00000168214.16	cd16_monocyte	cd8_t	0.909	0.962	0.947	0.064	6	0	4	42	0.3	0	2000
ENSG00000168214.16.in	ENSG00000168214.16	cd4_t	cd8_t	0.98	0.962	0.526	0.064	11	6	4	42	0.35	0.01	35
ENSG00000168214.16.in	ENSG00000168214.16	cd8_t	dc	0.962	0.836	0.066	0.966	4	42	12	0	0.24	0	2000
ENSG00000168214.16.in	ENSG00000168214.16	cd8_t	nk	0.962	0.884	0.066	0.784	4	42	0	0	0.25	0.023	11
ENSG00000228214.2.in	ENSG00000228214.2	cd14_monocyte	cd8_t	0.04	0.055	0.154	0.84	0	0	3	0	0.29	0.019	15
ENSG00000228214.2.in	ENSG00000228214.2	cd16_monocyte	cd8_t	0.023	0.055	0.132	0.84	0	0	3	0	0.33	0.031	11
ENSG00000228214.2.in	ENSG00000228214.2	cd4_t	cd8_t	0.007	0.055	0.067	0.84	0	0	3	0	0.36	0.007	51
ENSG00000228214.2.in	ENSG00000228214.2	cd8_t	dc	0.055	0.01	0.849	0.062	3	0	0	0	0.39	0.004	96
ENSG00000228214.2.in	ENSG00000228214.2	cd8_t	nk	0.055	0.055	0.849	0.125	3	0	0	0	0.28	0.012	23
ENSG00000166166.8.in	ENSG00000166166.8	b_cell	cd14_monocyte	0.88	0.813	0.799	0.073	0	0	1	9	0.19	0.009	21
ENSG00000166166.8.in	ENSG00000166166.8	cd14_monocyte	cd16_monocyte	0.813	0.978	0.069	0.865	1	9	0	0	0.24	0.011	22
ENSG00000166166.8.in	ENSG00000166166.8	cd14_monocyte	cd4_t	0.813	0.992	0.069	0.988	1	9	10	0	0.26	0	2000
ENSG00000166166.8.in	ENSG00000166166.8	cd14_monocyte	cd8_t	0.813	0.974	0.069	0.878	1	9	0	0	0.21	0.01	21
ENSG00000166166.8.in	ENSG00000166166.8	cd14_monocyte	nk	0.813	0.887	0.069	0.839	1	9	0	0	0.2	0.004	49
ENSG00000173120.10.in	ENSG00000173120.10	cd14_monocyte	cd16_monocyte	0.23	0.277	0.301	0.835	26	54	25	4	0.17	0.008	21
ENSG00000173120.10.in	ENSG00000173120.10	cd14_monocyte	cd8_t	0.23	0.246	0.301	0.589	26	54	54	33	0.15	0.003	50
ENSG00000127152.13.in	ENSG00000127152.13	cd4_t	cd8_t	0.154	0.289	0.225	0.732	253	867	423	173	0.17	0.011	15
ENSG00000176986.10.in	ENSG00000176986.10	cd14_monocyte	cd16_monocyte	0.816	0.615	0.849	0.031	0	0	1	18	0.15	0	2000
ENSG00000176986.10.in	ENSG00000176986.10	cd16_monocyte	cd4_t	0.615	0.94	0.031	0.948	1	18	3	0	0.18	0	2000
ENSG00000176986.10.in	ENSG00000176986.10	cd16_monocyte	cd8_t	0.615	0.851	0.031	0.974	1	18	17	0	0.17	0	2000
ENSG00000116918.9.in	ENSG00000116918.9	b_cell	cd4_t	0.901	0.959	0.838	0.093	4	0	5	42	0.28	0.007	39
ENSG00000116918.9.in	ENSG00000116918.9	cd14_monocyte	cd4_t	0.975	0.959	0.917	0.093	33	2	5	42	0.35	0	2000
ENSG00000116918.9.in	ENSG00000116918.9	cd4_t	cd8_t	0.959	0.994	0.091	0.919	5	42	2	0	0.41	0.016	26
ENSG00000116918.9.in	ENSG00000116918.9	cd4_t	dc	0.959	0.925	0.091	0.826	5	42	0	0	0.27	0.026	10
ENSG00000116212.10.in	ENSG00000116212.10	b_cell	cd4_t	0.075	0.008	0.142	0.684	0	0	2	1	0.34	0.031	11
ENSG00000116212.10.in	ENSG00000116212.10	cd14_monocyte	cd4_t	0.006	0.008	0.05	0.684	0	0	2	1	0.52	0.013	40
ENSG00000116212.10.in	ENSG00000116212.10	cd4_t	cd8_t	0.008	0.012	0.693	0.086	2	1	0	0	0.49	0.021	23
ENSG00000116212.10.in	ENSG00000116212.10	cd4_t	dc	0.008	0.023	0.693	0.105	2	1	0	0	0.46	0.022	21
ENSG00000109046.10.in	ENSG00000109046.10	b_cell	cd14_monocyte	0.791	0.865	0.684	0.09	9	4	8	61	0.18	0.007	25
ENSG00000109046.10.in	ENSG00000109046.10	b_cell	cd8_t	0.791	0.933	0.684	0.07	9	4	2	25	0.19	0.01	19
ENSG00000109046.10.in	ENSG00000109046.10	cd14_monocyte	cd16_monocyte	0.865	0.882	0.086	0.936	8	61	30	1	0.21	0	2000
ENSG00000109046.10.in	ENSG00000109046.10	cd14_monocyte	cd4_t	0.865	0.963	0.086	0.484	8	61	18	13	0.2	0.013	16
ENSG00000109046.10.in	ENSG00000109046.10	cd16_monocyte	cd8_t	0.882	0.933	0.936	0.07	30	1	2	25	0.22	0	2000
ENSG00000109046.10.in	ENSG00000109046.10	cd16_monocyte	dc	0.882	0.863	0.936	0.176	30	1	11	41	0.2	0	2000
ENSG00000109046.10.in	ENSG00000109046.10	cd16_monocyte	nk	0.882	0.842	0.936	0.178	30	1	7	23	0.21	0	2000
ENSG00000109046.10.in	ENSG00000109046.10	cd4_t	cd8_t	0.963	0.933	0.494	0.07	18	13	2	25	0.28	0.012	24
ENSG00000050748.13.in	ENSG00000050748.13	cd14_monocyte	cd4_t	0.504	0.792	0.082	0.904	1	6	10	0	0.13	0.002	66
ENSG00000050748.13.in	ENSG00000050748.13	cd14_monocyte	cd8_t	0.504	0.678	0.082	0.952	1	6	10	0	0.13	0	2000
ENSG00000145730.16.in	ENSG00000145730.16	cd14_monocyte	cd4_t	0.935	0.979	0.474	0.87	3	1	2	0	0.33	0.032	10
ENSG00000145730.16.in	ENSG00000145730.16	cd14_monocyte	cd8_t	0.935	0.921	0.474	0.908	3	1	1	0	0.25	0.024	11
ENSG00000072786.8.in	ENSG00000072786.8	b_cell	cd16_monocyte	0.026	0.087	0.061	0.946	3	39	51	3	0.36	0	2000
ENSG00000072786.8.in	ENSG00000072786.8	b_cell	nk	0.026	0.025	0.061	0.603	3	39	43	27	0.48	0.009	54
ENSG00000072786.8.in	ENSG00000072786.8	cd14_monocyte	cd16_monocyte	0.003	0.087	0.017	0.946	2	117	51	3	0.34	0	2000
ENSG00000072786.8.in	ENSG00000072786.8	cd14_monocyte	nk	0.003	0.025	0.017	0.603	2	117	43	27	0.53	0	2000
ENSG00000072786.8.in	ENSG00000072786.8	cd16_monocyte	cd4_t	0.087	0.002	0.946	0.004	51	3	0	125	0.35	0	2000
ENSG00000072786.8.in	ENSG00000072786.8	cd16_monocyte	cd8_t	0.087	0.005	0.946	0.007	51	3	1	151	0.34	0	2000
ENSG00000072786.8.in	ENSG00000072786.8	cd16_monocyte	dc	0.087	0.01	0.946	0.061	51	3	0	9	0.33	0	2000
ENSG00000072786.8.in	ENSG00000072786.8	cd16_monocyte	nk	0.087	0.025	0.946	0.603	51	3	43	27	0.31	0.001	310
ENSG00000072786.8.in	ENSG00000072786.8	cd4_t	nk	0.002	0.025	0.004	0.603	0	125	43	27	0.53	0	2000
ENSG00000072786.8.in	ENSG00000072786.8	cd8_t	nk	0.005	0.025	0.006	0.603	1	151	43	27	0.52	0	2000
ENSG00000072786.8.in	ENSG00000072786.8	dc	nk	0.01	0.025	0.068	0.603	0	9	43	27	0.48	0.008	60
ENSG00000011347.5.in	ENSG00000011347.5	b_cell	cd8_t	0.013	0.002	0.041	0.888	0	0	13	1	0.62	0.001	620
ENSG00000011347.5.in	ENSG00000011347.5	cd14_monocyte	cd8_t	0.003	0.002	0.039	0.888	0	0	13	1	0.7	0.002	350
ENSG00000011347.5.in	ENSG00000011347.5	cd16_monocyte	cd8_t	0.015	0.002	0.1	0.888	0	0	13	1	0.54	0.011	49
ENSG00000011347.5.in	ENSG00000011347.5	cd4_t	cd8_t	0.002	0.002	0.063	0.888	0	0	13	1	0.66	0.018	37
ENSG00000011347.5.in	ENSG00000011347.5	cd8_t	dc	0.002	0.011	0.891	0.079	13	1	0	0	0.57	0.014	41
ENSG00000011347.5.in	ENSG00000011347.5	cd8_t	nk	0.002	0.009	0.891	0.035	13	1	0	0	0.67	0	2000
ENSG00000173950.11.in	ENSG00000173950.11	cd14_monocyte	cd4_t	0.109	0.041	0.057	0.896	0	5	6	0	0.25	0	2000
ENSG00000173950.11.in	ENSG00000173950.11	cd4_t	cd8_t	0.041	0.03	0.897	0.173	6	0	0	0	0.33	0.026	13
ENSG00000136250.7.in	ENSG00000136250.7	cd14_monocyte	cd16_monocyte	0.306	0.33	0.595	0.025	48	27	2	55	0.16	0	2000
ENSG00000136250.7.in	ENSG00000136250.7	cd14_monocyte	nk	0.306	0.171	0.595	0.115	48	27	0	4	0.13	0.006	22
ENSG00000136250.7.in	ENSG00000136250.7	cd16_monocyte	cd8_t	0.33	0.149	0.026	0.429	2	55	6	6	0.15	0	2000
ENSG00000070413.14.in	ENSG00000070413.14	cd14_monocyte	cd4_t	0.07	0.192	0.049	0.645	0	4	30	6	0.23	0.003	76
ENSG00000070413.14.in	ENSG00000070413.14	cd4_t	cd8_t	0.192	0.1	0.645	0.024	30	6	1	29	0.2	0	2000
ENSG00000112237.8.AS2.in	ENSG00000112237.8.AS2	cd14_monocyte	cd4_t	0.816	0.933	0.62	0.969	31	12	4	0	0.21	0.009	23
ENSG00000003756.12.AS2.in	ENSG00000003756.12.AS2	b_cell	cd14_monocyte	0.023	0.004	0.01	0.389	1	89	147	192	0.55	0	2000
ENSG00000003756.12.AS2.in	ENSG00000003756.12.AS2	b_cell	cd8_t	0.023	0.001	0.01	0.709	1	89	174	60	0.58	0	2000
ENSG00000003756.12.AS2.in	ENSG00000003756.12.AS2	cd14_monocyte	cd16_monocyte	0.004	0.002	0.392	0.004	147	192	0	74	0.67	0	2000
ENSG00000003756.12.AS2.in	ENSG00000003756.12.AS2	cd14_monocyte	cd4_t	0.004	0.001	0.392	0.001	147	192	0	414	0.65	0	2000
ENSG00000003756.12.AS2.in	ENSG00000003756.12.AS2	cd14_monocyte	cd8_t	0.004	0.001	0.392	0.709	147	192	174	60	0.69	0	2000
ENSG00000003756.12.AS2.in	ENSG00000003756.12.AS2	cd14_monocyte	dc	0.004	0.003	0.392	0.007	147	192	0	47	0.63	0	2000
ENSG00000003756.12.AS2.in	ENSG00000003756.12.AS2	cd14_monocyte	nk	0.004	0.02	0.392	0.029	147	192	0	18	0.55	0.006	91
ENSG00000003756.12.AS2.in	ENSG00000003756.12.AS2	cd16_monocyte	cd8_t	0.002	0.001	0.003	0.709	0	74	174	60	0.72	0	2000
ENSG00000003756.12.AS2.in	ENSG00000003756.12.AS2	cd4_t	cd8_t	0.001	0.001	0.001	0.709	0	414	174	60	0.69	0	2000
ENSG00000003756.12.AS2.in	ENSG00000003756.12.AS2	cd8_t	dc	0.001	0.003	0.709	0.007	174	60	0	47	0.68	0	2000
ENSG00000003756.12.AS2.in	ENSG00000003756.12.AS2	cd8_t	nk	0.001	0.02	0.709	0.029	174	60	0	18	0.59	0.001	590
ENSG00000164308.12.in	ENSG00000164308.12	cd4_t	cd8_t	0.664	0.724	0.241	0.929	15	33	23	1	0.16	0.001	160
ENSG00000164308.12.in	ENSG00000164308.12	cd8_t	dc	0.724	0.412	0.93	0.102	23	1	1	11	0.13	0.003	44
ENSG00000163738.14.in	ENSG00000163738.14	b_cell	cd4_t	0.945	0.977	0.881	0.052	0	0	2	38	0.32	0.004	79
ENSG00000163738.14.in	ENSG00000163738.14	cd14_monocyte	cd4_t	0.989	0.977	0.992	0.052	30	0	2	38	0.42	0	2000
ENSG00000163738.14.in	ENSG00000163738.14	cd16_monocyte	cd4_t	0.983	0.977	0.903	0.052	0	0	2	38	0.39	0.001	390
ENSG00000163738.14.in	ENSG00000163738.14	cd4_t	cd8_t	0.977	0.982	0.054	0.885	2	38	0	0	0.4	0.012	34
ENSG00000163738.14.in	ENSG00000163738.14	cd4_t	dc	0.977	0.989	0.054	0.933	2	38	0	0	0.42	0.001	420
ENSG00000163738.14.in	ENSG00000163738.14	cd4_t	nk	0.977	0.984	0.054	0.93	2	38	0	0	0.44	0.003	150
ENSG00000167720.8.in	ENSG00000167720.8	b_cell	cd4_t	0.904	0.672	0.856	0.086	0	0	0	5	0.18	0.018	10
ENSG00000033800.9.in	ENSG00000033800.9	b_cell	cd16_monocyte	0.081	0.098	0.048	0.656	0	12	44	23	0.26	0.005	51
ENSG00000033800.9.in	ENSG00000033800.9	b_cell	dc	0.081	0.012	0.048	0.702	0	12	8	3	0.35	0	2000
ENSG00000033800.9.in	ENSG00000033800.9	cd14_monocyte	cd16_monocyte	0.011	0.098	0.063	0.656	4	64	44	23	0.31	0.002	160
ENSG00000033800.9.in	ENSG00000033800.9	cd14_monocyte	dc	0.011	0.012	0.063	0.702	4	64	8	3	0.49	0.001	490
ENSG00000033800.9.in	ENSG00000033800.9	cd16_monocyte	cd4_t	0.098	0.02	0.656	0.041	44	23	3	63	0.28	0	2000
ENSG00000033800.9.in	ENSG00000033800.9	cd16_monocyte	cd8_t	0.098	0.029	0.656	0.126	44	23	0	3	0.29	0.02	14
ENSG00000033800.9.in	ENSG00000033800.9	cd16_monocyte	nk	0.098	0.044	0.656	0.109	44	23	0	2	0.3	0.014	21
ENSG00000033800.9.in	ENSG00000033800.9	cd4_t	dc	0.02	0.012	0.039	0.702	3	63	8	3	0.41	0	2000
ENSG00000033800.9.in	ENSG00000033800.9	cd8_t	dc	0.029	0.012	0.122	0.702	0	3	8	3	0.39	0.013	30
ENSG00000033800.9.in	ENSG00000033800.9	dc	nk	0.012	0.044	0.709	0.109	8	3	0	2	0.42	0.019	22
ENSG00000156017.8.in	ENSG00000156017.8	cd14_monocyte	cd8_t	0.393	0.388	0.953	0.113	12	0	4	23	0.13	0	2000
ENSG00000100503.19.in	ENSG00000100503.19	b_cell	cd14_monocyte	0.662	0.452	0.854	0.599	147	6	498	76	0.09	0	2000
ENSG00000100503.19.in	ENSG00000100503.19	b_cell	cd16_monocyte	0.662	0.334	0.854	0.475	147	6	117	30	0.1	0	2000
ENSG00000100503.19.in	ENSG00000100503.19	b_cell	cd4_t	0.662	0.576	0.854	0.318	147	6	170	84	0.12	0	2000
ENSG00000100503.19.in	ENSG00000100503.19	b_cell	cd8_t	0.662	0.565	0.854	0.448	147	6	144	40	0.12	0	2000
ENSG00000100503.19.in	ENSG00000100503.19	b_cell	nk	0.662	0.612	0.854	0.556	147	6	42	8	0.11	0.004	27
ENSG00000100503.19.in	ENSG00000100503.19	cd14_monocyte	cd4_t	0.452	0.576	0.598	0.318	498	76	170	84	0.13	0	2000
ENSG00000100503.19.in	ENSG00000100503.19	cd14_monocyte	dc	0.452	0.625	0.598	0.978	498	76	133	0	0.13	0	2000
ENSG00000100503.19.in	ENSG00000100503.19	cd16_monocyte	dc	0.334	0.625	0.475	0.978	117	30	133	0	0.12	0	2000
ENSG00000100503.19.in	ENSG00000100503.19	cd4_t	dc	0.576	0.625	0.318	0.978	170	84	133	0	0.16	0	2000
ENSG00000100503.19.in	ENSG00000100503.19	cd8_t	dc	0.565	0.625	0.449	0.978	144	40	133	0	0.14	0	2000
ENSG00000100503.19.in	ENSG00000100503.19	dc	nk	0.625	0.612	0.977	0.556	133	0	42	8	0.11	0	2000
ENSG00000173821.15.in	ENSG00000173821.15	cd14_monocyte	nk	0.267	0.151	0.231	0.027	28	76	1	44	0.13	0.009	15
ENSG00000138592.9.in	ENSG00000138592.9	cd14_monocyte	nk	0.936	0.928	0.045	0.901	2	39	8	1	0.27	0	2000
ENSG00000138592.9.in	ENSG00000138592.9	cd4_t	nk	0.959	0.928	0.079	0.901	2	24	8	1	0.29	0.004	74
ENSG00000109184.10.AS2.in	ENSG00000109184.10.AS2	cd14_monocyte	cd4_t	0.02	0.005	0.128	0.644	0	0	1	0	0.47	0.04	12
ENSG00000109184.10.AS2.in	ENSG00000109184.10.AS2	cd16_monocyte	cd4_t	0.039	0.005	0.107	0.644	0	0	1	0	0.41	0.034	12
ENSG00000109184.10.AS2.in	ENSG00000109184.10.AS2	cd4_t	cd8_t	0.005	0.026	0.671	0.149	1	0	0	0	0.44	0.035	13
ENSG00000109184.10.AS2.in	ENSG00000109184.10.AS2	cd4_t	dc	0.005	0.011	0.671	0.088	1	0	0	0	0.49	0.024	20
ENSG00000123329.13.in	ENSG00000123329.13	b_cell	cd16_monocyte	0.077	0.252	0.168	0.879	0	0	5	0	0.18	0.014	13
ENSG00000123329.13.in	ENSG00000123329.13	b_cell	cd8_t	0.077	0.082	0.168	0.787	0	0	2	0	0.27	0.024	11
ENSG00000123329.13.in	ENSG00000123329.13	cd14_monocyte	cd4_t	0.098	0.086	0.762	0.136	20	4	3	16	0.24	0	2000
ENSG00000123329.13.in	ENSG00000123329.13	cd14_monocyte	nk	0.098	0.032	0.762	0.06	20	4	0	0	0.28	0.007	40
ENSG00000123329.13.in	ENSG00000123329.13	cd16_monocyte	cd4_t	0.252	0.086	0.878	0.136	5	0	3	16	0.2	0.001	200
ENSG00000123329.13.in	ENSG00000123329.13	cd16_monocyte	nk	0.252	0.032	0.878	0.06	5	0	0	0	0.23	0	2000
ENSG00000123329.13.in	ENSG00000123329.13	cd4_t	cd8_t	0.086	0.082	0.135	0.787	3	16	2	0	0.24	0.018	14
ENSG00000123329.13.in	ENSG00000123329.13	cd8_t	nk	0.082	0.032	0.789	0.06	2	0	0	0	0.34	0.003	110
ENSG00000028137.12.in	ENSG00000028137.12	cd8_t	nk	0.727	0.573	0.983	0.241	33	0	3	8	0.12	0.01	12
ENSG00000028137.12.in	ENSG00000028137.12	dc	nk	0.614	0.573	0.938	0.241	29	1	3	8	0.12	0.01	12
ENSG00000147996.12.in	ENSG00000147996.12	b_cell	cd14_monocyte	0.06	0.058	0.15	0.854	0	0	5	0	0.29	0.013	22
ENSG00000147996.12.in	ENSG00000147996.12	cd14_monocyte	cd4_t	0.058	0.016	0.858	0.16	5	0	0	0	0.38	0.022	17
ENSG00000147996.12.in	ENSG00000147996.12	cd14_monocyte	cd8_t	0.058	0.037	0.858	0.191	5	0	0	0	0.32	0.021	15
ENSG00000147996.12.in	ENSG00000147996.12	cd14_monocyte	dc	0.058	0.033	0.858	0.136	5	0	0	0	0.34	0.012	28
ENSG00000115524.11.in	ENSG00000115524.11	cd14_monocyte	nk	0.052	0.081	0.006	0.538	0	60	12	8	0.29	0	2000
ENSG00000115524.11.in	ENSG00000115524.11	cd16_monocyte	nk	0.031	0.081	0.027	0.538	0	4	12	8	0.31	0.002	150
ENSG00000115524.11.in	ENSG00000115524.11	cd4_t	nk	0.012	0.081	0.006	0.538	0	42	12	8	0.31	0	2000
ENSG00000115524.11.in	ENSG00000115524.11	cd8_t	nk	0.014	0.081	0.016	0.538	0	10	12	8	0.34	0	2000
ENSG00000115524.11.in	ENSG00000115524.11	dc	nk	0.022	0.081	0.109	0.538	0	0	12	8	0.3	0.02	15
ENSG00000134352.15.AS2.in	ENSG00000134352.15.AS2	cd4_t	cd8_t	0.729	0.648	0.25	0.929	45	114	40	2	0.17	0	2000
ENSG00000134352.15.AS2.in	ENSG00000134352.15.AS2	cd4_t	dc	0.729	0.487	0.25	0.977	45	114	56	1	0.15	0	2000
ENSG00000111450.9.in	ENSG00000111450.9	cd4_t	cd8_t	0.074	0.352	0.088	0.837	4	39	47	9	0.18	0.009	20
ENSG00000163681.10.in	ENSG00000163681.10	b_cell	cd4_t	0.763	0.957	0.913	0.24	20	1	4	9	0.17	0.014	12
ENSG00000163681.10.in	ENSG00000163681.10	cd14_monocyte	cd4_t	0.639	0.957	0.778	0.24	20	4	4	9	0.15	0.014	11
ENSG00000163681.10.in	ENSG00000163681.10	cd4_t	cd8_t	0.957	0.965	0.244	0.94	4	9	5	0	0.36	0.009	40
ENSG00000114316.8.in	ENSG00000114316.8	cd16_monocyte	cd8_t	0.897	0.917	0.401	0.955	38	48	35	1	0.25	0	2000
ENSG00000114316.8.in	ENSG00000114316.8	cd16_monocyte	nk	0.897	0.871	0.401	0.962	38	48	10	0	0.2	0	2000
ENSG00000114316.8.in	ENSG00000114316.8	cd4_t	cd8_t	0.981	0.917	0.301	0.955	35	72	35	1	0.29	0	2000
ENSG00000114316.8.in	ENSG00000114316.8	cd4_t	nk	0.981	0.871	0.301	0.962	35	72	10	0	0.29	0	2000
ENSG00000135317.8.AS3.in	ENSG00000135317.8.AS3	cd14_monocyte	dc	0.737	0.508	0.929	0.034	19	1	1	20	0.12	0	2000
ENSG00000135317.8.AS3.in	ENSG00000135317.8.AS3	cd4_t	cd8_t	0.571	0.846	0.129	0.959	1	3	9	0	0.16	0.012	13
ENSG00000135317.8.AS3.in	ENSG00000135317.8.AS3	cd8_t	dc	0.846	0.508	0.965	0.034	9	0	1	20	0.13	0	2000
ENSG00000115239.17.in	ENSG00000115239.17	cd14_monocyte	cd4_t	0.006	0.005	0.191	0.005	9	30	0	54	0.57	0.003	190
ENSG00000115239.17.in	ENSG00000115239.17	cd14_monocyte	cd8_t	0.006	0.005	0.191	0.01	9	30	0	17	0.63	0.017	37
ENSG00000115239.17.in	ENSG00000115239.17	cd14_monocyte	dc	0.006	0.009	0.191	0.071	9	30	0	0	0.57	0.047	12
ENSG00000158604.10.in	ENSG00000158604.10	cd14_monocyte	cd16_monocyte	0.864	0.781	0.566	0.938	63	45	27	2	0.2	0.011	19
ENSG00000158604.10.in	ENSG00000158604.10	cd14_monocyte	cd4_t	0.864	0.938	0.566	0.996	63	45	159	0	0.25	0	2000
ENSG00000158604.10.in	ENSG00000158604.10	cd14_monocyte	cd8_t	0.864	0.916	0.566	0.976	63	45	130	3	0.23	0	2000
ENSG00000158604.10.in	ENSG00000158604.10	cd14_monocyte	dc	0.864	0.835	0.566	0.943	63	45	30	2	0.23	0.006	38
ENSG00000185436.7.in	ENSG00000185436.7	b_cell	cd16_monocyte	0.153	0.014	0.502	0.091	10	9	0	0	0.25	0.013	19
ENSG00000185436.7.in	ENSG00000185436.7	b_cell	cd4_t	0.153	0.012	0.502	0.062	10	9	1	13	0.24	0.011	22
ENSG00000090686.11.in	ENSG00000090686.11	b_cell	cd14_monocyte	0.767	0.937	0.051	0.987	2	28	49	0	0.17	0	2000
ENSG00000090686.11.in	ENSG00000090686.11	b_cell	cd16_monocyte	0.767	0.828	0.051	0.964	2	28	11	0	0.14	0	2000
ENSG00000090686.11.in	ENSG00000090686.11	b_cell	cd8_t	0.767	0.916	0.051	0.967	2	28	26	0	0.16	0	2000
ENSG00000090686.11.in	ENSG00000090686.11	b_cell	dc	0.767	0.859	0.051	0.948	2	28	9	0	0.16	0	2000
ENSG00000090686.11.in	ENSG00000090686.11	cd14_monocyte	cd4_t	0.937	0.972	0.985	0.327	49	0	11	15	0.32	0	2000
ENSG00000090686.11.in	ENSG00000090686.11	cd16_monocyte	cd4_t	0.828	0.972	0.966	0.327	11	0	11	15	0.23	0.002	120
ENSG00000090686.11.in	ENSG00000090686.11	cd4_t	cd8_t	0.972	0.916	0.315	0.967	11	15	26	0	0.29	0.002	150
ENSG00000090686.11.in	ENSG00000090686.11	cd4_t	dc	0.972	0.859	0.315	0.948	11	15	9	0	0.26	0	2000
ENSG00000168411.9.in	ENSG00000168411.9	cd14_monocyte	cd4_t	0.741	0.614	0.894	0.008	15	1	0	22	0.15	0	2000
ENSG00000168411.9.in	ENSG00000168411.9	cd4_t	dc	0.614	0.735	0.009	0.868	0	22	2	0	0.16	0	2000
ENSG00000168411.9.in	ENSG00000168411.9	cd4_t	nk	0.614	0.683	0.009	0.723	0	22	0	0	0.14	0.003	46
ENSG00000157540.15.in	ENSG00000157540.15	cd14_monocyte	cd4_t	0.01	0.004	0.04	0.639	0	0	3	1	0.55	0.004	140
ENSG00000157540.15.in	ENSG00000157540.15	cd16_monocyte	cd4_t	0.007	0.004	0.024	0.639	0	6	3	1	0.55	0.001	540
ENSG00000157540.15.in	ENSG00000157540.15	cd4_t	cd8_t	0.004	0.013	0.638	0.025	3	1	0	7	0.51	0.004	130
ENSG00000157540.15.in	ENSG00000157540.15	cd4_t	dc	0.004	0.006	0.638	0.031	3	1	0	0	0.58	0.004	140
ENSG00000157540.15.in	ENSG00000157540.15	cd4_t	nk	0.004	0.032	0.638	0.076	3	1	0	0	0.48	0.013	37
ENSG00000160410.10.in	ENSG00000160410.10	cd14_monocyte	cd8_t	0.791	0.804	0.919	0.096	12	0	1	10	0.18	0.004	44
ENSG00000160410.10.in	ENSG00000160410.10	cd4_t	cd8_t	0.791	0.804	0.973	0.096	13	0	1	10	0.2	0.002	100
ENSG00000160410.10.in	ENSG00000160410.10	cd8_t	dc	0.804	0.948	0.097	0.842	1	10	0	0	0.24	0.009	26
ENSG00000186431.14.in	ENSG00000186431.14	cd14_monocyte	cd4_t	0.96	0.953	0.484	0.779	174	97	0	0	0.34	0.015	23
ENSG00000182578.9.AS2.in	ENSG00000182578.9.AS2	b_cell	dc	0.745	0.772	0.932	0.151	9	0	4	14	0.14	0	2000
ENSG00000182578.9.AS2.in	ENSG00000182578.9.AS2	cd14_monocyte	dc	0.739	0.772	0.961	0.151	37	0	4	14	0.14	0	2000
ENSG00000182578.9.AS2.in	ENSG00000182578.9.AS2	cd16_monocyte	dc	0.637	0.772	0.826	0.151	70	8	4	14	0.14	0	2000
ENSG00000182578.9.AS2.in	ENSG00000182578.9.AS2	cd4_t	dc	0.531	0.772	0.891	0.151	2	0	4	14	0.15	0.002	74
ENSG00000182578.9.AS2.in	ENSG00000182578.9.AS2	cd8_t	dc	0.921	0.772	0.929	0.151	3	0	4	14	0.19	0.001	190
ENSG00000010810.13.in	ENSG00000010810.13	cd14_monocyte	dc	0.265	0.298	0.272	0.02	20	35	1	31	0.14	0.009	16
ENSG00000109572.9.in	ENSG00000109572.9	cd4_t	nk	0.087	0.162	0.902	0.184	22	2	2	11	0.21	0.018	12
ENSG00000109572.9.in	ENSG00000109572.9	dc	nk	0.121	0.162	0.936	0.184	9	0	2	11	0.2	0.014	14
ENSG00000070882.8.in	ENSG00000070882.8	b_cell	cd4_t	0.873	0.959	0.845	0.041	0	0	1	20	0.21	0.004	54
ENSG00000070882.8.in	ENSG00000070882.8	cd14_monocyte	cd4_t	0.958	0.959	0.974	0.041	9	0	1	20	0.34	0	2000
ENSG00000070882.8.in	ENSG00000070882.8	cd16_monocyte	cd4_t	0.918	0.959	0.783	0.041	0	0	1	20	0.28	0.026	11
ENSG00000070882.8.in	ENSG00000070882.8	cd4_t	cd8_t	0.959	0.9	0.036	0.953	1	20	4	0	0.28	0	2000
ENSG00000070882.8.in	ENSG00000070882.8	cd4_t	dc	0.959	0.945	0.036	0.82	1	20	0	0	0.28	0.02	14
ENSG00000070882.8.in	ENSG00000070882.8	cd4_t	nk	0.959	0.918	0.036	0.83	1	20	0	0	0.27	0.023	12
ENSG00000127022.10.in	ENSG00000127022.10	cd14_monocyte	nk	0.357	0.333	0.004	0.285	1	137	6	8	0.12	0.006	20
ENSG00000127022.10.in	ENSG00000127022.10	cd8_t	nk	0.276	0.333	0.013	0.285	0	29	6	8	0.12	0.012	10
ENSG00000164111.10.AS2.in	ENSG00000164111.10.AS2	cd14_monocyte	cd4_t	0.722	0.772	0.636	0.25	72	28	23	47	0.16	0.004	41
ENSG00000164111.10.AS2.in	ENSG00000164111.10.AS2	cd14_monocyte	cd8_t	0.722	0.936	0.636	0.95	72	28	5	0	0.19	0.019	10
ENSG00000164111.10.AS2.in	ENSG00000164111.10.AS2	cd16_monocyte	cd4_t	0.493	0.772	0.704	0.25	50	15	23	47	0.15	0	2000
ENSG00000164111.10.AS2.in	ENSG00000164111.10.AS2	cd4_t	cd8_t	0.772	0.936	0.256	0.95	23	47	5	0	0.23	0	2000
ENSG00000164111.10.AS2.in	ENSG00000164111.10.AS2	cd4_t	dc	0.772	0.706	0.256	0.809	23	47	65	11	0.18	0.001	180
ENSG00000161526.10.AS3.in	ENSG00000161526.10.AS3	cd14_monocyte	cd4_t	0.965	0.953	0.378	0.128	58	74	17	87	0.32	0.013	24
ENSG00000161526.10.AS3.in	ENSG00000161526.10.AS3	cd14_monocyte	cd8_t	0.965	0.933	0.378	0.043	58	74	4	75	0.33	0	2000
ENSG00000161526.10.AS3.in	ENSG00000161526.10.AS3	cd14_monocyte	dc	0.965	0.907	0.378	0.064	58	74	2	26	0.31	0.01	31
ENSG00000161526.10.AS3.in	ENSG00000161526.10.AS3	cd14_monocyte	nk	0.965	0.69	0.378	0.067	58	74	2	21	0.18	0.01	18
ENSG00000046651.10.in	ENSG00000046651.10	b_cell	cd8_t	0.135	0.146	0.062	0.577	0	4	7	2	0.2	0.005	40
ENSG00000046651.10.in	ENSG00000046651.10	cd16_monocyte	cd8_t	0.021	0.146	0.089	0.577	0	0	7	2	0.27	0.013	21
ENSG00000046651.10.in	ENSG00000046651.10	cd4_t	cd8_t	0.057	0.146	0.006	0.577	0	22	7	2	0.22	0	2000
ENSG00000124562.5.in	ENSG00000124562.5	cd14_monocyte	cd16_monocyte	0.924	0.829	0.985	0.56	29	0	9	6	0.24	0	2000
ENSG00000124562.5.in	ENSG00000124562.5	cd14_monocyte	nk	0.924	0.558	0.985	0.317	29	0	1	2	0.13	0	2000
ENSG00000124562.5.in	ENSG00000124562.5	cd16_monocyte	cd4_t	0.829	0.733	0.554	0.993	9	6	76	0	0.16	0	2000
ENSG00000124562.5.in	ENSG00000124562.5	cd16_monocyte	cd8_t	0.829	0.906	0.554	0.982	9	6	22	0	0.22	0	2000
ENSG00000124562.5.in	ENSG00000124562.5	cd4_t	nk	0.733	0.558	0.994	0.317	76	0	1	2	0.1	0	2000
ENSG00000124562.5.in	ENSG00000124562.5	cd8_t	nk	0.906	0.558	0.982	0.317	22	0	1	2	0.14	0	2000
ENSG00000115541.6.in	ENSG00000115541.6	cd14_monocyte	cd8_t	0.897	0.884	0.968	0.589	27	0	52	27	0.23	0	2000
ENSG00000115541.6.in	ENSG00000115541.6	cd16_monocyte	cd8_t	0.979	0.884	0.901	0.589	0	0	52	27	0.25	0.018	14
ENSG00000115541.6.in	ENSG00000115541.6	cd4_t	cd8_t	0.971	0.884	0.99	0.589	34	0	52	27	0.28	0	2000
ENSG00000115541.6.in	ENSG00000115541.6	cd8_t	dc	0.884	0.936	0.59	0.986	52	27	24	0	0.23	0	2000
ENSG00000116062.10.AS2.in	ENSG00000116062.10.AS2	cd14_monocyte	cd4_t	0.694	0.891	0.931	0.441	21	1	31	27	0.17	0.001	170
ENSG00000116062.10.AS2.in	ENSG00000116062.10.AS2	cd16_monocyte	cd4_t	0.695	0.891	0.973	0.441	29	0	31	27	0.18	0	2000
ENSG00000116062.10.AS2.in	ENSG00000116062.10.AS2	cd4_t	nk	0.891	0.797	0.44	0.956	31	27	12	0	0.16	0.001	160
ENSG00000138767.8.in	ENSG00000138767.8	cd14_monocyte	cd16_monocyte	0.804	0.636	0.13	0.981	0	2	37	0	0.17	0	2000
ENSG00000138767.8.in	ENSG00000138767.8	cd14_monocyte	cd4_t	0.804	0.791	0.13	0.579	0	2	97	41	0.18	0.012	15
ENSG00000138767.8.in	ENSG00000138767.8	cd14_monocyte	cd8_t	0.804	0.797	0.13	0.917	0	2	53	3	0.16	0.003	55
ENSG00000138767.8.in	ENSG00000138767.8	cd14_monocyte	nk	0.804	0.671	0.13	0.848	0	2	6	0	0.14	0.007	20
ENSG00000138767.8.in	ENSG00000138767.8	cd16_monocyte	cd4_t	0.636	0.791	0.98	0.579	37	0	97	41	0.16	0	2000
ENSG00000138767.8.in	ENSG00000138767.8	cd4_t	cd8_t	0.791	0.797	0.58	0.917	97	41	53	3	0.19	0.002	97
ENSG00000105705.11.in	ENSG00000105705.11	b_cell	cd14_monocyte	0.447	0.611	0.118	0.871	3	17	9	1	0.093	0.002	46
ENSG00000105705.11.in	ENSG00000105705.11	b_cell	dc	0.447	0.839	0.118	0.974	3	17	22	0	0.11	0	2000
ENSG00000105705.11.in	ENSG00000105705.11	cd14_monocyte	cd4_t	0.611	0.91	0.874	0.113	9	1	2	13	0.17	0.008	21
ENSG00000105705.11.in	ENSG00000105705.11	cd14_monocyte	cd8_t	0.611	0.582	0.874	0.069	9	1	1	15	0.12	0.001	120
ENSG00000105705.11.in	ENSG00000105705.11	cd4_t	dc	0.91	0.839	0.117	0.974	2	13	22	0	0.19	0.011	17
ENSG00000105705.11.in	ENSG00000105705.11	cd8_t	dc	0.582	0.839	0.068	0.974	1	15	22	0	0.16	0	2000
ENSG00000115840.9.in	ENSG00000115840.9	cd14_monocyte	dc	0.529	0.556	0.897	0.148	12	1	1	6	0.15	0.009	17
ENSG00000205250.4.in	ENSG00000205250.4	b_cell	cd14_monocyte	0.396	0.267	0.843	0.058	12	1	1	8	0.12	0.001	120
ENSG00000205250.4.in	ENSG00000205250.4	cd14_monocyte	cd4_t	0.267	0.237	0.065	0.834	1	8	2	0	0.17	0.001	170
ENSG00000185651.10.in	ENSG00000185651.10	cd16_monocyte	cd4_t	0.848	0.679	0.981	0.815	23	0	93	17	0.19	0.017	11
ENSG00000185651.10.in	ENSG00000185651.10	cd4_t	cd8_t	0.679	0.676	0.813	0.987	93	17	46	0	0.17	0.001	160
ENSG00000185651.10.in	ENSG00000185651.10	cd4_t	dc	0.679	0.752	0.813	0.975	93	17	51	1	0.17	0.013	13
ENSG00000206530.4.in	ENSG00000206530.4	cd4_t	cd8_t	0.918	0.897	0.956	0.143	14	0	1	3	0.23	0.003	78
ENSG00000161960.10.in	ENSG00000161960.10	b_cell	cd4_t	0.698	0.882	0.948	0.663	56	2	141	50	0.15	0.003	51
ENSG00000161960.10.in	ENSG00000161960.10	b_cell	dc	0.698	0.728	0.948	0.42	56	2	77	73	0.13	0	2000
ENSG00000161960.10.in	ENSG00000161960.10	b_cell	nk	0.698	0.758	0.948	0.57	56	2	43	23	0.12	0	2000
ENSG00000161960.10.in	ENSG00000161960.10	cd14_monocyte	cd4_t	0.884	0.882	0.982	0.663	490	7	141	50	0.24	0	2000
ENSG00000161960.10.in	ENSG00000161960.10	cd14_monocyte	dc	0.884	0.728	0.982	0.42	490	7	77	73	0.17	0	2000
ENSG00000161960.10.in	ENSG00000161960.10	cd14_monocyte	nk	0.884	0.758	0.982	0.57	490	7	43	23	0.18	0	2000
ENSG00000161960.10.in	ENSG00000161960.10	cd16_monocyte	dc	0.699	0.728	0.91	0.42	100	7	77	73	0.15	0	2000
ENSG00000161960.10.in	ENSG00000161960.10	cd16_monocyte	nk	0.699	0.758	0.91	0.57	100	7	43	23	0.13	0.007	18
ENSG00000161960.10.in	ENSG00000161960.10	cd4_t	cd8_t	0.882	0.692	0.661	0.913	141	50	118	7	0.2	0.014	14
ENSG00000161960.10.in	ENSG00000161960.10	cd4_t	dc	0.882	0.728	0.661	0.42	141	50	77	73	0.18	0.011	16
ENSG00000161960.10.in	ENSG00000161960.10	cd8_t	dc	0.692	0.728	0.914	0.42	118	7	77	73	0.17	0	2000
ENSG00000161960.10.in	ENSG00000161960.10	cd8_t	nk	0.692	0.758	0.914	0.57	118	7	43	23	0.13	0.008	17
ENSG00000171953.11.in	ENSG00000171953.11	b_cell	cd16_monocyte	0.898	0.723	0.974	0.023	24	0	0	15	0.17	0	2000
ENSG00000171953.11.in	ENSG00000171953.11	cd16_monocyte	cd8_t	0.723	0.873	0.022	0.926	0	15	2	0	0.17	0	2000
ENSG00000171953.11.in	ENSG00000171953.11	cd16_monocyte	dc	0.723	0.849	0.022	0.809	0	15	0	0	0.16	0	2000
ENSG00000141141.10.in	ENSG00000141141.10	b_cell	cd14_monocyte	0.68	0.585	0.648	0.038	16	7	1	40	0.13	0	2000
ENSG00000141141.10.in	ENSG00000141141.10	b_cell	dc	0.68	0.754	0.648	0.091	16	7	2	14	0.13	0.013	10
ENSG00000141141.10.in	ENSG00000141141.10	cd14_monocyte	cd16_monocyte	0.585	0.904	0.035	0.905	1	40	48	4	0.15	0	2000
ENSG00000141141.10.in	ENSG00000141141.10	cd14_monocyte	cd4_t	0.585	0.906	0.035	0.975	1	40	15	0	0.17	0	2000
ENSG00000141141.10.in	ENSG00000141141.10	cd14_monocyte	cd8_t	0.585	0.851	0.035	0.902	1	40	53	5	0.13	0	2000
ENSG00000141141.10.in	ENSG00000141141.10	cd14_monocyte	nk	0.585	0.796	0.035	0.908	1	40	3	0	0.14	0	2000
ENSG00000141141.10.in	ENSG00000141141.10	cd16_monocyte	dc	0.904	0.754	0.901	0.091	48	4	2	14	0.19	0.001	190
ENSG00000141141.10.in	ENSG00000141141.10	cd4_t	dc	0.906	0.754	0.974	0.091	15	0	2	14	0.18	0.001	180
ENSG00000141141.10.in	ENSG00000141141.10	cd8_t	dc	0.851	0.754	0.902	0.091	53	5	2	14	0.19	0	2000
ENSG00000141141.10.in	ENSG00000141141.10	dc	nk	0.754	0.796	0.09	0.908	2	14	3	0	0.14	0.001	140
ENSG00000188559.9.in	ENSG00000188559.9	b_cell	cd14_monocyte	0.093	0.047	0.154	0.89	1	7	84	10	0.28	0.008	35
ENSG00000188559.9.in	ENSG00000188559.9	cd14_monocyte	cd8_t	0.047	0.007	0.891	0.041	84	10	0	0	0.41	0.002	210
ENSG00000188559.9.in	ENSG00000188559.9	cd14_monocyte	dc	0.047	0.008	0.891	0.042	84	10	0	6	0.41	0.002	210
ENSG00000188559.9.in	ENSG00000188559.9	cd14_monocyte	nk	0.047	0.045	0.891	0.119	84	10	1	6	0.3	0.01	30
ENSG00000104671.3.in	ENSG00000104671.3	b_cell	cd4_t	0.898	0.779	0.963	0.037	16	0	1	18	0.17	0	2000
ENSG00000104671.3.in	ENSG00000104671.3	cd16_monocyte	cd4_t	0.772	0.779	0.816	0.037	0	0	1	18	0.15	0.01	15
ENSG00000104671.3.in	ENSG00000104671.3	cd4_t	cd8_t	0.779	0.957	0.039	0.981	1	18	19	0	0.25	0	2000
ENSG00000104671.3.in	ENSG00000104671.3	cd4_t	dc	0.779	0.835	0.039	0.98	1	18	22	0	0.2	0	2000
ENSG00000104671.3.in	ENSG00000104671.3	cd4_t	nk	0.779	0.684	0.039	0.845	1	18	2	0	0.14	0	2000
ENSG00000159921.10.in	ENSG00000159921.10	cd14_monocyte	cd16_monocyte	0.49	0.671	0.086	0.937	2	22	14	0	0.13	0	2000
ENSG00000124942.9.in	ENSG00000124942.9	cd14_monocyte	cd4_t	0.476	0.334	0.052	0.851	2	41	14	3	0.14	0	2000
ENSG00000160584.11.AS2.in	ENSG00000160584.11.AS2	cd14_monocyte	cd16_monocyte	0.836	0.944	0.434	0.982	9	6	13	0	0.23	0	2000
ENSG00000160584.11.AS2.in	ENSG00000160584.11.AS2	cd14_monocyte	cd4_t	0.836	0.94	0.434	0.029	9	6	0	10	0.2	0	2000
ENSG00000160584.11.AS2.in	ENSG00000160584.11.AS2	cd14_monocyte	nk	0.836	0.549	0.434	0.07	9	6	0	4	0.12	0.006	21
ENSG00000160584.11.AS2.in	ENSG00000160584.11.AS2	cd16_monocyte	cd4_t	0.944	0.94	0.983	0.029	13	0	0	10	0.28	0	2000
ENSG00000160584.11.AS2.in	ENSG00000160584.11.AS2	cd16_monocyte	cd8_t	0.944	0.645	0.983	0.097	13	0	0	4	0.18	0	2000
ENSG00000160584.11.AS2.in	ENSG00000160584.11.AS2	cd16_monocyte	nk	0.944	0.549	0.983	0.07	13	0	0	4	0.12	0	2000
ENSG00000157600.7.in	ENSG00000157600.7	cd14_monocyte	cd16_monocyte	0.287	0.813	0.376	0.89	8	5	2	0	0.11	0.007	16
ENSG00000148308.13.in	ENSG00000148308.13	b_cell	dc	0.017	0.022	0.048	0.618	0	0	6	3	0.44	0.003	150
ENSG00000148308.13.in	ENSG00000148308.13	cd14_monocyte	dc	0	0.022	0.008	0.618	0	0	6	3	0.55	0	2000
ENSG00000148308.13.in	ENSG00000148308.13	cd16_monocyte	dc	0.003	0.022	0.042	0.618	0	0	6	3	0.52	0.008	64
ENSG00000148308.13.in	ENSG00000148308.13	cd4_t	dc	0.002	0.022	0.054	0.618	0	0	6	3	0.51	0.011	46
ENSG00000148308.13.in	ENSG00000148308.13	cd8_t	dc	0.008	0.022	0.053	0.618	0	0	6	3	0.47	0.008	58
ENSG00000138777.15.in	ENSG00000138777.15	b_cell	nk	0.619	0.374	0.042	0.948	2	42	17	0	0.099	0	2000
ENSG00000138777.15.in	ENSG00000138777.15	cd16_monocyte	dc	0.379	0.546	0.033	0.754	1	26	0	0	0.15	0.01	15
ENSG00000138777.15.in	ENSG00000138777.15	cd16_monocyte	nk	0.379	0.374	0.033	0.948	1	26	17	0	0.13	0	2000
ENSG00000138777.15.in	ENSG00000138777.15	cd4_t	nk	0.797	0.374	0.116	0.948	1	6	17	0	0.1	0.005	20
ENSG00000133731.5.AS2.in	ENSG00000133731.5.AS2	cd14_monocyte	cd4_t	0.458	0.493	0.827	0.039	1	0	1	16	0.14	0	2000
ENSG00000133731.5.AS2.in	ENSG00000133731.5.AS2	cd4_t	cd8_t	0.493	0.741	0.039	0.979	1	16	26	0	0.14	0	2000
ENSG00000175354.14.in	ENSG00000175354.14	cd14_monocyte	cd8_t	0.001	0.001	0.117	0.004	11	69	0	37	0.8	0.07	11
ENSG00000175354.14.in	ENSG00000175354.14	cd16_monocyte	cd4_t	0.003	0.002	0.008	0.229	0	42	13	40	0.63	0.039	16
ENSG00000175354.14.in	ENSG00000175354.14	cd4_t	cd8_t	0.002	0.001	0.229	0.004	13	40	0	37	0.65	0.026	25
ENSG00000175354.14.in	ENSG00000175354.14	cd4_t	dc	0.002	0.004	0.229	0.005	13	40	0	82	0.59	0.03	20
ENSG00000175354.14.in	ENSG00000175354.14	cd4_t	nk	0.002	0.03	0.229	0.02	13	40	1	32	0.48	0.046	10
ENSG00000138757.10.in	ENSG00000138757.10	b_cell	cd14_monocyte	0.179	0.008	0.629	0.012	37	17	0	25	0.24	0	2000
ENSG00000138757.10.in	ENSG00000138757.10	b_cell	cd16_monocyte	0.179	0.058	0.629	0.079	37	17	0	0	0.17	0.01	17
ENSG00000138757.10.in	ENSG00000138757.10	b_cell	cd4_t	0.179	0.002	0.629	0.001	37	17	0	182	0.24	0	2000
ENSG00000138757.10.in	ENSG00000138757.10	b_cell	cd8_t	0.179	0.002	0.629	0.002	37	17	0	128	0.25	0	2000
ENSG00000138757.10.in	ENSG00000138757.10	b_cell	dc	0.179	0.014	0.629	0.006	37	17	0	69	0.24	0	2000
ENSG00000138757.10.in	ENSG00000138757.10	b_cell	nk	0.179	0.031	0.629	0.019	37	17	1	31	0.24	0	2000
ENSG00000136560.9.AS2.in	ENSG00000136560.9.AS2	cd14_monocyte	cd8_t	0.007	0.02	0.042	0.562	4	66	4	2	0.51	0.015	34
ENSG00000136560.9.AS2.in	ENSG00000136560.9.AS2	cd16_monocyte	cd8_t	0.008	0.02	0.012	0.562	0	30	4	2	0.48	0.014	34
ENSG00000136560.9.AS2.in	ENSG00000136560.9.AS2	cd4_t	cd8_t	0.005	0.02	0.005	0.562	0	17	4	2	0.47	0.008	59
ENSG00000136560.9.AS2.in	ENSG00000136560.9.AS2	cd8_t	dc	0.02	0.008	0.568	0.006	4	2	0	14	0.48	0.003	160
ENSG00000136560.9.AS2.in	ENSG00000136560.9.AS2	cd8_t	nk	0.02	0.024	0.568	0.079	4	2	0	0	0.44	0.024	18
ENSG00000035403.12.in	ENSG00000035403.12	cd14_monocyte	cd4_t	0.041	0.035	0.046	0.72	0	6	5	1	0.32	0.005	65
ENSG00000035403.12.in	ENSG00000035403.12	cd4_t	cd8_t	0.035	0.046	0.712	0.024	5	1	0	5	0.28	0.006	47
ENSG00000035403.12.in	ENSG00000035403.12	cd4_t	dc	0.035	0.064	0.712	0.021	5	1	0	21	0.29	0.003	98
ENSG00000047621.7.in	ENSG00000047621.7	b_cell	cd16_monocyte	0.675	0.767	0.048	0.926	2	24	30	1	0.12	0	2000
ENSG00000047621.7.in	ENSG00000047621.7	b_cell	cd4_t	0.675	0.831	0.048	0.883	2	24	1	0	0.13	0.002	64
ENSG00000205937.7.in	ENSG00000205937.7	cd14_monocyte	cd16_monocyte	0.756	0.705	0.65	0.191	110	58	13	52	0.17	0.015	11
ENSG00000205937.7.in	ENSG00000205937.7	cd16_monocyte	cd4_t	0.705	0.883	0.192	0.975	13	52	177	3	0.2	0	2000
ENSG00000205937.7.in	ENSG00000205937.7	cd16_monocyte	cd8_t	0.705	0.858	0.192	0.976	13	52	125	3	0.16	0	2000
ENSG00000205937.7.in	ENSG00000205937.7	cd16_monocyte	dc	0.705	0.369	0.192	0.744	13	52	59	19	0.13	0.001	130
ENSG00000140105.13.in	ENSG00000140105.13	cd14_monocyte	cd16_monocyte	0.011	0.021	0.006	0.176	0	59	21	82	0.45	0.016	28
ENSG00000140105.13.in	ENSG00000140105.13	cd16_monocyte	cd4_t	0.021	0.002	0.175	0.03	21	82	0	5	0.5	0.042	12
ENSG00000140105.13.in	ENSG00000140105.13	cd16_monocyte	dc	0.021	0.003	0.175	0.006	21	82	0	37	0.52	0.014	37
ENSG00000102030.11.in	ENSG00000102030.11	b_cell	cd4_t	0.607	0.591	0.797	0.092	1	0	1	14	0.12	0.007	17
ENSG00000102030.11.in	ENSG00000102030.11	cd14_monocyte	cd4_t	0.816	0.591	0.757	0.092	4	1	1	14	0.14	0.011	13
ENSG00000102030.11.in	ENSG00000102030.11	cd16_monocyte	cd8_t	0.52	0.703	0.132	0.974	0	1	20	0	0.15	0	2000
ENSG00000102030.11.in	ENSG00000102030.11	cd4_t	cd8_t	0.591	0.703	0.094	0.974	1	14	20	0	0.16	0	2000
ENSG00000102030.11.in	ENSG00000102030.11	cd4_t	nk	0.591	0.548	0.094	0.726	1	14	0	0	0.13	0.011	12
ENSG00000129351.13.AS3.in	ENSG00000129351.13.AS3	cd16_monocyte	dc	0.064	0.004	0.566	0.013	1	1	0	4	0.41	0.038	11
ENSG00000167851.9.in	ENSG00000167851.9	b_cell	cd14_monocyte	0.884	0.979	0.775	0.128	0	0	6	16	0.28	0.015	19
ENSG00000167851.9.in	ENSG00000167851.9	cd14_monocyte	cd16_monocyte	0.979	0.961	0.127	0.951	6	16	2	0	0.37	0	2000
ENSG00000167851.9.in	ENSG00000167851.9	cd14_monocyte	cd4_t	0.979	0.994	0.127	0.845	6	16	0	0	0.42	0.038	11
ENSG00000167851.9.in	ENSG00000167851.9	cd14_monocyte	cd8_t	0.979	0.98	0.127	0.983	6	16	25	0	0.41	0	2000
ENSG00000167851.9.in	ENSG00000167851.9	cd14_monocyte	dc	0.979	0.963	0.127	0.87	6	16	0	0	0.38	0.022	17
ENSG00000167851.9.in	ENSG00000167851.9	cd14_monocyte	nk	0.979	0.942	0.127	0.959	6	16	8	0	0.35	0	2000
ENSG00000255448.1.in	ENSG00000255448.1	cd14_monocyte	cd4_t	0.953	0.914	0.863	0.093	0	0	1	9	0.28	0.027	10
ENSG00000255448.1.in	ENSG00000255448.1	cd4_t	cd8_t	0.914	0.92	0.091	0.923	1	9	1	0	0.24	0.002	120
ENSG00000255448.1.in	ENSG00000255448.1	cd4_t	nk	0.914	0.928	0.091	0.827	1	9	0	0	0.25	0.012	21
ENSG00000156299.8.in	ENSG00000156299.8	cd14_monocyte	cd16_monocyte	0.75	0.87	0.94	0.082	11	0	3	33	0.16	0	2000
ENSG00000156299.8.in	ENSG00000156299.8	cd16_monocyte	nk	0.87	0.547	0.082	0.841	3	33	10	1	0.11	0	2000
ENSG00000120837.3.in	ENSG00000120837.3	b_cell	cd4_t	0.102	0.085	0.177	0.912	0	0	7	0	0.23	0.009	25
ENSG00000120837.3.in	ENSG00000120837.3	cd4_t	cd8_t	0.085	0.129	0.916	0.102	7	0	0	0	0.22	0	2000
ENSG00000120837.3.in	ENSG00000120837.3	cd4_t	dc	0.085	0.042	0.916	0.016	7	0	0	10	0.27	0	2000
ENSG00000122359.13.in	ENSG00000122359.13	cd14_monocyte	cd16_monocyte	0.175	0.181	0.831	0.044	19	1	0	2	0.17	0	2000
ENSG00000122359.13.in	ENSG00000122359.13	cd14_monocyte	cd4_t	0.175	0.088	0.831	0.155	19	1	0	0	0.22	0.021	10
ENSG00000122359.13.in	ENSG00000122359.13	cd14_monocyte	cd8_t	0.175	0.078	0.831	0.064	19	1	0	0	0.22	0.003	72
ENSG00000122359.13.in	ENSG00000122359.13	cd14_monocyte	dc	0.175	0.259	0.831	0.033	19	1	0	6	0.17	0	2000
ENSG00000167491.13.AS2.in	ENSG00000167491.13.AS2	b_cell	cd4_t	0.816	0.231	0.893	0.133	1	0	6	38	0.1	0.005	21
ENSG00000034677.7.in	ENSG00000034677.7	b_cell	cd4_t	0.02	0.003	0.035	0.466	1	20	82	91	0.53	0.001	530
ENSG00000034677.7.in	ENSG00000034677.7	cd14_monocyte	cd4_t	0.008	0.003	0.015	0.466	1	62	82	91	0.57	0.001	570
ENSG00000034677.7.in	ENSG00000034677.7	cd16_monocyte	cd4_t	0.055	0.003	0.075	0.466	2	26	82	91	0.38	0.02	19
ENSG00000034677.7.in	ENSG00000034677.7	cd4_t	cd8_t	0.003	0.003	0.464	0.008	82	91	1	109	0.59	0.001	600
ENSG00000034677.7.in	ENSG00000034677.7	cd4_t	dc	0.003	0.007	0.464	0.029	82	91	1	28	0.57	0.002	280
ENSG00000034677.7.in	ENSG00000034677.7	cd4_t	nk	0.003	0.016	0.464	0.03	82	91	2	46	0.52	0.002	260
ENSG00000110955.4.in	ENSG00000110955.4	b_cell	cd8_t	0.696	0.688	0.664	0.205	13	5	9	21	0.13	0.013	10
ENSG00000110955.4.in	ENSG00000110955.4	cd14_monocyte	cd8_t	0.9	0.688	0.984	0.205	63	0	9	21	0.17	0	2000
ENSG00000110955.4.in	ENSG00000110955.4	cd16_monocyte	cd8_t	0.92	0.688	0.974	0.205	16	0	9	21	0.19	0	2000
ENSG00000110955.4.in	ENSG00000110955.4	cd4_t	cd8_t	0.955	0.688	0.967	0.205	71	1	9	21	0.2	0	2000
ENSG00000110955.4.in	ENSG00000110955.4	cd8_t	dc	0.688	0.847	0.206	0.933	9	21	43	2	0.19	0	2000
ENSG00000110955.4.in	ENSG00000110955.4	cd8_t	nk	0.688	0.772	0.206	0.944	9	21	13	0	0.13	0	2000
ENSG00000188612.7.in	ENSG00000188612.7	b_cell	cd8_t	0.598	0.865	0.984	0.587	53	0	47	32	0.13	0	2000
ENSG00000188612.7.in	ENSG00000188612.7	b_cell	dc	0.598	0.7	0.984	0.643	53	0	79	41	0.11	0	2000
ENSG00000188612.7.in	ENSG00000188612.7	cd14_monocyte	cd8_t	0.951	0.865	0.99	0.587	202	2	47	32	0.23	0	2000
ENSG00000188612.7.in	ENSG00000188612.7	cd14_monocyte	dc	0.951	0.7	0.99	0.643	202	2	79	41	0.2	0	2000
ENSG00000188612.7.in	ENSG00000188612.7	cd16_monocyte	cd8_t	0.881	0.865	0.986	0.587	57	0	47	32	0.21	0	2000
ENSG00000188612.7.in	ENSG00000188612.7	cd16_monocyte	dc	0.881	0.7	0.986	0.643	57	0	79	41	0.18	0	2000
ENSG00000188612.7.in	ENSG00000188612.7	cd4_t	cd8_t	0.952	0.865	0.997	0.587	187	0	47	32	0.25	0	2000
ENSG00000188612.7.in	ENSG00000188612.7	cd4_t	dc	0.952	0.7	0.997	0.643	187	0	79	41	0.2	0	2000
ENSG00000175354.14.AS2.in	ENSG00000175354.14.AS2	b_cell	cd4_t	0.064	0.004	0.127	0.952	0	0	30	1	0.36	0.009	40
ENSG00000175354.14.AS2.in	ENSG00000175354.14.AS2	cd14_monocyte	cd4_t	0.026	0.004	0.039	0.952	1	23	30	1	0.44	0	2000
ENSG00000175354.14.AS2.in	ENSG00000175354.14.AS2	cd16_monocyte	cd4_t	0.024	0.004	0.119	0.952	0	0	30	1	0.44	0.014	32
ENSG00000175354.14.AS2.in	ENSG00000175354.14.AS2	cd4_t	cd8_t	0.004	0.02	0.952	0.118	30	1	0	0	0.46	0.012	38
ENSG00000175354.14.AS2.in	ENSG00000175354.14.AS2	cd4_t	dc	0.004	0.009	0.952	0.019	30	1	0	18	0.55	0	2000
ENSG00000175354.14.AS2.in	ENSG00000175354.14.AS2	cd4_t	nk	0.004	0.128	0.952	0.197	30	1	0	0	0.31	0.008	39
ENSG00000059588.5.in	ENSG00000059588.5	b_cell	cd14_monocyte	0.731	0.881	0.779	0.067	0	0	1	10	0.13	0.002	64
ENSG00000059588.5.in	ENSG00000059588.5	cd14_monocyte	cd4_t	0.881	0.964	0.065	0.782	1	10	23	5	0.29	0.002	150
ENSG00000059588.5.in	ENSG00000059588.5	cd14_monocyte	cd8_t	0.881	0.933	0.065	0.909	1	10	0	0	0.23	0	2000
ENSG00000059588.5.in	ENSG00000059588.5	cd14_monocyte	dc	0.881	0.786	0.065	0.841	1	10	7	1	0.17	0.001	170
ENSG00000136153.15.in	ENSG00000136153.15	b_cell	cd4_t	0.782	0.901	0.961	0.09	40	0	4	14	0.17	0	2000
ENSG00000136153.15.in	ENSG00000136153.15	cd14_monocyte	cd4_t	0.92	0.901	0.818	0.09	0	0	4	14	0.25	0.019	13
ENSG00000136153.15.in	ENSG00000136153.15	cd4_t	cd8_t	0.901	0.926	0.087	0.849	4	14	0	0	0.24	0.013	19
ENSG00000084234.12.in	ENSG00000084234.12	cd14_monocyte	cd4_t	0.725	0.75	0.373	0.026	83	121	0	26	0.17	0	2000
ENSG00000084234.12.in	ENSG00000084234.12	cd14_monocyte	dc	0.725	0.642	0.373	0.025	83	121	1	48	0.14	0.001	140
ENSG00000084234.12.in	ENSG00000084234.12	cd16_monocyte	cd4_t	0.449	0.75	0.515	0.026	15	13	0	26	0.16	0	2000
ENSG00000084234.12.in	ENSG00000084234.12	cd16_monocyte	cd8_t	0.449	0.562	0.515	0.07	15	13	1	13	0.14	0.004	36
ENSG00000084234.12.in	ENSG00000084234.12	cd16_monocyte	dc	0.449	0.642	0.515	0.025	15	13	1	48	0.14	0	2000
ENSG00000143437.16.in	ENSG00000143437.16	cd14_monocyte	cd8_t	0.608	0.805	0.11	0.975	3	18	17	0	0.16	0	2000
ENSG00000154642.6.in	ENSG00000154642.6	cd14_monocyte	cd4_t	0.385	0.449	0.142	0.824	6	38	199	48	0.16	0.006	27
ENSG00000154642.6.in	ENSG00000154642.6	cd14_monocyte	dc	0.385	0.316	0.142	0.913	6	38	53	5	0.14	0.002	70
ENSG00000167232.9.in	ENSG00000167232.9	cd14_monocyte	cd16_monocyte	0.126	0.204	0.912	0.146	96	10	16	74	0.17	0.012	14
ENSG00000167232.9.in	ENSG00000167232.9	cd14_monocyte	dc	0.126	0.02	0.912	0.027	96	10	5	118	0.28	0	2000
ENSG00000167232.9.in	ENSG00000167232.9	cd16_monocyte	cd8_t	0.204	0.083	0.142	0.844	16	74	359	68	0.21	0.019	11
ENSG00000167232.9.in	ENSG00000167232.9	cd4_t	dc	0.158	0.02	0.474	0.027	393	423	5	118	0.27	0.005	54
ENSG00000167232.9.in	ENSG00000167232.9	cd8_t	dc	0.083	0.02	0.843	0.027	359	68	5	118	0.31	0	2000
ENSG00000167232.9.in	ENSG00000167232.9	dc	nk	0.02	0.303	0.028	0.819	5	118	134	25	0.19	0	2000
ENSG00000171792.6.in	ENSG00000171792.6	cd14_monocyte	cd16_monocyte	0.078	0.079	0.894	0.17	7	0	0	0	0.27	0.018	15
ENSG00000137054.11.in	ENSG00000137054.11	b_cell	cd14_monocyte	0.107	0.107	0.185	0.908	0	0	9	0	0.23	0.005	46
ENSG00000137054.11.in	ENSG00000137054.11	cd14_monocyte	cd4_t	0.107	0.016	0.909	0.005	9	0	0	14	0.29	0	2000
ENSG00000137054.11.in	ENSG00000137054.11	cd14_monocyte	dc	0.107	0.015	0.909	0.066	9	0	0	0	0.28	0.003	93
ENSG00000112096.12.in	ENSG00000112096.12	b_cell	cd4_t	0.577	0.863	0.075	0.925	3	26	34	2	0.12	0	2000
ENSG00000112096.12.in	ENSG00000112096.12	b_cell	cd8_t	0.577	0.586	0.075	0.852	3	26	45	6	0.094	0	2000
ENSG00000112096.12.in	ENSG00000112096.12	b_cell	nk	0.577	0.779	0.075	0.769	3	26	7	1	0.1	0.004	25
ENSG00000112096.12.in	ENSG00000112096.12	cd14_monocyte	cd4_t	0.761	0.863	0.235	0.925	56	143	34	2	0.17	0	2000
ENSG00000112096.12.in	ENSG00000112096.12	cd14_monocyte	cd8_t	0.761	0.586	0.235	0.852	56	143	45	6	0.15	0	2000
ENSG00000112096.12.in	ENSG00000112096.12	cd16_monocyte	cd4_t	0.859	0.863	0.471	0.925	37	31	34	2	0.2	0.002	99
ENSG00000112096.12.in	ENSG00000112096.12	cd16_monocyte	cd8_t	0.859	0.586	0.471	0.852	37	31	45	6	0.15	0.014	11
ENSG00000112096.12.in	ENSG00000112096.12	cd4_t	dc	0.863	0.58	0.926	0.161	34	2	4	17	0.17	0.003	55
ENSG00000112096.12.in	ENSG00000112096.12	cd8_t	dc	0.586	0.58	0.859	0.161	45	6	4	17	0.12	0.005	24
ENSG00000108825.13.in	ENSG00000108825.13	b_cell	cd4_t	0.912	0.972	0.851	0.181	0	0	0	1	0.26	0.026	10
ENSG00000108825.13.in	ENSG00000108825.13	b_cell	cd8_t	0.912	0.938	0.851	0.122	0	0	0	3	0.26	0.011	23
ENSG00000108825.13.in	ENSG00000108825.13	cd14_monocyte	cd4_t	0.967	0.972	0.906	0.181	0	0	0	1	0.35	0.021	17
ENSG00000108825.13.in	ENSG00000108825.13	cd14_monocyte	cd8_t	0.967	0.938	0.906	0.122	0	0	0	3	0.32	0.018	18
ENSG00000108825.13.in	ENSG00000108825.13	cd16_monocyte	cd4_t	0.973	0.972	0.878	0.181	0	0	0	1	0.37	0.012	31
ENSG00000108825.13.in	ENSG00000108825.13	cd16_monocyte	cd8_t	0.973	0.938	0.878	0.122	0	0	0	3	0.31	0.017	18
ENSG00000108825.13.in	ENSG00000108825.13	cd4_t	nk	0.972	0.981	0.183	0.936	0	1	0	0	0.4	0.007	57
ENSG00000108825.13.in	ENSG00000108825.13	cd8_t	nk	0.938	0.981	0.114	0.936	0	3	0	0	0.37	0.004	92
ENSG00000165046.8.in	ENSG00000165046.8	cd14_monocyte	cd4_t	0.57	0.209	0.755	0.016	0	0	0	24	0.14	0.006	23
ENSG00000165934.8.in	ENSG00000165934.8	cd14_monocyte	cd4_t	0.7	0.937	0.059	0.816	3	37	24	4	0.16	0	2000
ENSG00000165934.8.in	ENSG00000165934.8	cd14_monocyte	dc	0.7	0.726	0.059	0.773	3	37	6	1	0.13	0	2000
ENSG00000165934.8.in	ENSG00000165934.8	cd16_monocyte	cd4_t	0.611	0.937	0.215	0.816	3	10	24	4	0.19	0.01	19
ENSG00000125818.13.in	ENSG00000125818.13	b_cell	cd14_monocyte	0.761	0.987	0.769	0.209	0	0	8	20	0.21	0.011	19
ENSG00000125818.13.in	ENSG00000125818.13	cd14_monocyte	cd4_t	0.987	0.922	0.214	0.927	8	20	40	2	0.34	0	2000
ENSG00000125818.13.in	ENSG00000125818.13	cd14_monocyte	cd8_t	0.987	0.946	0.214	0.91	8	20	0	0	0.37	0.008	46
ENSG00000123908.7.in	ENSG00000123908.7	b_cell	cd8_t	0.823	0.878	0.773	0.063	0	0	3	35	0.18	0.016	12
ENSG00000123908.7.in	ENSG00000123908.7	cd14_monocyte	cd8_t	0.899	0.878	0.893	0.063	0	0	3	35	0.2	0.001	200
ENSG00000123908.7.in	ENSG00000123908.7	cd4_t	cd8_t	0.84	0.878	0.987	0.063	21	0	3	35	0.22	0	2000
ENSG00000175221.10.in	ENSG00000175221.10	cd14_monocyte	cd4_t	0.657	0.895	0.922	0.042	15	1	1	24	0.15	0	2000
ENSG00000141956.9.in	ENSG00000141956.9	b_cell	cd8_t	0.63	0.898	0.926	0.363	7	0	7	8	0.15	0	2000
ENSG00000141956.9.in	ENSG00000141956.9	cd14_monocyte	cd8_t	0.938	0.898	0.941	0.363	3	0	7	8	0.25	0.005	49
ENSG00000141956.9.in	ENSG00000141956.9	cd16_monocyte	cd8_t	0.934	0.898	0.953	0.363	5	0	7	8	0.26	0	2000
ENSG00000141956.9.in	ENSG00000141956.9	cd4_t	cd8_t	0.939	0.898	0.972	0.363	8	0	7	8	0.25	0	2000
ENSG00000141956.9.in	ENSG00000141956.9	cd8_t	nk	0.898	0.752	0.362	0.852	7	8	1	0	0.16	0.015	11
ENSG00000133316.11.in	ENSG00000133316.11	cd14_monocyte	cd4_t	0.486	0.479	0.629	0.941	29	15	36	2	0.15	0.012	12
ENSG00000101347.7.in	ENSG00000101347.7	cd14_monocyte	cd4_t	0.018	0.045	0.204	0.006	4	13	0	59	0.37	0.022	17
ENSG00000101347.7.in	ENSG00000101347.7	cd14_monocyte	dc	0.018	0.025	0.204	0.005	4	13	0	99	0.41	0.015	27
ENSG00000101347.7.in	ENSG00000101347.7	cd14_monocyte	nk	0.018	0.008	0.204	0.019	4	13	0	9	0.53	0.046	11
ENSG00000110801.9.in	ENSG00000110801.9	cd14_monocyte	cd4_t	0.894	0.944	0.085	0.805	1	17	4	0	0.24	0.009	27
ENSG00000182944.13.in	ENSG00000182944.13	cd14_monocyte	cd16_monocyte	0.866	0.758	0.838	0.33	150	20	15	20	0.19	0.004	48
ENSG00000182944.13.in	ENSG00000182944.13	cd14_monocyte	cd4_t	0.866	0.693	0.838	0.481	150	20	44	34	0.2	0	2000
ENSG00000182944.13.in	ENSG00000182944.13	cd14_monocyte	cd8_t	0.866	0.754	0.838	0.336	150	20	28	40	0.18	0.001	180
ENSG00000182944.13.in	ENSG00000182944.13	cd14_monocyte	dc	0.866	0.551	0.838	0.469	150	20	30	24	0.14	0	2000
ENSG00000182944.13.in	ENSG00000182944.13	cd16_monocyte	nk	0.758	0.81	0.333	0.95	15	20	13	0	0.14	0.002	70
ENSG00000182944.13.in	ENSG00000182944.13	cd4_t	nk	0.693	0.81	0.485	0.95	44	34	13	0	0.15	0	2000
ENSG00000182944.13.in	ENSG00000182944.13	cd8_t	nk	0.754	0.81	0.334	0.95	28	40	13	0	0.17	0	2000
ENSG00000182944.13.in	ENSG00000182944.13	dc	nk	0.551	0.81	0.476	0.95	30	24	13	0	0.13	0	2000
ENSG00000134108.8.in	ENSG00000134108.8	cd14_monocyte	cd4_t	0.061	0.058	0.202	0.035	25	79	0	8	0.25	0.025	10
ENSG00000134108.8.in	ENSG00000134108.8	cd14_monocyte	dc	0.061	0.033	0.202	0.011	25	79	0	52	0.31	0	2000
ENSG00000011405.9.in	ENSG00000011405.9	b_cell	cd4_t	0.429	0.822	0.147	0.856	2	9	11	1	0.11	0.006	18
ENSG00000011405.9.in	ENSG00000011405.9	cd14_monocyte	cd4_t	0.727	0.822	0.03	0.856	1	31	11	1	0.17	0	2000
ENSG00000185187.8.in	ENSG00000185187.8	cd4_t	cd8_t	0.162	0.438	0.929	0.344	17	0	1	2	0.17	0.013	13
ENSG00000185187.8.in	ENSG00000185187.8	cd4_t	nk	0.162	0.409	0.929	0.067	17	0	1	14	0.13	0	2000
ENSG00000126581.8.in	ENSG00000126581.8	b_cell	cd14_monocyte	0.848	0.886	0.884	0.078	1	0	2	18	0.2	0	2000
ENSG00000126581.8.in	ENSG00000126581.8	b_cell	cd16_monocyte	0.848	0.895	0.884	0.303	1	0	20	33	0.2	0.019	10
ENSG00000126581.8.in	ENSG00000126581.8	b_cell	nk	0.848	0.693	0.884	0.135	1	0	3	15	0.13	0.007	19
ENSG00000126581.8.in	ENSG00000126581.8	cd14_monocyte	cd4_t	0.886	0.943	0.078	0.885	2	18	45	4	0.25	0	2000
ENSG00000126581.8.in	ENSG00000126581.8	cd14_monocyte	cd8_t	0.886	0.935	0.078	0.668	2	18	52	19	0.24	0.002	120
ENSG00000126581.8.in	ENSG00000126581.8	cd14_monocyte	dc	0.886	0.939	0.078	0.918	2	18	9	0	0.23	0	2000
ENSG00000126581.8.in	ENSG00000126581.8	cd16_monocyte	cd4_t	0.895	0.943	0.306	0.885	20	33	45	4	0.22	0.004	56
ENSG00000126581.8.in	ENSG00000126581.8	cd16_monocyte	dc	0.895	0.939	0.306	0.918	20	33	9	0	0.25	0.002	120
ENSG00000126581.8.in	ENSG00000126581.8	cd4_t	nk	0.943	0.693	0.874	0.135	45	4	3	15	0.16	0.002	82
ENSG00000126581.8.in	ENSG00000126581.8	dc	nk	0.939	0.693	0.907	0.135	9	0	3	15	0.17	0.001	170
ENSG00000116750.9.in	ENSG00000116750.9	b_cell	dc	0.781	0.642	0.947	0.15	7	0	1	4	0.13	0.001	130
ENSG00000116750.9.in	ENSG00000116750.9	cd14_monocyte	dc	0.918	0.642	0.975	0.15	18	0	1	4	0.16	0	2000
ENSG00000116750.9.in	ENSG00000116750.9	cd4_t	dc	0.904	0.642	0.973	0.15	7	0	1	4	0.18	0.002	90
ENSG00000116750.9.in	ENSG00000116750.9	cd8_t	dc	0.909	0.642	0.975	0.15	10	0	1	4	0.14	0	2000
ENSG00000105993.10.in	ENSG00000105993.10	cd4_t	nk	0.44	0.313	0.971	0.294	18	0	8	10	0.12	0.003	40
ENSG00000105993.10.in	ENSG00000105993.10	cd8_t	nk	0.689	0.313	0.953	0.294	10	0	8	10	0.11	0.003	36
ENSG00000105993.10.in	ENSG00000105993.10	dc	nk	0.269	0.313	0.924	0.294	12	0	8	10	0.15	0.005	31
ENSG00000055609.13.in	ENSG00000055609.13	cd4_t	cd8_t	0.459	0.519	0.02	0.327	0	27	18	25	0.16	0.005	31
ENSG00000185811.12.in	ENSG00000185811.12	b_cell	cd14_monocyte	0.628	0.878	0.066	0.975	0	8	37	0	0.14	0	2000
ENSG00000185811.12.in	ENSG00000185811.12	b_cell	cd4_t	0.628	0.756	0.066	0.62	0	8	81	34	0.12	0	2000
ENSG00000185811.12.in	ENSG00000185811.12	b_cell	cd8_t	0.628	0.644	0.066	0.639	0	8	56	22	0.14	0	2000
ENSG00000185811.12.in	ENSG00000185811.12	b_cell	dc	0.628	0.613	0.066	0.975	0	8	30	0	0.12	0	2000
ENSG00000185811.12.in	ENSG00000185811.12	b_cell	nk	0.628	0.737	0.066	0.894	0	8	6	0	0.13	0	2000
ENSG00000185811.12.in	ENSG00000185811.12	cd14_monocyte	cd16_monocyte	0.878	0.419	0.977	0.375	37	0	14	17	0.15	0	2000
ENSG00000185811.12.in	ENSG00000185811.12	cd14_monocyte	cd4_t	0.878	0.756	0.977	0.62	37	0	81	34	0.18	0	2000
ENSG00000185811.12.in	ENSG00000185811.12	cd14_monocyte	cd8_t	0.878	0.644	0.977	0.639	37	0	56	22	0.18	0.001	180
ENSG00000185811.12.in	ENSG00000185811.12	cd16_monocyte	dc	0.419	0.613	0.369	0.975	14	17	30	0	0.13	0	2000
ENSG00000185811.12.in	ENSG00000185811.12	cd16_monocyte	nk	0.419	0.737	0.369	0.894	14	17	6	0	0.12	0.01	12
ENSG00000185811.12.in	ENSG00000185811.12	cd4_t	dc	0.756	0.613	0.623	0.975	81	34	30	0	0.16	0.001	160
ENSG00000185811.12.in	ENSG00000185811.12	cd8_t	dc	0.644	0.613	0.638	0.975	56	22	30	0	0.14	0	2000
ENSG00000119707.9.in	ENSG00000119707.9	b_cell	cd14_monocyte	0.56	0.712	0.025	0.218	2	73	31	90	0.11	0.003	37
ENSG00000119707.9.in	ENSG00000119707.9	b_cell	cd4_t	0.56	0.56	0.025	0.499	2	73	96	74	0.11	0	2000
ENSG00000119707.9.in	ENSG00000119707.9	b_cell	cd8_t	0.56	0.529	0.025	0.236	2	73	23	57	0.1	0.002	52
ENSG00000119707.9.in	ENSG00000119707.9	cd14_monocyte	cd16_monocyte	0.712	0.522	0.217	0.018	31	90	1	63	0.14	0.002	68
ENSG00000119707.9.in	ENSG00000119707.9	cd14_monocyte	cd4_t	0.712	0.56	0.217	0.499	31	90	96	74	0.13	0	2000
ENSG00000119707.9.in	ENSG00000119707.9	cd14_monocyte	dc	0.712	0.565	0.217	0.025	31	90	1	43	0.15	0.011	14
ENSG00000119707.9.in	ENSG00000119707.9	cd16_monocyte	cd4_t	0.522	0.56	0.017	0.499	1	63	96	74	0.16	0	2000
ENSG00000119707.9.in	ENSG00000119707.9	cd16_monocyte	cd8_t	0.522	0.529	0.017	0.236	1	63	23	57	0.14	0.002	68
ENSG00000119707.9.in	ENSG00000119707.9	cd4_t	cd8_t	0.56	0.529	0.5	0.236	96	74	23	57	0.16	0.002	79
ENSG00000119707.9.in	ENSG00000119707.9	cd4_t	dc	0.56	0.565	0.5	0.025	96	74	1	43	0.14	0	2000
ENSG00000119707.9.in	ENSG00000119707.9	cd4_t	nk	0.56	0.339	0.5	0.052	96	74	1	28	0.12	0	2000
ENSG00000138092.6.in	ENSG00000138092.6	cd4_t	dc	0.147	0.311	0.603	0.011	8	5	0	52	0.18	0.017	10
ENSG00000138303.13.AS2.in	ENSG00000138303.13.AS2	b_cell	cd14_monocyte	0.857	0.908	0.781	0.068	0	0	2	19	0.22	0.021	10
ENSG00000138303.13.AS2.in	ENSG00000138303.13.AS2	dc	nk	0.651	0.907	0.019	0.782	0	19	0	0	0.17	0.015	11
ENSG00000118308.10.in	ENSG00000118308.10	cd14_monocyte	cd8_t	0.039	0.033	0.42	0.057	24	29	1	15	0.35	0.011	31
ENSG00000118308.10.in	ENSG00000118308.10	cd14_monocyte	dc	0.039	0.018	0.42	0.017	24	29	0	37	0.41	0.005	82
ENSG00000118308.10.in	ENSG00000118308.10	cd16_monocyte	cd8_t	0.248	0.033	0.589	0.057	12	7	1	15	0.23	0.017	13
ENSG00000118308.10.in	ENSG00000118308.10	cd16_monocyte	dc	0.248	0.018	0.589	0.017	12	7	0	37	0.23	0.003	75
ENSG00000132514.9.in	ENSG00000132514.9	cd14_monocyte	dc	0.639	0.193	0.89	0.098	4	0	7	57	0.12	0	2000
ENSG00000180376.12.AS3.in	ENSG00000180376.12.AS3	b_cell	cd16_monocyte	0.122	0.037	0.701	0.069	2	0	0	2	0.24	0.006	41
ENSG00000180376.12.AS3.in	ENSG00000180376.12.AS3	b_cell	cd4_t	0.122	0.11	0.701	0.088	2	0	1	8	0.22	0.019	11
ENSG00000180376.12.AS3.in	ENSG00000180376.12.AS3	b_cell	cd8_t	0.122	0.057	0.701	0.032	2	0	1	20	0.24	0.006	40
ENSG00000104365.9.in	ENSG00000104365.9	cd4_t	cd8_t	0.983	0.93	0.306	0.915	0	0	1	0	0.32	0.024	14
ENSG00000104365.9.in	ENSG00000104365.9	cd4_t	dc	0.983	0.875	0.306	0.961	0	0	8	0	0.28	0.021	13
ENSG00000104365.9.in	ENSG00000104365.9	cd4_t	nk	0.983	0.87	0.306	0.953	0	0	8	0	0.28	0.02	14
ENSG00000185379.16.in	ENSG00000185379.16	cd14_monocyte	cd4_t	0.012	0.121	0.049	0.765	0	0	1	0	0.33	0.005	65
ENSG00000185379.16.in	ENSG00000185379.16	cd4_t	dc	0.121	0.036	0.765	0.114	1	0	0	0	0.27	0.015	18
ENSG00000140403.8.in	ENSG00000140403.8	b_cell	cd16_monocyte	0.833	0.847	0.847	0.056	3	0	1	14	0.15	0	2000
ENSG00000140403.8.in	ENSG00000140403.8	b_cell	cd4_t	0.833	0.902	0.847	0.112	3	0	1	8	0.2	0.013	15
ENSG00000140403.8.in	ENSG00000140403.8	cd14_monocyte	cd16_monocyte	0.933	0.847	0.982	0.056	32	0	1	14	0.23	0	2000
ENSG00000140403.8.in	ENSG00000140403.8	cd16_monocyte	cd8_t	0.847	0.957	0.054	0.982	1	14	22	0	0.25	0	2000
ENSG00000140403.8.in	ENSG00000140403.8	cd16_monocyte	nk	0.847	0.786	0.054	0.909	1	14	4	0	0.15	0.001	150
ENSG00000140403.8.in	ENSG00000140403.8	cd4_t	cd8_t	0.902	0.957	0.109	0.982	1	8	22	0	0.27	0.021	13
ENSG00000111674.4.AS2.in	ENSG00000111674.4.AS2	cd4_t	cd8_t	0.733	0.875	0.483	0.967	8	6	28	0	0.17	0.009	19
ENSG00000137752.18.in	ENSG00000137752.18	b_cell	cd8_t	0.64	0.62	0.901	0.348	13	1	29	37	0.13	0.005	26
ENSG00000137752.18.in	ENSG00000137752.18	cd14_monocyte	cd4_t	0.285	0.434	0.76	0.98	155	34	21	0	0.13	0.001	130
ENSG00000137752.18.in	ENSG00000137752.18	cd14_monocyte	cd8_t	0.285	0.62	0.76	0.348	155	34	29	37	0.12	0	2000
ENSG00000137752.18.in	ENSG00000137752.18	cd14_monocyte	dc	0.285	0.528	0.76	0.965	155	34	103	2	0.096	0.009	11
ENSG00000137752.18.in	ENSG00000137752.18	cd16_monocyte	cd8_t	0.526	0.62	0.877	0.348	101	10	29	37	0.14	0	2000
ENSG00000137752.18.in	ENSG00000137752.18	cd4_t	cd8_t	0.434	0.62	0.98	0.348	21	0	29	37	0.15	0	2000
ENSG00000137752.18.in	ENSG00000137752.18	cd8_t	dc	0.62	0.528	0.354	0.965	29	37	103	2	0.16	0	2000
ENSG00000137752.18.in	ENSG00000137752.18	cd8_t	nk	0.62	0.363	0.354	0.85	29	37	7	1	0.12	0.003	38
ENSG00000134352.15.AS3.in	ENSG00000134352.15.AS3	b_cell	cd14_monocyte	0.045	0.017	0.074	0.875	0	0	6	0	0.41	0.003	140
ENSG00000134352.15.AS3.in	ENSG00000134352.15.AS3	b_cell	cd8_t	0.045	0.044	0.074	0.3	0	0	17	35	0.33	0.022	15
ENSG00000134352.15.AS3.in	ENSG00000134352.15.AS3	cd14_monocyte	cd16_monocyte	0.017	0.009	0.863	0.076	6	0	0	0	0.48	0.011	44
ENSG00000134352.15.AS3.in	ENSG00000134352.15.AS3	cd14_monocyte	cd4_t	0.017	0.007	0.863	0.007	6	0	0	47	0.46	0	2000
ENSG00000134352.15.AS3.in	ENSG00000134352.15.AS3	cd14_monocyte	cd8_t	0.017	0.044	0.863	0.3	6	0	17	35	0.39	0	2000
ENSG00000134352.15.AS3.in	ENSG00000134352.15.AS3	cd14_monocyte	dc	0.017	0.015	0.863	0.005	6	0	0	45	0.47	0	2000
ENSG00000134352.15.AS3.in	ENSG00000134352.15.AS3	cd14_monocyte	nk	0.017	0.047	0.863	0.062	6	0	0	0	0.39	0	2000
ENSG00000134352.15.AS3.in	ENSG00000134352.15.AS3	cd16_monocyte	cd8_t	0.009	0.044	0.071	0.3	0	0	17	35	0.39	0.028	14
ENSG00000134352.15.AS3.in	ENSG00000134352.15.AS3	cd4_t	cd8_t	0.007	0.044	0.008	0.3	0	47	17	35	0.39	0.001	390
ENSG00000134352.15.AS3.in	ENSG00000134352.15.AS3	cd8_t	dc	0.044	0.015	0.301	0.005	17	35	0	45	0.36	0	2000
ENSG00000142794.14.in	ENSG00000142794.14	cd4_t	cd8_t	0.585	0.359	0.856	0.113	1	0	1	4	0.15	0.009	17
ENSG00000011260.9.in	ENSG00000011260.9	b_cell	cd14_monocyte	0.946	0.914	0.894	0.126	0	0	1	8	0.28	0.015	19
ENSG00000011260.9.in	ENSG00000011260.9	cd14_monocyte	nk	0.914	0.864	0.109	0.826	1	8	1	0	0.21	0.012	18
ENSG00000141252.15.AS2.in	ENSG00000141252.15.AS2	b_cell	cd4_t	0.062	0.019	0.121	0.516	0	0	22	11	0.3	0.015	20
ENSG00000141252.15.AS2.in	ENSG00000141252.15.AS2	cd14_monocyte	cd4_t	0.033	0.019	0.012	0.516	0	17	22	11	0.38	0	2000
ENSG00000141252.15.AS2.in	ENSG00000141252.15.AS2	cd16_monocyte	cd4_t	0.053	0.019	0.045	0.516	0	3	22	11	0.34	0.001	340
ENSG00000141252.15.AS2.in	ENSG00000141252.15.AS2	cd4_t	cd8_t	0.019	0.112	0.514	0.015	22	11	0	16	0.28	0	2000
ENSG00000141252.15.AS2.in	ENSG00000141252.15.AS2	cd4_t	dc	0.019	0.057	0.514	0.04	22	11	0	2	0.34	0.007	49
ENSG00000135899.12.in	ENSG00000135899.12	b_cell	cd14_monocyte	0.628	0.842	0.508	0.06	2	1	0	7	0.14	0.01	14
ENSG00000135899.12.in	ENSG00000135899.12	b_cell	cd4_t	0.628	0.723	0.508	0.048	2	1	0	5	0.12	0.007	18
ENSG00000135899.12.in	ENSG00000135899.12	cd14_monocyte	dc	0.842	0.724	0.058	0.906	0	7	13	1	0.17	0	2000
ENSG00000135899.12.in	ENSG00000135899.12	cd14_monocyte	nk	0.842	0.699	0.058	0.901	0	7	5	0	0.14	0	2000
ENSG00000135899.12.in	ENSG00000135899.12	cd4_t	dc	0.723	0.724	0.046	0.906	0	5	13	1	0.16	0	2000
ENSG00000135899.12.in	ENSG00000135899.12	cd4_t	nk	0.723	0.699	0.046	0.901	0	5	5	0	0.12	0	2000
ENSG00000166986.8.in	ENSG00000166986.8	cd14_monocyte	cd4_t	0.468	0.558	0.042	0.672	2	44	6	2	0.14	0.001	140
ENSG00000166986.8.in	ENSG00000166986.8	cd14_monocyte	cd8_t	0.468	0.633	0.042	0.946	2	44	47	2	0.12	0	2000
ENSG00000166986.8.in	ENSG00000166986.8	cd14_monocyte	nk	0.468	0.377	0.042	0.775	2	44	3	0	0.12	0	2000
ENSG00000170632.9.in	ENSG00000170632.9	cd14_monocyte	dc	0.043	0.068	0.144	0.797	0	0	2	0	0.3	0.021	14
ENSG00000170632.9.in	ENSG00000170632.9	dc	nk	0.068	0.093	0.809	0.132	2	0	0	4	0.25	0.012	21
ENSG00000134046.7.in	ENSG00000134046.7	b_cell	cd16_monocyte	0.412	0.416	0.348	0.011	17	22	0	44	0.1	0	2000
ENSG00000134046.7.in	ENSG00000134046.7	b_cell	dc	0.412	0.255	0.348	0.017	17	22	0	18	0.12	0.001	120
ENSG00000134046.7.in	ENSG00000134046.7	cd14_monocyte	cd16_monocyte	0.252	0.416	0.27	0.011	34	59	0	44	0.14	0	2000
ENSG00000134046.7.in	ENSG00000134046.7	cd14_monocyte	cd4_t	0.252	0.601	0.27	0.034	34	59	0	11	0.16	0.013	12
ENSG00000134046.7.in	ENSG00000134046.7	cd14_monocyte	dc	0.252	0.255	0.27	0.017	34	59	0	18	0.16	0.001	160
ENSG00000026103.15.in	ENSG00000026103.15	cd14_monocyte	dc	0.437	0.37	0.922	0.028	8	0	1	26	0.15	0	2000
ENSG00000026103.15.in	ENSG00000026103.15	cd4_t	dc	0.777	0.37	0.981	0.028	16	0	1	26	0.13	0	2000
ENSG00000026103.15.in	ENSG00000026103.15	cd8_t	dc	0.741	0.37	0.978	0.028	20	0	1	26	0.13	0	2000
ENSG00000134294.9.in	ENSG00000134294.9	b_cell	cd14_monocyte	0.277	0.219	0.847	0.041	5	0	1	12	0.14	0.001	140
ENSG00000134294.9.in	ENSG00000134294.9	cd14_monocyte	cd8_t	0.219	0.497	0.041	0.839	1	12	4	0	0.14	0.002	71
ENSG00000165119.14.in	ENSG00000165119.14	cd14_monocyte	nk	0.036	0.111	0.888	0.231	8	0	0	0	0.27	0.014	19
ENSG00000165119.14.in	ENSG00000165119.14	cd4_t	nk	0.053	0.111	0.93	0.231	9	0	0	0	0.23	0.01	23
ENSG00000165119.14.in	ENSG00000165119.14	cd8_t	nk	0.147	0.111	0.942	0.231	10	0	0	0	0.2	0.005	41
ENSG00000167615.12.in	ENSG00000167615.12	cd14_monocyte	cd16_monocyte	0.604	0.702	0.34	0.967	20	29	32	0	0.14	0	2000
ENSG00000167615.12.in	ENSG00000167615.12	cd14_monocyte	cd8_t	0.604	0.404	0.34	0.893	20	29	26	3	0.12	0	2000
ENSG00000167615.12.in	ENSG00000167615.12	cd14_monocyte	dc	0.604	0.756	0.34	0.953	20	29	39	1	0.16	0	2000
ENSG00000167615.12.in	ENSG00000167615.12	cd16_monocyte	cd4_t	0.702	0.7	0.969	0.591	32	0	81	43	0.15	0	2000
ENSG00000167615.12.in	ENSG00000167615.12	cd4_t	dc	0.7	0.756	0.588	0.953	81	43	39	1	0.17	0.006	28
ENSG00000182220.9.in	ENSG00000182220.9	cd14_monocyte	dc	0.216	0.105	0.86	0.095	76	9	0	5	0.2	0.003	66
ENSG00000182220.9.in	ENSG00000182220.9	cd8_t	dc	0.468	0.105	0.949	0.095	13	0	0	5	0.15	0.006	26
ENSG00000085185.11.in	ENSG00000085185.11	cd16_monocyte	cd8_t	0.575	0.498	0.07	0.846	1	11	1	0	0.12	0.001	120
ENSG00000005175.5.in	ENSG00000005175.5	cd16_monocyte	cd4_t	0.414	0.939	0.11	0.792	1	7	8	1	0.15	0.01	15
ENSG00000005175.5.in	ENSG00000005175.5	cd4_t	dc	0.939	0.774	0.794	0.058	8	1	2	29	0.22	0.005	45
ENSG00000148337.15.in	ENSG00000148337.15	b_cell	cd16_monocyte	0.02	0.121	0.048	0.896	0	0	8	0	0.33	0	2000
ENSG00000148337.15.in	ENSG00000148337.15	cd14_monocyte	cd16_monocyte	0.018	0.121	0.096	0.896	0	0	8	0	0.3	0.012	25
ENSG00000148337.15.in	ENSG00000148337.15	cd16_monocyte	cd4_t	0.121	0.024	0.901	0.005	8	0	0	31	0.28	0	2000
ENSG00000148337.15.in	ENSG00000148337.15	cd16_monocyte	cd8_t	0.121	0.005	0.901	0.059	8	0	0	0	0.35	0.004	87
ENSG00000148337.15.in	ENSG00000148337.15	cd16_monocyte	dc	0.121	0.008	0.901	0.01	8	0	0	19	0.3	0	2000
ENSG00000148337.15.in	ENSG00000148337.15	cd16_monocyte	nk	0.121	0.053	0.901	0.136	8	0	0	0	0.26	0.003	86
ENSG00000175395.11.in	ENSG00000175395.11	b_cell	nk	0.088	0.372	0.129	0.936	0	3	14	0	0.12	0.012	10
ENSG00000111300.5.in	ENSG00000111300.5	cd14_monocyte	cd8_t	0.705	0.816	0.191	0.979	17	49	24	0	0.14	0	2000
ENSG00000140395.4.in	ENSG00000140395.4	cd14_monocyte	nk	0.991	0.53	0.922	0.272	0	0	2	3	0.11	0.009	12
ENSG00000140395.4.in	ENSG00000140395.4	cd4_t	nk	0.996	0.53	0.991	0.272	12	0	2	3	0.13	0.004	32
ENSG00000164306.6.in	ENSG00000164306.6	cd14_monocyte	cd4_t	0.959	0.945	0.121	0.992	2	11	48	0	0.3	0.006	51
ENSG00000114439.14.in	ENSG00000114439.14	b_cell	cd4_t	0.563	0.77	0.582	0.014	32	18	1	54	0.1	0	2000
ENSG00000114439.14.in	ENSG00000114439.14	b_cell	cd8_t	0.563	0.833	0.582	0.017	32	18	2	81	0.12	0	2000
ENSG00000114439.14.in	ENSG00000114439.14	b_cell	dc	0.563	0.587	0.582	0.047	32	18	1	13	0.11	0.002	56
ENSG00000108773.6.in	ENSG00000108773.6	cd4_t	dc	0.72	0.635	0.869	0.064	14	1	1	18	0.16	0	2000
ENSG00000116001.11.AS2.in	ENSG00000116001.11.AS2	b_cell	cd14_monocyte	0.091	0.334	0.155	0.847	0	0	3	0	0.18	0.017	10
ENSG00000116001.11.AS2.in	ENSG00000116001.11.AS2	b_cell	cd8_t	0.091	0.299	0.155	0.942	0	0	8	0	0.18	0.015	12
ENSG00000116001.11.AS2.in	ENSG00000116001.11.AS2	b_cell	dc	0.091	0.269	0.155	0.881	0	0	4	0	0.17	0.01	17
ENSG00000143740.10.in	ENSG00000143740.10	b_cell	cd14_monocyte	0.794	0.532	0.954	0.038	18	0	1	24	0.12	0	2000
ENSG00000143740.10.in	ENSG00000143740.10	b_cell	cd16_monocyte	0.794	0.829	0.954	0.082	18	0	1	14	0.15	0	2000
ENSG00000143740.10.in	ENSG00000143740.10	b_cell	cd4_t	0.794	0.61	0.954	0.153	18	0	8	30	0.14	0	2000
ENSG00000143740.10.in	ENSG00000143740.10	b_cell	dc	0.794	0.575	0.954	0.059	18	0	1	15	0.13	0	2000
ENSG00000143740.10.in	ENSG00000143740.10	cd14_monocyte	cd8_t	0.532	0.51	0.039	0.787	1	24	3	0	0.13	0.008	17
ENSG00000143740.10.in	ENSG00000143740.10	cd16_monocyte	cd8_t	0.829	0.51	0.083	0.787	1	14	3	0	0.15	0.009	17
ENSG00000064102.10.in	ENSG00000064102.10	b_cell	dc	0.727	0.869	0.946	0.393	16	0	1	1	0.16	0.01	16
ENSG00000064102.10.in	ENSG00000064102.10	cd4_t	dc	0.907	0.869	0.97	0.393	23	0	1	1	0.25	0.004	62
ENSG00000054654.11.in	ENSG00000054654.11	cd4_t	cd8_t	0.727	0.431	0.575	0.922	78	38	148	7	0.14	0	2000
ENSG00000054654.11.in	ENSG00000054654.11	cd4_t	nk	0.727	0.572	0.575	0.899	78	38	43	3	0.12	0.01	12
ENSG00000077238.9.AS2.in	ENSG00000077238.9.AS2	b_cell	cd4_t	0.714	0.898	0.167	0.809	3	8	22	2	0.15	0.004	37
ENSG00000077238.9.AS2.in	ENSG00000077238.9.AS2	cd14_monocyte	cd4_t	0.844	0.898	0.027	0.809	0	15	22	2	0.2	0	2000
ENSG00000077238.9.AS2.in	ENSG00000077238.9.AS2	cd14_monocyte	cd8_t	0.844	0.664	0.027	0.29	0	15	8	9	0.16	0.006	26
ENSG00000077238.9.AS2.in	ENSG00000077238.9.AS2	cd4_t	cd8_t	0.898	0.664	0.813	0.29	22	2	8	9	0.18	0.002	90
ENSG00000147854.12.AS2.in	ENSG00000147854.12.AS2	b_cell	cd4_t	0.675	0.789	0.163	0.954	2	7	65	2	0.14	0.003	47
ENSG00000147854.12.AS2.in	ENSG00000147854.12.AS2	b_cell	cd8_t	0.675	0.828	0.163	0.97	2	7	28	0	0.13	0.001	130
ENSG00000147854.12.AS2.in	ENSG00000147854.12.AS2	b_cell	dc	0.675	0.797	0.163	0.943	2	7	17	0	0.14	0.005	28
ENSG00000147854.12.AS2.in	ENSG00000147854.12.AS2	cd14_monocyte	nk	0.818	0.838	0.81	0.131	12	1	6	26	0.17	0	2000
ENSG00000147854.12.AS2.in	ENSG00000147854.12.AS2	cd4_t	nk	0.789	0.838	0.955	0.131	65	2	6	26	0.16	0	2000
ENSG00000147854.12.AS2.in	ENSG00000147854.12.AS2	cd8_t	nk	0.828	0.838	0.969	0.131	28	0	6	26	0.18	0	2000
ENSG00000147854.12.AS2.in	ENSG00000147854.12.AS2	dc	nk	0.797	0.838	0.95	0.131	17	0	6	26	0.17	0	2000
ENSG00000011454.12.in	ENSG00000011454.12	cd14_monocyte	cd16_monocyte	0.789	0.553	0.159	0.923	11	38	7	0	0.13	0	2000
ENSG00000011454.12.in	ENSG00000011454.12	cd14_monocyte	cd4_t	0.789	0.822	0.159	0.953	11	38	21	0	0.18	0	2000
ENSG00000011454.12.in	ENSG00000011454.12	cd14_monocyte	cd8_t	0.789	0.717	0.159	0.89	11	38	8	0	0.17	0.002	86
ENSG00000196792.7.in	ENSG00000196792.7	b_cell	cd4_t	0.567	0.336	0.804	0.016	16	3	1	36	0.096	0	2000
ENSG00000196792.7.in	ENSG00000196792.7	b_cell	nk	0.567	0.204	0.804	0.062	16	3	1	12	0.1	0.004	26
ENSG00000196792.7.in	ENSG00000196792.7	cd14_monocyte	cd4_t	0.302	0.336	0.671	0.016	11	4	1	36	0.14	0.001	140
ENSG00000196792.7.in	ENSG00000196792.7	cd14_monocyte	nk	0.302	0.204	0.671	0.062	11	4	1	12	0.13	0.012	11
ENSG00000170525.14.in	ENSG00000170525.14	b_cell	cd16_monocyte	0.571	0.748	0.895	0.031	8	0	1	36	0.12	0	2000
ENSG00000170525.14.in	ENSG00000170525.14	cd14_monocyte	cd16_monocyte	0.896	0.748	0.914	0.031	125	9	1	36	0.18	0	2000
ENSG00000170525.14.in	ENSG00000170525.14	cd14_monocyte	cd8_t	0.896	0.788	0.914	0.152	125	9	2	10	0.19	0.014	14
ENSG00000170525.14.in	ENSG00000170525.14	cd14_monocyte	dc	0.896	0.739	0.914	0.525	125	9	20	12	0.19	0.004	46
ENSG00000170525.14.in	ENSG00000170525.14	cd16_monocyte	cd4_t	0.748	0.924	0.031	0.985	1	36	53	0	0.22	0	2000
ENSG00000170525.14.in	ENSG00000170525.14	cd16_monocyte	dc	0.748	0.739	0.031	0.525	1	36	20	12	0.16	0	2000
ENSG00000170525.14.in	ENSG00000170525.14	cd4_t	cd8_t	0.924	0.788	0.987	0.152	53	0	2	10	0.21	0.011	19
ENSG00000170525.14.in	ENSG00000170525.14	cd4_t	dc	0.924	0.739	0.987	0.525	53	0	20	12	0.2	0	2000
ENSG00000073849.10.in	ENSG00000073849.10	cd16_monocyte	cd8_t	0.441	0.457	0.138	0.807	1	5	7	1	0.13	0.011	12
ENSG00000073849.10.in	ENSG00000073849.10	cd16_monocyte	dc	0.441	0.214	0.138	0.914	1	5	7	0	0.15	0.007	21
ENSG00000073849.10.in	ENSG00000073849.10	cd8_t	nk	0.457	0.123	0.804	0.14	7	1	0	0	0.16	0.01	16
ENSG00000073849.10.in	ENSG00000073849.10	dc	nk	0.214	0.123	0.911	0.14	7	0	0	0	0.18	0.015	12
ENSG00000066654.8.in	ENSG00000066654.8	b_cell	cd4_t	0.017	0.015	0.158	0.856	1	4	30	3	0.43	0.005	85
ENSG00000066654.8.in	ENSG00000066654.8	b_cell	cd8_t	0.017	0.011	0.158	0.64	1	4	24	10	0.49	0.027	18
ENSG00000066654.8.in	ENSG00000066654.8	cd16_monocyte	cd4_t	0.017	0.015	0.056	0.856	1	15	30	3	0.42	0	2000
ENSG00000066654.8.in	ENSG00000066654.8	cd16_monocyte	cd8_t	0.017	0.011	0.056	0.64	1	15	24	10	0.47	0	2000
ENSG00000066654.8.in	ENSG00000066654.8	cd16_monocyte	nk	0.017	0.049	0.056	0.459	1	15	17	13	0.37	0.007	53
ENSG00000066654.8.in	ENSG00000066654.8	cd4_t	dc	0.015	0.022	0.853	0.072	30	3	0	4	0.42	0.001	420
ENSG00000066654.8.in	ENSG00000066654.8	cd8_t	dc	0.011	0.022	0.644	0.072	24	10	0	4	0.45	0.007	65
ENSG00000066654.8.in	ENSG00000066654.8	dc	nk	0.022	0.049	0.063	0.459	0	4	17	13	0.37	0.023	16
ENSG00000166783.15.in	ENSG00000166783.15	cd4_t	nk	0.559	0.478	0.041	0.953	2	40	18	0	0.13	0.002	64
ENSG00000198089.10.in	ENSG00000198089.10	b_cell	cd14_monocyte	0.891	0.938	0.821	0.063	0	0	3	44	0.23	0.019	12
ENSG00000198089.10.in	ENSG00000198089.10	cd14_monocyte	cd16_monocyte	0.938	0.96	0.062	0.864	3	44	0	0	0.3	0.019	16
ENSG00000198089.10.in	ENSG00000198089.10	cd14_monocyte	cd4_t	0.938	0.925	0.062	0.791	3	44	81	17	0.25	0	2000
ENSG00000198089.10.in	ENSG00000198089.10	cd16_monocyte	cd8_t	0.96	0.972	0.849	0.182	0	0	11	39	0.36	0.023	16
ENSG00000198089.10.in	ENSG00000198089.10	cd4_t	cd8_t	0.925	0.972	0.792	0.182	81	17	11	39	0.29	0.001	300
ENSG00000182670.9.AS3.in	ENSG00000182670.9.AS3	b_cell	cd4_t	0.049	0.009	0.106	0.967	0	0	31	1	0.38	0.009	43
ENSG00000182670.9.AS3.in	ENSG00000182670.9.AS3	b_cell	cd8_t	0.049	0.055	0.106	0.958	0	0	109	4	0.33	0.006	56
ENSG00000182670.9.AS3.in	ENSG00000182670.9.AS3	cd14_monocyte	cd4_t	0.025	0.009	0.068	0.967	0	5	31	1	0.44	0	2000
ENSG00000182670.9.AS3.in	ENSG00000182670.9.AS3	cd14_monocyte	cd8_t	0.025	0.055	0.068	0.958	0	5	109	4	0.33	0	2000
ENSG00000182670.9.AS3.in	ENSG00000182670.9.AS3	cd14_monocyte	dc	0.025	0.057	0.068	0.628	0	5	5	2	0.32	0.014	23
ENSG00000182670.9.AS3.in	ENSG00000182670.9.AS3	cd16_monocyte	cd4_t	0.013	0.009	0.016	0.967	0	23	31	1	0.41	0	2000
ENSG00000182670.9.AS3.in	ENSG00000182670.9.AS3	cd16_monocyte	cd8_t	0.013	0.055	0.016	0.958	0	23	109	4	0.36	0	2000
ENSG00000182670.9.AS3.in	ENSG00000182670.9.AS3	cd16_monocyte	dc	0.013	0.057	0.016	0.628	0	23	5	2	0.34	0.004	86
ENSG00000182670.9.AS3.in	ENSG00000182670.9.AS3	cd4_t	nk	0.009	0.086	0.967	0.062	31	1	1	21	0.33	0	2000
ENSG00000182670.9.AS3.in	ENSG00000182670.9.AS3	cd8_t	nk	0.055	0.086	0.958	0.062	109	4	1	21	0.26	0	2000
ENSG00000182670.9.AS3.in	ENSG00000182670.9.AS3	dc	nk	0.057	0.086	0.622	0.062	5	2	1	21	0.28	0.019	15
ENSG00000174353.13.in	ENSG00000174353.13	b_cell	cd14_monocyte	0.879	0.88	0.792	0.119	0	0	0	4	0.21	0.015	14
ENSG00000110442.7.in	ENSG00000110442.7	cd14_monocyte	cd16_monocyte	0.271	0.624	0.051	0.938	2	42	8	0	0.13	0	2000
ENSG00000110442.7.in	ENSG00000110442.7	cd16_monocyte	dc	0.624	0.255	0.938	0.115	8	0	2	12	0.14	0.004	34
ENSG00000171466.5.in	ENSG00000171466.5	b_cell	cd14_monocyte	0.041	0.014	0.564	0.05	36	25	2	32	0.44	0.015	29
ENSG00000171466.5.in	ENSG00000171466.5	b_cell	cd16_monocyte	0.041	0.025	0.564	0.038	36	25	6	84	0.38	0.005	75
ENSG00000171466.5.in	ENSG00000171466.5	b_cell	dc	0.041	0.013	0.564	0.046	36	25	4	57	0.41	0.007	58
ENSG00000171466.5.in	ENSG00000171466.5	b_cell	nk	0.041	0.055	0.564	0.093	36	25	4	27	0.35	0.016	22
ENSG00000171466.5.in	ENSG00000171466.5	cd14_monocyte	cd8_t	0.014	0.008	0.062	0.891	2	32	22	2	0.53	0.001	530
ENSG00000171466.5.in	ENSG00000171466.5	cd16_monocyte	cd8_t	0.025	0.008	0.043	0.891	6	84	22	2	0.48	0.003	160
ENSG00000171466.5.in	ENSG00000171466.5	cd8_t	dc	0.008	0.013	0.892	0.046	22	2	4	57	0.52	0	2000
ENSG00000171466.5.in	ENSG00000171466.5	cd8_t	nk	0.008	0.055	0.892	0.093	22	2	4	27	0.39	0.003	130
ENSG00000167632.10.in	ENSG00000167632.10	cd14_monocyte	cd4_t	0.456	0.76	0.193	0.921	1	5	31	2	0.14	0.001	140
ENSG00000167632.10.in	ENSG00000167632.10	cd14_monocyte	cd8_t	0.456	0.812	0.193	0.951	1	5	10	0	0.14	0.003	47
ENSG00000167632.10.in	ENSG00000167632.10	cd14_monocyte	dc	0.456	0.77	0.193	0.875	1	5	0	0	0.11	0.008	14
ENSG00000167632.10.in	ENSG00000167632.10	cd8_t	nk	0.812	0.681	0.957	0.325	10	0	0	0	0.15	0.011	14
ENSG00000101842.9.in	ENSG00000101842.9	cd4_t	dc	0.904	0.895	0.079	0.829	0	8	0	0	0.24	0.013	19
ENSG00000171206.9.in	ENSG00000171206.9	cd14_monocyte	cd16_monocyte	0.913	0.915	0.571	0.896	69	47	42	6	0.27	0.021	13
ENSG00000171206.9.in	ENSG00000171206.9	cd14_monocyte	cd4_t	0.913	0.956	0.571	0.954	69	47	46	2	0.28	0.003	93
ENSG00000126749.10.in	ENSG00000126749.10	b_cell	cd8_t	0.157	0.543	0.042	0.971	0	9	35	0	0.12	0	2000
ENSG00000126749.10.in	ENSG00000126749.10	b_cell	dc	0.157	0.361	0.042	0.971	0	9	29	0	0.14	0	2000
ENSG00000126749.10.in	ENSG00000126749.10	cd16_monocyte	dc	0.079	0.361	0.144	0.971	0	0	29	0	0.18	0.016	11
ENSG00000135930.9.in	ENSG00000135930.9	cd14_monocyte	cd16_monocyte	0.756	0.774	0.75	0.05	19	3	1	13	0.15	0.003	50
ENSG00000135930.9.in	ENSG00000135930.9	cd14_monocyte	cd8_t	0.756	0.76	0.75	0.051	19	3	1	12	0.15	0	2000
ENSG00000135930.9.in	ENSG00000135930.9	cd14_monocyte	dc	0.756	0.702	0.75	0.059	19	3	1	14	0.15	0.001	150
ENSG00000135930.9.in	ENSG00000135930.9	cd16_monocyte	cd4_t	0.774	0.68	0.049	0.966	1	13	76	2	0.17	0	2000
ENSG00000135930.9.in	ENSG00000135930.9	cd16_monocyte	nk	0.774	0.763	0.049	0.745	1	13	7	1	0.14	0.001	140
ENSG00000135930.9.in	ENSG00000135930.9	cd4_t	cd8_t	0.68	0.76	0.969	0.051	76	2	1	12	0.18	0	2000
ENSG00000135930.9.in	ENSG00000135930.9	cd4_t	dc	0.68	0.702	0.969	0.059	76	2	1	14	0.17	0	2000
ENSG00000135930.9.in	ENSG00000135930.9	cd8_t	nk	0.76	0.763	0.053	0.745	1	12	7	1	0.14	0.003	45
ENSG00000135930.9.in	ENSG00000135930.9	dc	nk	0.702	0.763	0.055	0.745	1	14	7	1	0.14	0.007	20
ENSG00000115421.8.AS2.in	ENSG00000115421.8.AS2	cd14_monocyte	cd4_t	0.938	0.975	0.829	0.13	0	0	4	21	0.31	0.026	12
ENSG00000115421.8.AS2.in	ENSG00000115421.8.AS2	cd16_monocyte	cd4_t	0.94	0.975	0.829	0.13	0	0	4	21	0.33	0.023	14
ENSG00000183486.8.AS3.in	ENSG00000183486.8.AS3	cd14_monocyte	cd4_t	0.985	0.952	0.935	0.568	32	2	22	12	0.38	0.022	17
ENSG00000183486.8.AS3.in	ENSG00000183486.8.AS3	cd16_monocyte	cd4_t	0.898	0.952	0.94	0.568	4	0	22	12	0.25	0.016	16
ENSG00000183486.8.AS3.in	ENSG00000183486.8.AS3	cd4_t	cd8_t	0.952	0.954	0.571	0.897	22	12	8	0	0.33	0.029	11
ENSG00000183486.8.AS3.in	ENSG00000183486.8.AS3	cd4_t	dc	0.952	0.926	0.571	0.984	22	12	19	0	0.28	0	2000
ENSG00000163466.11.in	ENSG00000163466.11	b_cell	cd8_t	0.03	0.021	0.071	0.472	0	0	7	5	0.43	0.014	31
ENSG00000163466.11.in	ENSG00000163466.11	cd14_monocyte	cd8_t	0.04	0.021	0.023	0.472	0	17	7	5	0.39	0.002	200
ENSG00000163466.11.in	ENSG00000163466.11	cd16_monocyte	cd8_t	0.118	0.021	0.022	0.472	0	12	7	5	0.28	0.001	280
ENSG00000163466.11.in	ENSG00000163466.11	cd8_t	dc	0.021	0.056	0.472	0.089	7	5	0	2	0.33	0.031	11
ENSG00000163466.11.in	ENSG00000163466.11	cd8_t	nk	0.021	0.059	0.472	0.007	7	5	1	53	0.35	0	2000
ENSG00000163608.10.AS2.in	ENSG00000163608.10.AS2	cd14_monocyte	cd4_t	0.192	0.361	0.108	0.943	3	23	12	0	0.14	0.002	68
ENSG00000163608.10.AS2.in	ENSG00000163608.10.AS2	cd4_t	cd8_t	0.361	0.505	0.94	0.117	12	0	5	29	0.17	0.005	33
ENSG00000065243.14.in	ENSG00000065243.14	cd14_monocyte	cd4_t	0.839	0.864	0.976	0.756	162	2	104	21	0.18	0	2000
ENSG00000065243.14.in	ENSG00000065243.14	cd16_monocyte	cd4_t	0.853	0.864	0.985	0.756	54	0	104	21	0.22	0.003	73
ENSG00000065243.14.in	ENSG00000065243.14	cd4_t	dc	0.864	0.928	0.759	0.99	104	21	38	0	0.25	0	2000
ENSG00000257103.4.AS2.in	ENSG00000257103.4.AS2	b_cell	cd16_monocyte	0.633	0.494	0.861	0.404	6	0	28	21	0.12	0.009	13
ENSG00000257103.4.AS2.in	ENSG00000257103.4.AS2	b_cell	cd4_t	0.633	0.745	0.861	0.376	6	0	66	57	0.14	0.006	23
ENSG00000257103.4.AS2.in	ENSG00000257103.4.AS2	b_cell	cd8_t	0.633	0.75	0.861	0.307	6	0	16	19	0.14	0.006	24
ENSG00000257103.4.AS2.in	ENSG00000257103.4.AS2	cd14_monocyte	cd4_t	0.804	0.745	0.721	0.376	19	4	66	57	0.2	0.005	40
ENSG00000257103.4.AS2.in	ENSG00000257103.4.AS2	cd14_monocyte	cd8_t	0.804	0.75	0.721	0.307	19	4	16	19	0.17	0.005	34
ENSG00000257103.4.AS2.in	ENSG00000257103.4.AS2	cd16_monocyte	dc	0.494	0.821	0.401	0.975	28	21	19	0	0.14	0	2000
ENSG00000257103.4.AS2.in	ENSG00000257103.4.AS2	cd4_t	dc	0.745	0.821	0.375	0.975	66	57	19	0	0.17	0	2000
ENSG00000257103.4.AS2.in	ENSG00000257103.4.AS2	cd4_t	nk	0.745	0.729	0.375	0.834	66	57	37	4	0.13	0.005	27
ENSG00000257103.4.AS2.in	ENSG00000257103.4.AS2	cd8_t	dc	0.75	0.821	0.309	0.975	16	19	19	0	0.17	0	2000
ENSG00000257103.4.AS2.in	ENSG00000257103.4.AS2	cd8_t	nk	0.75	0.729	0.309	0.834	16	19	37	4	0.14	0.004	36
ENSG00000197586.8.in	ENSG00000197586.8	b_cell	cd4_t	0.915	0.968	0.962	0.34	17	0	10	10	0.27	0	2000
ENSG00000197586.8.in	ENSG00000197586.8	cd14_monocyte	cd4_t	0.916	0.968	0.964	0.34	13	0	10	10	0.3	0	2000
ENSG00000197586.8.in	ENSG00000197586.8	cd16_monocyte	cd4_t	0.883	0.968	0.896	0.34	2	0	10	10	0.26	0.009	29
ENSG00000197586.8.in	ENSG00000197586.8	cd4_t	cd8_t	0.968	0.945	0.345	0.942	10	10	7	0	0.31	0	2000
ENSG00000127481.10.AS2.in	ENSG00000127481.10.AS2	cd14_monocyte	cd16_monocyte	0.885	0.928	0.081	0.936	2	19	2	0	0.24	0	2000
ENSG00000127481.10.AS2.in	ENSG00000127481.10.AS2	cd14_monocyte	cd4_t	0.885	0.95	0.081	0.985	2	19	30	0	0.27	0	2000
ENSG00000127481.10.AS2.in	ENSG00000127481.10.AS2	cd14_monocyte	nk	0.885	0.718	0.081	0.921	2	19	11	0	0.15	0	2000
ENSG00000127481.10.AS2.in	ENSG00000127481.10.AS2	cd16_monocyte	cd8_t	0.928	0.758	0.939	0.308	2	0	15	24	0.21	0.01	21
ENSG00000127481.10.AS2.in	ENSG00000127481.10.AS2	cd4_t	cd8_t	0.95	0.758	0.986	0.308	30	0	15	24	0.21	0	2000
ENSG00000127481.10.AS2.in	ENSG00000127481.10.AS2	cd8_t	nk	0.758	0.718	0.309	0.921	15	24	11	0	0.15	0.001	160
ENSG00000140153.13.in	ENSG00000140153.13	cd8_t	nk	0.233	0.372	0.948	0.126	63	3	6	33	0.13	0.001	130
ENSG00000063978.11.AS2.in	ENSG00000063978.11.AS2	cd14_monocyte	cd16_monocyte	0.02	0.033	0.758	0.079	27	7	3	27	0.38	0.006	63
ENSG00000063978.11.AS2.in	ENSG00000063978.11.AS2	cd14_monocyte	cd4_t	0.02	0.029	0.758	0.003	27	7	0	101	0.36	0	2000
ENSG00000063978.11.AS2.in	ENSG00000063978.11.AS2	cd14_monocyte	cd8_t	0.02	0.042	0.758	0.025	27	7	2	46	0.37	0	2000
ENSG00000063978.11.AS2.in	ENSG00000063978.11.AS2	cd14_monocyte	dc	0.02	0.08	0.758	0.025	27	7	1	25	0.3	0	2000
ENSG00000063978.11.AS2.in	ENSG00000063978.11.AS2	cd14_monocyte	nk	0.02	0.131	0.758	0.13	27	7	3	15	0.28	0.007	40
ENSG00000169499.10.AS2.in	ENSG00000169499.10.AS2	b_cell	dc	0.387	0.731	0.067	0.957	3	29	10	0	0.11	0	2000
ENSG00000169499.10.AS2.in	ENSG00000169499.10.AS2	cd14_monocyte	dc	0.595	0.731	0.413	0.957	17	20	10	0	0.13	0.004	33
ENSG00000169499.10.AS2.in	ENSG00000169499.10.AS2	cd4_t	dc	0.869	0.731	0.194	0.957	6	19	10	0	0.19	0	2000
ENSG00000169499.10.AS2.in	ENSG00000169499.10.AS2	cd8_t	dc	0.737	0.731	0.061	0.957	2	22	10	0	0.17	0	2000
ENSG00000198793.8.in	ENSG00000198793.8	cd4_t	cd8_t	0.082	0.009	0.446	0.006	1	1	0	15	0.37	0.017	22
ENSG00000010704.14.in	ENSG00000010704.14	b_cell	cd4_t	0.792	0.953	0.969	0.059	20	0	1	10	0.18	0	2000
ENSG00000010704.14.in	ENSG00000010704.14	cd4_t	cd8_t	0.953	0.942	0.062	0.981	1	10	20	0	0.31	0	2000
ENSG00000248592.3.in	ENSG00000248592.3	cd14_monocyte	cd4_t	0.041	0.032	0.434	0.21	8	8	0	0	0.35	0.033	11
ENSG00000248592.3.in	ENSG00000248592.3	cd14_monocyte	cd8_t	0.041	0.006	0.434	0.023	8	8	0	18	0.41	0.009	45
ENSG00000248592.3.in	ENSG00000248592.3	cd14_monocyte	nk	0.041	0.034	0.434	0.105	8	8	0	0	0.36	0.033	11
ENSG00000101558.9.in	ENSG00000101558.9	cd14_monocyte	cd16_monocyte	0.591	0.156	0.203	0.008	32	83	0	49	0.12	0	2000
ENSG00000101558.9.in	ENSG00000101558.9	cd14_monocyte	cd4_t	0.591	0.549	0.203	0.008	32	83	0	71	0.13	0	2000
ENSG00000101558.9.in	ENSG00000101558.9	cd14_monocyte	cd8_t	0.591	0.73	0.203	0.021	32	83	1	42	0.15	0.001	150
ENSG00000101558.9.in	ENSG00000101558.9	cd14_monocyte	dc	0.591	0.198	0.203	0.01	32	83	1	64	0.11	0	2000
ENSG00000148399.7.in	ENSG00000148399.7	cd14_monocyte	cd4_t	0.259	0.079	0.837	0.023	4	0	0	8	0.19	0	2000
ENSG00000148399.7.in	ENSG00000148399.7	cd14_monocyte	cd8_t	0.259	0.206	0.837	0.13	4	0	1	5	0.16	0.002	81
ENSG00000055917.11.in	ENSG00000055917.11	b_cell	nk	0.427	0.75	0.803	0.118	3	0	7	38	0.097	0.003	32
ENSG00000055917.11.in	ENSG00000055917.11	cd14_monocyte	nk	0.796	0.75	0.992	0.118	123	0	7	38	0.15	0	2000
ENSG00000055917.11.in	ENSG00000055917.11	cd16_monocyte	nk	0.313	0.75	0.962	0.118	19	0	7	38	0.1	0	2000
ENSG00000055917.11.in	ENSG00000055917.11	cd4_t	nk	0.694	0.75	0.89	0.118	154	14	7	38	0.14	0	2000
ENSG00000055917.11.in	ENSG00000055917.11	cd8_t	nk	0.782	0.75	0.972	0.118	62	1	7	38	0.16	0	2000
ENSG00000055917.11.in	ENSG00000055917.11	dc	nk	0.75	0.75	0.951	0.118	13	0	7	38	0.15	0	2000
ENSG00000171634.12.in	ENSG00000171634.12	b_cell	cd8_t	0.209	0.044	0.183	0.739	2	6	20	5	0.19	0.014	14
ENSG00000171634.12.in	ENSG00000171634.12	cd14_monocyte	nk	0.105	0.196	0.332	0.037	17	28	0	11	0.19	0.01	19
ENSG00000171634.12.in	ENSG00000171634.12	cd16_monocyte	cd4_t	0.067	0.056	0.089	0.554	0	5	41	26	0.29	0.014	20
ENSG00000171634.12.in	ENSG00000171634.12	cd16_monocyte	cd8_t	0.067	0.044	0.089	0.739	0	5	20	5	0.29	0.017	17
ENSG00000171634.12.in	ENSG00000171634.12	cd4_t	dc	0.056	0.143	0.551	0.23	41	26	10	27	0.24	0.002	120
ENSG00000171634.12.in	ENSG00000171634.12	cd4_t	nk	0.056	0.196	0.551	0.037	41	26	0	11	0.16	0	2000
ENSG00000171634.12.in	ENSG00000171634.12	cd8_t	dc	0.044	0.143	0.743	0.23	20	5	10	27	0.24	0	2000
ENSG00000171634.12.in	ENSG00000171634.12	cd8_t	nk	0.044	0.196	0.743	0.037	20	5	0	11	0.2	0	2000
ENSG00000174720.11.in	ENSG00000174720.11	cd14_monocyte	cd8_t	0.109	0.055	0.012	0.569	0	43	15	9	0.27	0	2000
ENSG00000174720.11.in	ENSG00000174720.11	cd16_monocyte	cd8_t	0.185	0.055	0.021	0.569	0	11	15	9	0.2	0	2000
ENSG00000174720.11.in	ENSG00000174720.11	cd4_t	cd8_t	0.152	0.055	0.027	0.569	0	15	15	9	0.24	0.001	240
ENSG00000174720.11.in	ENSG00000174720.11	cd8_t	nk	0.055	0.142	0.561	0.088	15	9	1	10	0.22	0.019	12
ENSG00000171634.12.AS2.in	ENSG00000171634.12.AS2	cd14_monocyte	cd4_t	0.465	0.655	0.88	0.342	26	2	23	31	0.12	0	2000
ENSG00000171634.12.AS2.in	ENSG00000171634.12.AS2	cd14_monocyte	cd8_t	0.465	0.503	0.88	0.121	26	2	0	5	0.12	0	2000
ENSG00000171634.12.AS2.in	ENSG00000171634.12.AS2	cd14_monocyte	nk	0.465	0.537	0.88	0.036	26	2	1	19	0.11	0	2000
ENSG00000171634.12.AS2.in	ENSG00000171634.12.AS2	cd4_t	nk	0.655	0.537	0.345	0.036	23	31	1	19	0.094	0.003	31
ENSG00000171634.12.AS2.in	ENSG00000171634.12.AS2	cd8_t	dc	0.503	0.363	0.119	0.769	0	5	5	1	0.13	0.004	33
ENSG00000171634.12.AS2.in	ENSG00000171634.12.AS2	dc	nk	0.363	0.537	0.775	0.036	5	1	1	19	0.11	0	2000
ENSG00000102524.7.in	ENSG00000102524.7	b_cell	cd14_monocyte	0.772	0.971	0.132	0.989	2	16	60	0	0.21	0.003	70
ENSG00000180376.12.AS4.in	ENSG00000180376.12.AS4	b_cell	cd4_t	0.683	0.816	0.069	0.566	1	17	38	20	0.14	0.002	68
ENSG00000184677.12.in	ENSG00000184677.12	cd14_monocyte	cd4_t	0.014	0.011	0.134	0.005	9	44	0	44	0.47	0.041	11
ENSG00000140400.10.AS2.in	ENSG00000140400.10.AS2	cd16_monocyte	dc	0.449	0.522	0.844	0.096	2	0	1	11	0.14	0.004	34
ENSG00000140400.10.AS2.in	ENSG00000140400.10.AS2	cd4_t	dc	0.553	0.522	0.791	0.096	2	0	1	11	0.16	0.012	13
ENSG00000140400.10.AS2.in	ENSG00000140400.10.AS2	cd8_t	dc	0.769	0.522	0.881	0.096	0	0	1	11	0.12	0.005	24
ENSG00000204344.10.in	ENSG00000204344.10	b_cell	cd8_t	0.282	0.968	0.09	0.946	1	7	0	0	0.076	0.001	76
ENSG00000044115.16.in	ENSG00000044115.16	cd14_monocyte	cd16_monocyte	0.951	0.969	0.283	0.856	16	30	0	0	0.35	0.011	32
ENSG00000044115.16.in	ENSG00000044115.16	cd14_monocyte	cd4_t	0.951	0.982	0.283	0.841	16	30	0	0	0.33	0.023	14
ENSG00000044115.16.in	ENSG00000044115.16	cd14_monocyte	cd8_t	0.951	0.982	0.283	0.882	16	30	0	0	0.38	0.02	19
ENSG00000044115.16.in	ENSG00000044115.16	cd14_monocyte	nk	0.951	0.94	0.283	0.855	16	30	0	0	0.31	0.019	16
ENSG00000164506.10.AS2.in	ENSG00000164506.10.AS2	b_cell	cd16_monocyte	0.287	0.089	0.397	0.032	13	13	0	4	0.17	0.01	17
ENSG00000164506.10.AS2.in	ENSG00000164506.10.AS2	b_cell	cd4_t	0.287	0.032	0.397	0.023	13	13	0	2	0.14	0.006	23
ENSG00000164506.10.AS2.in	ENSG00000164506.10.AS2	b_cell	cd8_t	0.287	0.052	0.397	0.009	13	13	0	21	0.15	0	2000
ENSG00000151881.10.in	ENSG00000151881.10	b_cell	cd4_t	0.179	0.091	0.034	0.784	1	39	4	1	0.15	0.002	76
ENSG00000151881.10.in	ENSG00000151881.10	cd4_t	cd8_t	0.091	0.054	0.783	0.174	4	1	0	0	0.27	0.023	12
ENSG00000110422.7.AS2.in	ENSG00000110422.7.AS2	b_cell	dc	0.099	0.487	0.013	0.6	0	30	26	11	0.15	0	2000
ENSG00000110422.7.AS2.in	ENSG00000110422.7.AS2	cd14_monocyte	dc	0.224	0.487	0.006	0.6	0	94	26	11	0.13	0	2000
ENSG00000110422.7.AS2.in	ENSG00000110422.7.AS2	cd16_monocyte	dc	0.179	0.487	0.014	0.6	0	25	26	11	0.14	0	2000
ENSG00000110422.7.AS2.in	ENSG00000110422.7.AS2	cd4_t	dc	0.127	0.487	0.009	0.6	0	55	26	11	0.15	0	2000
ENSG00000110422.7.AS2.in	ENSG00000110422.7.AS2	cd8_t	dc	0.3	0.487	0.019	0.6	0	34	26	11	0.15	0	2000
ENSG00000110422.7.AS2.in	ENSG00000110422.7.AS2	dc	nk	0.487	0.413	0.596	0.078	26	11	3	23	0.12	0	2000
ENSG00000138592.9.AS2.in	ENSG00000138592.9.AS2	cd16_monocyte	nk	0.903	0.671	0.864	0.087	31	5	6	57	0.14	0.001	140
ENSG00000138592.9.AS2.in	ENSG00000138592.9.AS2	cd8_t	nk	0.863	0.671	0.72	0.087	25	9	6	57	0.15	0.005	31
ENSG00000225241.3.AS2.in	ENSG00000225241.3.AS2	cd14_monocyte	cd16_monocyte	0.413	0.605	0.201	0.875	0	0	2	0	0.13	0.013	10
ENSG00000225241.3.AS2.in	ENSG00000225241.3.AS2	cd16_monocyte	cd8_t	0.605	0.126	0.887	0.107	2	0	0	2	0.13	0.004	32
ENSG00000107099.11.AS2.in	ENSG00000107099.11.AS2	cd14_monocyte	cd4_t	0.022	0.098	0.065	0.845	3	23	6	0	0.29	0	2000
ENSG00000107099.11.AS2.in	ENSG00000107099.11.AS2	cd4_t	dc	0.098	0.057	0.848	0.01	6	0	0	20	0.27	0	2000
ENSG00000168066.16.in	ENSG00000168066.16	b_cell	nk	0.116	0.261	0.05	0.591	2	46	28	17	0.19	0.004	48
ENSG00000168066.16.in	ENSG00000168066.16	cd14_monocyte	cd16_monocyte	0.051	0.034	0.205	0.012	11	40	1	84	0.32	0.014	23
ENSG00000168066.16.in	ENSG00000168066.16	cd14_monocyte	cd4_t	0.051	0.088	0.205	0.046	11	40	15	251	0.29	0.025	12
ENSG00000168066.16.in	ENSG00000168066.16	cd14_monocyte	nk	0.051	0.261	0.205	0.591	11	40	28	17	0.18	0.013	14
ENSG00000168066.16.in	ENSG00000168066.16	cd16_monocyte	nk	0.034	0.261	0.013	0.591	1	84	28	17	0.18	0	2000
ENSG00000168066.16.in	ENSG00000168066.16	cd4_t	nk	0.088	0.261	0.047	0.591	15	251	28	17	0.18	0	2000
ENSG00000168066.16.in	ENSG00000168066.16	cd8_t	nk	0.209	0.261	0.122	0.591	14	85	28	17	0.15	0.002	78
ENSG00000168066.16.in	ENSG00000168066.16	dc	nk	0.043	0.261	0.07	0.591	4	50	28	17	0.19	0.001	190
ENSG00000119720.13.in	ENSG00000119720.13	cd14_monocyte	cd4_t	0.767	0.816	0.814	0.182	21	3	5	13	0.17	0.003	58
ENSG00000119720.13.in	ENSG00000119720.13	cd14_monocyte	cd8_t	0.767	0.67	0.814	0.202	21	3	6	15	0.14	0.002	70
ENSG00000145569.5.in	ENSG00000145569.5	b_cell	cd8_t	0.847	0.943	0.911	0.043	2	0	2	29	0.19	0	2000
ENSG00000145569.5.in	ENSG00000145569.5	cd14_monocyte	cd8_t	0.971	0.943	0.983	0.043	29	0	2	29	0.33	0	2000
ENSG00000145569.5.in	ENSG00000145569.5	cd4_t	cd8_t	0.996	0.943	0.99	0.043	18	0	2	29	0.38	0	2000
ENSG00000145569.5.in	ENSG00000145569.5	cd8_t	dc	0.943	0.94	0.042	0.982	2	29	85	1	0.3	0	2000
ENSG00000145569.5.in	ENSG00000145569.5	cd8_t	nk	0.943	0.964	0.042	0.883	2	29	0	0	0.34	0.003	110
ENSG00000113648.12.in	ENSG00000113648.12	cd14_monocyte	cd16_monocyte	0.237	0.164	0.129	0.792	4	17	3	0	0.17	0.009	19
ENSG00000184922.9.in	ENSG00000184922.9	b_cell	cd8_t	0.652	0.574	0.723	0.189	3	1	3	9	0.13	0.01	13
ENSG00000184922.9.in	ENSG00000184922.9	cd14_monocyte	cd8_t	0.685	0.574	0.928	0.189	105	6	3	9	0.14	0	2000
ENSG00000184922.9.in	ENSG00000184922.9	cd16_monocyte	cd8_t	0.882	0.574	0.652	0.189	24	9	3	9	0.17	0.01	17
ENSG00000184922.9.in	ENSG00000184922.9	cd4_t	cd8_t	0.769	0.574	0.971	0.189	14	0	3	9	0.16	0	2000
ENSG00000184922.9.in	ENSG00000184922.9	cd8_t	dc	0.574	0.721	0.187	0.976	3	9	23	0	0.13	0	2000
ENSG00000184922.9.in	ENSG00000184922.9	cd8_t	nk	0.574	0.478	0.187	0.98	3	9	47	0	0.12	0	2000
ENSG00000148943.7.in	ENSG00000148943.7	cd4_t	dc	0.907	0.317	0.913	0.09	27	2	1	10	0.14	0.001	140
ENSG00000146828.13.in	ENSG00000146828.13	cd14_monocyte	cd16_monocyte	0.642	0.784	0.474	0.943	4	3	5	0	0.15	0.011	14
ENSG00000146828.13.in	ENSG00000146828.13	cd14_monocyte	cd4_t	0.642	0.828	0.474	0.934	4	3	3	0	0.16	0.015	10
ENSG00000185158.8.AS2.in	ENSG00000185158.8.AS2	cd14_monocyte	dc	0.608	0.449	0.936	0.103	53	2	1	7	0.15	0.001	150
ENSG00000185158.8.AS2.in	ENSG00000185158.8.AS2	cd4_t	dc	0.959	0.449	0.981	0.103	7	0	1	7	0.15	0.001	150
ENSG00000176261.11.in	ENSG00000176261.11	cd14_monocyte	cd16_monocyte	0.965	0.94	0.094	0.837	1	10	0	0	0.32	0.022	15
ENSG00000176261.11.in	ENSG00000176261.11	cd14_monocyte	cd4_t	0.965	0.993	0.094	0.902	1	10	0	0	0.39	0.032	12
ENSG00000176261.11.in	ENSG00000176261.11	cd14_monocyte	dc	0.965	0.983	0.094	0.916	1	10	0	0	0.4	0.005	79
ENSG00000176261.11.in	ENSG00000176261.11	cd14_monocyte	nk	0.965	0.879	0.094	0.789	1	10	0	0	0.25	0.023	11
ENSG00000176261.11.in	ENSG00000176261.11	cd16_monocyte	cd8_t	0.94	0.98	0.838	0.068	0	0	0	10	0.31	0.026	12
ENSG00000176261.11.in	ENSG00000176261.11	cd4_t	cd8_t	0.993	0.98	0.91	0.068	0	0	0	10	0.42	0.024	18
ENSG00000176261.11.in	ENSG00000176261.11	cd8_t	dc	0.98	0.983	0.067	0.916	0	10	0	0	0.39	0.004	98
ENSG00000245937.3.in	ENSG00000245937.3	cd14_monocyte	dc	0.102	0.134	0.187	0.838	0	0	8	1	0.21	0.017	12
ENSG00000113593.7.in	ENSG00000113593.7	cd14_monocyte	cd4_t	0.874	0.91	0.727	0.119	20	6	12	71	0.24	0.012	20
ENSG00000113593.7.in	ENSG00000113593.7	cd4_t	dc	0.91	0.898	0.12	0.852	12	71	26	3	0.22	0	2000
ENSG00000113593.7.in	ENSG00000113593.7	cd8_t	dc	0.733	0.898	0.261	0.852	5	12	26	3	0.19	0.016	12
ENSG00000180879.9.in	ENSG00000180879.9	b_cell	cd4_t	0.882	0.856	0.945	0.036	19	1	1	18	0.21	0	2000
ENSG00000180879.9.in	ENSG00000180879.9	cd14_monocyte	cd4_t	0.93	0.856	0.807	0.036	2	0	1	18	0.25	0.002	120
ENSG00000180879.9.in	ENSG00000180879.9	cd4_t	dc	0.856	0.623	0.039	0.889	1	18	3	0	0.16	0.001	160
ENSG00000106009.11.AS2.in	ENSG00000106009.11.AS2	cd14_monocyte	cd16_monocyte	0.322	0.344	0.781	0.027	8	2	1	47	0.15	0	2000
ENSG00000106009.11.AS2.in	ENSG00000106009.11.AS2	cd14_monocyte	cd4_t	0.322	0.475	0.781	0.248	8	2	4	13	0.15	0.012	13
ENSG00000106009.11.AS2.in	ENSG00000106009.11.AS2	cd16_monocyte	dc	0.344	0.287	0.028	0.763	1	47	3	0	0.14	0.001	140
ENSG00000118260.10.in	ENSG00000118260.10	b_cell	cd4_t	0.714	0.828	0.886	0.285	13	1	17	33	0.14	0.001	140
ENSG00000118260.10.in	ENSG00000118260.10	cd14_monocyte	cd4_t	0.847	0.828	0.899	0.285	29	3	17	33	0.19	0	2000
ENSG00000118260.10.in	ENSG00000118260.10	cd16_monocyte	dc	0.513	0.685	0.319	0.963	5	9	14	0	0.14	0.014	10
ENSG00000118260.10.in	ENSG00000118260.10	cd4_t	cd8_t	0.828	0.838	0.286	0.861	17	33	4	0	0.22	0.018	12
ENSG00000118260.10.in	ENSG00000118260.10	cd4_t	dc	0.828	0.685	0.286	0.963	17	33	14	0	0.16	0	2000
ENSG00000118260.10.in	ENSG00000118260.10	cd4_t	nk	0.828	0.703	0.286	0.716	17	33	16	5	0.15	0.011	14
ENSG00000166086.8.in	ENSG00000166086.8	cd14_monocyte	cd8_t	0.973	0.946	0.911	0.164	0	0	2	8	0.35	0.018	19
ENSG00000166086.8.in	ENSG00000166086.8	cd16_monocyte	cd8_t	0.91	0.946	0.875	0.164	1	0	2	8	0.26	0.026	10
ENSG00000166086.8.in	ENSG00000166086.8	cd4_t	cd8_t	0.978	0.946	0.909	0.164	0	0	2	8	0.32	0.028	11
ENSG00000165219.17.in	ENSG00000165219.17	b_cell	nk	0.077	0.19	0.116	0.823	0	6	11	1	0.22	0.007	31
ENSG00000165219.17.in	ENSG00000165219.17	cd14_monocyte	nk	0.106	0.19	0.103	0.823	1	11	11	1	0.18	0.004	46
ENSG00000165219.17.in	ENSG00000165219.17	cd16_monocyte	nk	0.033	0.19	0.092	0.823	0	6	11	1	0.23	0.01	23
ENSG00000165219.17.in	ENSG00000165219.17	cd4_t	nk	0.087	0.19	0.108	0.823	4	30	11	1	0.17	0	2000
ENSG00000069493.10.AS2.in	ENSG00000069493.10.AS2	cd4_t	cd8_t	0.04	0.07	0.388	0.914	83	93	57	4	0.3	0	2000
ENSG00000112701.13.in	ENSG00000112701.13	b_cell	cd14_monocyte	0.033	0	0.473	0.001	15	14	0	28	0.57	0	2000
ENSG00000112701.13.in	ENSG00000112701.13	b_cell	cd16_monocyte	0.033	0.001	0.473	0.008	15	14	0	10	0.51	0	2000
ENSG00000112701.13.in	ENSG00000112701.13	b_cell	cd4_t	0.033	0	0.473	0.855	15	14	9	1	0.55	0.041	13
ENSG00000112701.13.in	ENSG00000112701.13	b_cell	dc	0.033	0	0.473	0.007	15	14	0	6	0.55	0.002	280
ENSG00000112701.13.in	ENSG00000112701.13	b_cell	nk	0.033	0.002	0.473	0.007	15	14	0	0	0.56	0.004	140
ENSG00000112701.13.in	ENSG00000112701.13	cd14_monocyte	cd4_t	0	0	0.001	0.855	0	28	9	1	0.93	0	2000
ENSG00000112701.13.in	ENSG00000112701.13	cd14_monocyte	cd8_t	0	0.001	0.001	0.765	0	28	10	3	0.88	0	2000
ENSG00000112701.13.in	ENSG00000112701.13	cd16_monocyte	cd4_t	0.001	0	0.008	0.855	0	10	9	1	0.86	0	2000
ENSG00000112701.13.in	ENSG00000112701.13	cd16_monocyte	cd8_t	0.001	0.001	0.008	0.765	0	10	10	3	0.83	0	2000
ENSG00000112701.13.in	ENSG00000112701.13	cd4_t	dc	0	0	0.857	0.007	9	1	0	6	0.87	0	2000
ENSG00000112701.13.in	ENSG00000112701.13	cd4_t	nk	0	0.002	0.857	0.007	9	1	0	0	0.88	0	2000
ENSG00000112701.13.in	ENSG00000112701.13	cd8_t	dc	0.001	0	0.766	0.007	10	3	0	6	0.83	0.001	830
ENSG00000112701.13.in	ENSG00000112701.13	cd8_t	nk	0.001	0.002	0.766	0.007	10	3	0	0	0.82	0.001	820
ENSG00000117360.8.in	ENSG00000117360.8	b_cell	cd14_monocyte	0.135	0.587	0.076	0.885	0	1	56	5	0.11	0	2000
ENSG00000117360.8.in	ENSG00000117360.8	b_cell	cd16_monocyte	0.135	0.48	0.076	0.837	0	1	1	0	0.14	0.001	140
ENSG00000117360.8.in	ENSG00000117360.8	cd14_monocyte	cd4_t	0.587	0.295	0.883	0.185	56	5	22	75	0.14	0	2000
ENSG00000117360.8.in	ENSG00000117360.8	cd14_monocyte	cd8_t	0.587	0.343	0.883	0.111	56	5	10	58	0.16	0	2000
ENSG00000117360.8.in	ENSG00000117360.8	cd14_monocyte	dc	0.587	0.208	0.883	0.135	56	5	9	45	0.12	0	2000
ENSG00000117360.8.in	ENSG00000117360.8	cd14_monocyte	nk	0.587	0.147	0.883	0.042	56	5	1	15	0.1	0	2000
ENSG00000117360.8.in	ENSG00000117360.8	cd16_monocyte	cd8_t	0.48	0.343	0.835	0.111	1	0	10	58	0.14	0.007	21
ENSG00000117360.8.in	ENSG00000117360.8	cd16_monocyte	dc	0.48	0.208	0.835	0.135	1	0	9	45	0.15	0.012	12
ENSG00000117360.8.in	ENSG00000117360.8	cd16_monocyte	nk	0.48	0.147	0.835	0.042	1	0	1	15	0.15	0.002	76
ENSG00000223546.2.in	ENSG00000223546.2	cd14_monocyte	cd4_t	0.265	0.079	0.725	0.009	0	0	0	21	0.18	0.014	13
ENSG00000223546.2.in	ENSG00000223546.2	cd16_monocyte	cd4_t	0.209	0.079	0.944	0.009	8	0	0	21	0.21	0	2000
ENSG00000223546.2.in	ENSG00000223546.2	cd16_monocyte	cd8_t	0.209	0.31	0.944	0.061	8	0	1	16	0.16	0.001	160
ENSG00000223546.2.in	ENSG00000223546.2	cd16_monocyte	nk	0.209	0.05	0.944	0.163	8	0	0	0	0.23	0.013	17
ENSG00000118260.10.AS2.in	ENSG00000118260.10.AS2	cd14_monocyte	cd4_t	0.41	0.425	0.469	0.021	14	14	1	54	0.14	0.001	140
ENSG00000118260.10.AS2.in	ENSG00000118260.10.AS2	cd16_monocyte	cd8_t	0.162	0.345	0.061	0.866	2	22	10	1	0.15	0	2000
ENSG00000118260.10.AS2.in	ENSG00000118260.10.AS2	cd4_t	cd8_t	0.425	0.345	0.02	0.866	1	54	10	1	0.18	0	2000
ENSG00000102312.16.in	ENSG00000102312.16	b_cell	dc	0.101	0.198	0.173	0.915	0	0	9	0	0.19	0.014	14
ENSG00000102312.16.in	ENSG00000102312.16	cd16_monocyte	dc	0.03	0.198	0.142	0.915	0	0	9	0	0.23	0.007	33
ENSG00000102312.16.in	ENSG00000102312.16	cd4_t	dc	0.027	0.198	0.055	0.915	0	3	9	0	0.25	0.008	31
ENSG00000137802.9.in	ENSG00000137802.9	cd4_t	dc	0.709	0.402	0.99	0.111	32	0	1	6	0.15	0.002	74
ENSG00000159023.14.in	ENSG00000159023.14	cd14_monocyte	cd4_t	0.854	0.616	0.967	0.327	13	0	31	46	0.15	0	2000
ENSG00000159023.14.in	ENSG00000159023.14	cd14_monocyte	dc	0.854	0.576	0.967	0.023	13	0	1	35	0.15	0	2000
ENSG00000159023.14.in	ENSG00000159023.14	cd16_monocyte	cd4_t	0.743	0.616	0.97	0.327	14	0	31	46	0.17	0	2000
ENSG00000159023.14.in	ENSG00000159023.14	cd16_monocyte	dc	0.743	0.576	0.97	0.023	14	0	1	35	0.15	0	2000
ENSG00000159023.14.in	ENSG00000159023.14	cd4_t	cd8_t	0.616	0.676	0.326	0.911	31	46	13	1	0.15	0.003	50
ENSG00000159023.14.in	ENSG00000159023.14	cd4_t	dc	0.616	0.576	0.326	0.023	31	46	1	35	0.17	0.001	170
ENSG00000159023.14.in	ENSG00000159023.14	cd8_t	dc	0.676	0.576	0.909	0.023	13	1	1	35	0.15	0	2000
ENSG00000173889.11.AS2.in	ENSG00000173889.11.AS2	b_cell	cd14_monocyte	0.367	0.242	0.835	0.061	12	2	1	13	0.13	0.004	34
ENSG00000173889.11.AS2.in	ENSG00000173889.11.AS2	b_cell	cd16_monocyte	0.367	0.399	0.835	0.091	12	2	2	13	0.12	0.004	29
ENSG00000173889.11.AS2.in	ENSG00000173889.11.AS2	b_cell	cd8_t	0.367	0.111	0.835	0.016	12	2	0	24	0.15	0	2000
ENSG00000173889.11.AS2.in	ENSG00000173889.11.AS2	cd14_monocyte	cd4_t	0.242	0.193	0.065	0.806	1	13	97	18	0.16	0.001	160
ENSG00000173889.11.AS2.in	ENSG00000173889.11.AS2	cd16_monocyte	cd4_t	0.399	0.193	0.093	0.806	2	13	97	18	0.16	0	2000
ENSG00000173889.11.AS2.in	ENSG00000173889.11.AS2	cd4_t	cd8_t	0.193	0.111	0.808	0.016	97	18	0	24	0.22	0	2000
ENSG00000173889.11.AS2.in	ENSG00000173889.11.AS2	cd4_t	nk	0.193	0.144	0.808	0.172	97	18	0	0	0.18	0.017	10
ENSG00000175482.4.in	ENSG00000175482.4	cd14_monocyte	cd16_monocyte	0.973	0.807	0.991	0.27	42	0	7	16	0.26	0.006	42
ENSG00000175482.4.in	ENSG00000175482.4	cd16_monocyte	cd4_t	0.807	0.97	0.273	0.95	7	16	48	2	0.21	0.008	26
ENSG00000175482.4.in	ENSG00000175482.4	cd4_t	dc	0.97	0.77	0.955	0.176	48	2	3	14	0.22	0.019	11
ENSG00000155096.9.in	ENSG00000155096.9	b_cell	cd8_t	0.6	0.848	0.843	0.115	15	2	6	34	0.12	0	2000
ENSG00000155096.9.in	ENSG00000155096.9	cd14_monocyte	cd8_t	0.851	0.848	0.627	0.115	37	15	6	34	0.2	0.003	68
ENSG00000155096.9.in	ENSG00000155096.9	cd16_monocyte	cd8_t	0.756	0.848	0.933	0.115	23	1	6	34	0.17	0	2000
ENSG00000155096.9.in	ENSG00000155096.9	cd4_t	cd8_t	0.915	0.848	0.976	0.115	59	1	6	34	0.22	0	2000
ENSG00000155096.9.in	ENSG00000155096.9	cd8_t	dc	0.848	0.748	0.116	0.925	6	34	13	0	0.17	0	2000
ENSG00000141447.12.AS2.in	ENSG00000141447.12.AS2	b_cell	cd4_t	0.094	0.064	0.153	0.826	0	0	4	0	0.28	0.007	40
ENSG00000141447.12.AS2.in	ENSG00000141447.12.AS2	cd14_monocyte	cd4_t	0.023	0.064	0.063	0.826	0	0	4	0	0.29	0.002	150
ENSG00000141447.12.AS2.in	ENSG00000141447.12.AS2	cd4_t	dc	0.064	0.024	0.822	0.075	4	0	0	0	0.35	0.007	50
ENSG00000109917.6.in	ENSG00000109917.6	cd14_monocyte	dc	0.988	0.988	0.981	0.247	38	0	5	15	0.5	0.046	11
ENSG00000109917.6.in	ENSG00000109917.6	cd4_t	dc	0.995	0.988	0.981	0.247	8	0	5	15	0.51	0.046	11
ENSG00000109917.6.in	ENSG00000109917.6	dc	nk	0.988	0.942	0.24	0.834	5	15	0	0	0.36	0.035	10
ENSG00000145979.13.in	ENSG00000145979.13	b_cell	cd14_monocyte	0.729	0.295	0.816	0.104	0	0	2	14	0.086	0.007	12
ENSG00000145979.13.in	ENSG00000145979.13	cd14_monocyte	cd4_t	0.295	0.398	0.112	0.836	2	14	19	2	0.15	0.002	76
ENSG00000128284.15.in	ENSG00000128284.15	cd16_monocyte	cd8_t	0.278	0.274	0.045	0.426	0	5	15	9	0.15	0.011	13
ENSG00000128284.15.in	ENSG00000128284.15	cd4_t	cd8_t	0.53	0.274	0.01	0.426	0	34	15	9	0.16	0	2000
ENSG00000176155.14.in	ENSG00000176155.14	cd14_monocyte	cd16_monocyte	0.856	0.93	0.082	0.841	1	11	0	0	0.23	0.01	23
ENSG00000176155.14.in	ENSG00000176155.14	cd14_monocyte	dc	0.856	0.888	0.082	0.937	1	11	3	0	0.19	0	2000
ENSG00000176155.14.in	ENSG00000176155.14	cd4_t	dc	0.957	0.888	0.243	0.937	12	24	3	0	0.24	0	2000
ENSG00000145907.10.AS2.in	ENSG00000145907.10.AS2	b_cell	cd14_monocyte	0.518	0.598	0.937	0.066	14	0	1	19	0.097	0.001	97
ENSG00000145907.10.AS2.in	ENSG00000145907.10.AS2	cd14_monocyte	cd16_monocyte	0.598	0.782	0.058	0.854	1	19	0	0	0.14	0	2000
ENSG00000145907.10.AS2.in	ENSG00000145907.10.AS2	cd14_monocyte	cd4_t	0.598	0.48	0.058	0.873	1	19	25	3	0.12	0	2000
ENSG00000145907.10.AS2.in	ENSG00000145907.10.AS2	cd14_monocyte	cd8_t	0.598	0.695	0.058	0.919	1	19	4	0	0.13	0	2000
ENSG00000117054.9.in	ENSG00000117054.9	b_cell	cd4_t	0.609	0.859	0.945	0.034	16	0	1	26	0.12	0	2000
ENSG00000117054.9.in	ENSG00000117054.9	b_cell	cd8_t	0.609	0.88	0.945	0.155	16	0	1	6	0.13	0	2000
ENSG00000117054.9.in	ENSG00000117054.9	cd14_monocyte	cd4_t	0.93	0.859	0.975	0.034	18	0	1	26	0.21	0	2000
ENSG00000117054.9.in	ENSG00000117054.9	cd14_monocyte	cd8_t	0.93	0.88	0.975	0.155	18	0	1	6	0.23	0	2000
ENSG00000117054.9.in	ENSG00000117054.9	cd4_t	dc	0.859	0.77	0.034	0.947	1	26	7	0	0.17	0	2000
ENSG00000117054.9.in	ENSG00000117054.9	cd8_t	dc	0.88	0.77	0.157	0.947	1	6	7	0	0.19	0	2000
ENSG00000186866.12.AS4.in	ENSG00000186866.12.AS4	b_cell	cd4_t	0.823	0.908	0.795	0.102	0	0	1	14	0.19	0.011	18
ENSG00000186866.12.AS4.in	ENSG00000186866.12.AS4	cd4_t	dc	0.908	0.865	0.093	0.842	1	14	0	0	0.23	0.008	29
ENSG00000156735.6.in	ENSG00000156735.6	b_cell	cd8_t	0.618	0.825	0.961	0.65	17	0	8	4	0.13	0.011	12
ENSG00000156735.6.in	ENSG00000156735.6	cd4_t	dc	0.813	0.321	0.55	0.957	17	12	18	0	0.13	0.011	12
ENSG00000010610.5.in	ENSG00000010610.5	b_cell	cd16_monocyte	0.677	0.615	0.948	0.639	18	0	44	16	0.11	0.004	27
ENSG00000010610.5.in	ENSG00000010610.5	cd14_monocyte	cd16_monocyte	0.643	0.615	0.888	0.639	95	7	44	16	0.14	0.009	16
ENSG00000010610.5.in	ENSG00000010610.5	cd16_monocyte	cd4_t	0.615	0.933	0.637	0.993	44	16	64	0	0.18	0	2000
ENSG00000010610.5.in	ENSG00000010610.5	cd16_monocyte	cd8_t	0.615	0.915	0.637	0.974	44	16	11	0	0.16	0.001	160
ENSG00000010610.5.in	ENSG00000010610.5	cd16_monocyte	dc	0.615	0.743	0.637	0.939	44	16	92	4	0.15	0.003	49
ENSG00000060138.8.in	ENSG00000060138.8	b_cell	cd14_monocyte	0.643	0.863	0.866	0.117	4	0	11	44	0.14	0	2000
ENSG00000060138.8.in	ENSG00000060138.8	cd14_monocyte	cd16_monocyte	0.863	0.763	0.117	0.922	11	44	9	0	0.18	0	2000
ENSG00000060138.8.in	ENSG00000060138.8	cd14_monocyte	cd4_t	0.863	0.906	0.117	0.876	11	44	18	1	0.2	0	2000
ENSG00000060138.8.in	ENSG00000060138.8	cd14_monocyte	cd8_t	0.863	0.75	0.117	0.78	11	44	7	1	0.18	0.006	29
ENSG00000060138.8.in	ENSG00000060138.8	cd14_monocyte	dc	0.863	0.743	0.117	0.963	11	44	23	0	0.16	0	2000
ENSG00000173171.10.in	ENSG00000173171.10	cd14_monocyte	cd8_t	0.446	0.109	0.98	0.037	42	0	1	21	0.14	0	2000
ENSG00000173171.10.in	ENSG00000173171.10	cd4_t	cd8_t	0.501	0.109	0.939	0.037	5	0	1	21	0.16	0	2000
ENSG00000108848.11.AS2.in	ENSG00000108848.11.AS2	b_cell	cd4_t	0.666	0.72	0.622	0.183	13	3	13	20	0.12	0.001	120
ENSG00000108848.11.AS2.in	ENSG00000108848.11.AS2	b_cell	cd8_t	0.666	0.617	0.622	0.031	13	3	1	14	0.11	0	2000
ENSG00000108848.11.AS2.in	ENSG00000108848.11.AS2	cd14_monocyte	cd4_t	0.76	0.72	0.504	0.183	31	11	13	20	0.15	0.006	26
ENSG00000108848.11.AS2.in	ENSG00000108848.11.AS2	cd14_monocyte	cd8_t	0.76	0.617	0.504	0.031	31	11	1	14	0.17	0	2000
ENSG00000147274.10.in	ENSG00000147274.10	b_cell	nk	0.887	0.828	0.581	0.041	23	12	2	29	0.21	0.005	42
ENSG00000147274.10.in	ENSG00000147274.10	cd14_monocyte	nk	0.941	0.828	0.93	0.041	32	1	2	29	0.21	0	2000
ENSG00000147274.10.in	ENSG00000147274.10	cd4_t	nk	0.98	0.828	0.735	0.041	67	15	2	29	0.25	0	2000
ENSG00000147274.10.in	ENSG00000147274.10	cd8_t	nk	0.965	0.828	0.978	0.041	13	0	2	29	0.25	0	2000
ENSG00000147274.10.in	ENSG00000147274.10	dc	nk	0.872	0.828	0.644	0.041	34	11	2	29	0.19	0	2000
ENSG00000166912.12.AS2.in	ENSG00000166912.12.AS2	cd14_monocyte	cd16_monocyte	0.77	0.87	0.025	0.77	1	29	2	0	0.17	0.013	13
ENSG00000166912.12.AS2.in	ENSG00000166912.12.AS2	cd14_monocyte	nk	0.77	0.87	0.025	0.818	1	29	0	0	0.16	0.008	20
ENSG00000166912.12.AS2.in	ENSG00000166912.12.AS2	cd16_monocyte	dc	0.87	0.741	0.771	0.021	2	0	1	30	0.19	0.008	24
ENSG00000166912.12.AS2.in	ENSG00000166912.12.AS2	cd8_t	nk	0.426	0.87	0.065	0.818	0	4	0	0	0.13	0.009	15
ENSG00000166912.12.AS2.in	ENSG00000166912.12.AS2	dc	nk	0.741	0.87	0.02	0.818	1	30	0	0	0.18	0.008	22
ENSG00000140943.12.in	ENSG00000140943.12	cd16_monocyte	cd4_t	0.553	0.576	0.812	0.02	1	0	1	26	0.17	0	2000
ENSG00000140943.12.in	ENSG00000140943.12	cd4_t	nk	0.576	0.566	0.021	0.879	1	26	5	0	0.11	0	2000
ENSG00000169599.8.AS2.in	ENSG00000169599.8.AS2	cd14_monocyte	nk	0.908	0.81	0.09	0.763	0	5	0	0	0.19	0.015	13
ENSG00000105397.9.in	ENSG00000105397.9	b_cell	cd16_monocyte	0.311	0.287	0.131	0.945	4	26	9	0	0.14	0	2000
ENSG00000105397.9.in	ENSG00000105397.9	cd14_monocyte	cd16_monocyte	0.356	0.287	0.197	0.945	18	57	9	0	0.16	0	2000
ENSG00000105397.9.in	ENSG00000105397.9	cd16_monocyte	cd4_t	0.287	0.409	0.945	0.061	9	0	1	16	0.17	0.004	44
ENSG00000068305.13.in	ENSG00000068305.13	cd14_monocyte	cd16_monocyte	0.573	0.572	0.684	0.989	58	23	54	0	0.14	0	2000
ENSG00000068305.13.in	ENSG00000068305.13	cd14_monocyte	cd4_t	0.573	0.88	0.684	0.987	58	23	29	0	0.13	0	2000
ENSG00000082074.11.in	ENSG00000082074.11	b_cell	cd4_t	0.961	0.991	0.968	0.61	17	0	36	9	0.4	0.004	100
ENSG00000082074.11.in	ENSG00000082074.11	cd14_monocyte	cd4_t	0.983	0.991	0.995	0.61	111	0	36	9	0.46	0	2000
ENSG00000082074.11.in	ENSG00000082074.11	cd16_monocyte	cd4_t	0.966	0.991	0.99	0.61	66	0	36	9	0.4	0	2000
ENSG00000082074.11.in	ENSG00000082074.11	cd4_t	cd8_t	0.991	0.994	0.603	0.969	36	9	3	0	0.5	0.009	56
ENSG00000162241.8.in	ENSG00000162241.8	cd8_t	nk	0.629	0.572	0.856	0.115	1	0	1	7	0.13	0.009	14
ENSG00000142188.12.in	ENSG00000142188.12	cd14_monocyte	dc	0.175	0.072	0.94	0.176	17	0	0	0	0.22	0.018	12
ENSG00000131018.18.AS3.in	ENSG00000131018.18.AS3	cd14_monocyte	cd8_t	0.654	0.361	0.916	0.077	4	0	1	14	0.12	0.001	120
ENSG00000131018.18.AS3.in	ENSG00000131018.18.AS3	cd14_monocyte	nk	0.654	0.357	0.916	0.045	4	0	1	30	0.11	0	2000
ENSG00000131018.18.AS3.in	ENSG00000131018.18.AS3	cd4_t	cd8_t	0.5	0.361	0.886	0.077	25	2	1	14	0.13	0.001	130
ENSG00000131018.18.AS3.in	ENSG00000131018.18.AS3	cd4_t	nk	0.5	0.357	0.886	0.045	25	2	1	30	0.12	0	2000
ENSG00000100554.7.in	ENSG00000100554.7	cd14_monocyte	cd4_t	0.921	0.874	0.992	0.04	61	0	1	20	0.23	0	2000
ENSG00000170632.9.AS2.in	ENSG00000170632.9.AS2	cd14_monocyte	cd4_t	0.895	0.982	0.097	0.961	1	7	4	0	0.29	0	2000
ENSG00000170632.9.AS2.in	ENSG00000170632.9.AS2	cd14_monocyte	dc	0.895	0.878	0.097	0.975	1	7	23	0	0.2	0.001	200
ENSG00000170632.9.AS2.in	ENSG00000170632.9.AS2	cd4_t	cd8_t	0.982	0.918	0.96	0.296	4	0	3	4	0.31	0.023	14
ENSG00000170632.9.AS2.in	ENSG00000170632.9.AS2	cd8_t	dc	0.918	0.878	0.291	0.975	3	4	23	0	0.23	0.023	10
ENSG00000136021.13.AS2.in	ENSG00000136021.13.AS2	b_cell	nk	0.733	0.593	0.904	0.136	18	1	3	16	0.13	0	2000
ENSG00000136021.13.AS2.in	ENSG00000136021.13.AS2	cd14_monocyte	nk	0.908	0.593	0.927	0.136	50	3	3	16	0.13	0	2000
ENSG00000136021.13.AS2.in	ENSG00000136021.13.AS2	cd4_t	nk	0.933	0.593	0.991	0.136	42	0	3	16	0.13	0	2000
ENSG00000136021.13.AS2.in	ENSG00000136021.13.AS2	cd8_t	nk	0.791	0.593	0.962	0.136	13	0	3	16	0.14	0	2000
ENSG00000136021.13.AS2.in	ENSG00000136021.13.AS2	dc	nk	0.801	0.593	0.963	0.136	13	0	3	16	0.13	0	2000
ENSG00000150637.4.in	ENSG00000150637.4	cd16_monocyte	cd8_t	0.167	0.109	0.158	0.713	1	7	57	19	0.23	0.014	16
ENSG00000150637.4.in	ENSG00000150637.4	cd4_t	cd8_t	0.02	0.109	0.018	0.713	0	37	57	19	0.26	0	2000
ENSG00000150637.4.in	ENSG00000150637.4	cd8_t	dc	0.109	0.069	0.715	0.149	57	19	0	4	0.24	0.021	12
ENSG00000150637.4.in	ENSG00000150637.4	cd8_t	nk	0.109	0.174	0.715	0.051	57	19	1	16	0.2	0	2000
ENSG00000136758.14.in	ENSG00000136758.14	cd14_monocyte	cd4_t	0.852	0.948	0.968	0.201	12	0	6	16	0.23	0	2000
ENSG00000136758.14.in	ENSG00000136758.14	cd14_monocyte	cd8_t	0.852	0.666	0.968	0.455	12	0	17	16	0.16	0.001	160
ENSG00000136758.14.in	ENSG00000136758.14	cd14_monocyte	dc	0.852	0.498	0.968	0.117	12	0	1	7	0.15	0.005	30
ENSG00000150593.11.in	ENSG00000150593.11	b_cell	cd14_monocyte	0.526	0.161	0.08	0.503	3	26	35	29	0.11	0.011	10
ENSG00000150593.11.in	ENSG00000150593.11	cd14_monocyte	cd16_monocyte	0.161	0.174	0.503	0.085	35	29	2	15	0.19	0.012	16
ENSG00000150593.11.in	ENSG00000150593.11	cd14_monocyte	dc	0.161	0.116	0.503	0.015	35	29	1	62	0.19	0	2000
ENSG00000150593.11.in	ENSG00000150593.11	cd14_monocyte	nk	0.161	0.389	0.503	0.038	35	29	2	56	0.14	0.001	140
ENSG00000150593.11.in	ENSG00000150593.11	cd4_t	dc	0.616	0.116	0.309	0.015	70	127	1	62	0.17	0	2000
ENSG00000150593.11.in	ENSG00000150593.11	cd4_t	nk	0.616	0.389	0.309	0.038	70	127	2	56	0.12	0.001	120
ENSG00000150593.11.in	ENSG00000150593.11	cd8_t	dc	0.126	0.116	0.305	0.015	43	82	1	62	0.2	0	2000
ENSG00000150593.11.in	ENSG00000150593.11	cd8_t	nk	0.126	0.389	0.305	0.038	43	82	2	56	0.13	0.005	26
ENSG00000108312.10.in	ENSG00000108312.10	b_cell	cd4_t	0.815	0.627	0.904	0.488	3	0	21	15	0.14	0.012	12
ENSG00000108312.10.in	ENSG00000108312.10	b_cell	nk	0.815	0.716	0.904	0.421	3	0	3	2	0.14	0.01	14
ENSG00000108312.10.in	ENSG00000108312.10	cd14_monocyte	cd4_t	0.646	0.627	0.87	0.488	46	5	21	15	0.16	0.008	20
ENSG00000108312.10.in	ENSG00000108312.10	cd14_monocyte	nk	0.646	0.716	0.87	0.421	46	5	3	2	0.14	0.013	11
ENSG00000108312.10.in	ENSG00000108312.10	cd4_t	dc	0.627	0.779	0.488	0.946	21	15	6	0	0.14	0.004	35
ENSG00000108312.10.in	ENSG00000108312.10	dc	nk	0.779	0.716	0.947	0.421	6	0	3	2	0.13	0.006	21
ENSG00000177463.11.in	ENSG00000177463.11	b_cell	cd4_t	0.005	0.002	0.025	0.83	0	0	7	1	0.64	0.004	160
ENSG00000177463.11.in	ENSG00000177463.11	cd14_monocyte	cd4_t	0.003	0.002	0.024	0.83	0	9	7	1	0.64	0	2000
ENSG00000177463.11.in	ENSG00000177463.11	cd16_monocyte	cd4_t	0.015	0.002	0.136	0.83	0	0	7	1	0.51	0.022	23
ENSG00000177463.11.in	ENSG00000177463.11	cd4_t	cd8_t	0.002	0.002	0.828	0.02	7	1	0	0	0.68	0.001	680
ENSG00000177463.11.in	ENSG00000177463.11	cd4_t	dc	0.002	0.002	0.828	0.017	7	1	0	5	0.68	0	2000
ENSG00000177463.11.in	ENSG00000177463.11	cd4_t	nk	0.002	0.043	0.828	0.136	7	1	0	0	0.41	0.016	26
ENSG00000105968.14.in	ENSG00000105968.14	cd14_monocyte	cd4_t	0.847	0.532	0.364	0.949	16	23	58	2	0.15	0.007	22
ENSG00000105968.14.in	ENSG00000105968.14	cd14_monocyte	cd8_t	0.847	0.332	0.364	0.903	16	23	37	3	0.13	0.006	22
ENSG00000105968.14.in	ENSG00000105968.14	cd14_monocyte	dc	0.847	0.599	0.364	0.955	16	23	20	0	0.14	0.002	72
ENSG00000105968.14.in	ENSG00000105968.14	cd14_monocyte	nk	0.847	0.595	0.364	0.875	16	23	3	0	0.14	0.012	11
ENSG00000058799.9.in	ENSG00000058799.9	b_cell	cd14_monocyte	0.022	0.034	0.053	0.855	0	0	43	6	0.42	0.001	420
ENSG00000058799.9.in	ENSG00000058799.9	b_cell	dc	0.022	0.032	0.053	0.946	0	0	28	1	0.41	0.003	140
ENSG00000058799.9.in	ENSG00000058799.9	cd14_monocyte	cd16_monocyte	0.034	0.019	0.854	0.112	43	6	0	0	0.41	0.009	46
ENSG00000058799.9.in	ENSG00000058799.9	cd14_monocyte	cd4_t	0.034	0.007	0.854	0.048	43	6	0	2	0.41	0	2000
ENSG00000058799.9.in	ENSG00000058799.9	cd14_monocyte	cd8_t	0.034	0.004	0.854	0.038	43	6	0	0	0.5	0.001	500
ENSG00000058799.9.in	ENSG00000058799.9	cd14_monocyte	nk	0.034	0.035	0.854	0.089	43	6	0	0	0.36	0.001	360
ENSG00000058799.9.in	ENSG00000058799.9	cd16_monocyte	dc	0.019	0.032	0.099	0.946	0	0	28	1	0.41	0.005	81
ENSG00000058799.9.in	ENSG00000058799.9	cd4_t	dc	0.007	0.032	0.039	0.946	0	2	28	1	0.39	0	2000
ENSG00000058799.9.in	ENSG00000058799.9	cd8_t	dc	0.004	0.032	0.032	0.946	0	0	28	1	0.48	0	2000
ENSG00000058799.9.in	ENSG00000058799.9	dc	nk	0.032	0.035	0.95	0.089	28	1	0	0	0.36	0.003	120
ENSG00000146872.13.AS2.in	ENSG00000146872.13.AS2	cd4_t	dc	0.938	0.195	0.978	0.069	9	0	0	2	0.12	0	2000
ENSG00000146872.13.AS2.in	ENSG00000146872.13.AS2	cd8_t	dc	0.686	0.195	0.957	0.069	11	0	0	2	0.12	0	2000
ENSG00000108932.7.in	ENSG00000108932.7	cd14_monocyte	cd16_monocyte	0.697	0.459	0.924	0.065	4	0	1	18	0.11	0	2000
ENSG00000108932.7.in	ENSG00000108932.7	cd16_monocyte	nk	0.459	0.538	0.065	0.893	1	18	28	2	0.11	0	2000
ENSG00000164307.8.in	ENSG00000164307.8	cd14_monocyte	cd8_t	0.415	0.35	0.946	0.078	36	1	2	24	0.15	0.008	18
ENSG00000164307.8.in	ENSG00000164307.8	cd14_monocyte	dc	0.415	0.317	0.946	0.044	36	1	2	37	0.14	0	2000
ENSG00000164307.8.in	ENSG00000164307.8	cd14_monocyte	nk	0.415	0.368	0.946	0.051	36	1	3	51	0.12	0	2000
ENSG00000164307.8.in	ENSG00000164307.8	cd16_monocyte	cd8_t	0.599	0.35	0.957	0.078	18	0	2	24	0.12	0.009	13
ENSG00000164307.8.in	ENSG00000164307.8	cd16_monocyte	dc	0.599	0.317	0.957	0.044	18	0	2	37	0.13	0	2000
ENSG00000164307.8.in	ENSG00000164307.8	cd16_monocyte	nk	0.599	0.368	0.957	0.051	18	0	3	51	0.13	0	2000
ENSG00000164307.8.in	ENSG00000164307.8	cd4_t	cd8_t	0.209	0.35	0.853	0.078	35	5	2	24	0.17	0.004	42
ENSG00000164307.8.in	ENSG00000164307.8	cd4_t	dc	0.209	0.317	0.853	0.044	35	5	2	37	0.15	0	2000
ENSG00000164307.8.in	ENSG00000164307.8	cd4_t	nk	0.209	0.368	0.853	0.051	35	5	3	51	0.13	0	2000
ENSG00000106635.3.in	ENSG00000106635.3	b_cell	cd8_t	0.758	0.616	0.801	0.059	0	0	1	15	0.14	0.006	23
ENSG00000106635.3.in	ENSG00000106635.3	cd16_monocyte	cd8_t	0.872	0.616	0.978	0.059	19	0	1	15	0.15	0	2000
ENSG00000106635.3.in	ENSG00000106635.3	cd4_t	cd8_t	0.895	0.616	0.96	0.059	11	0	1	15	0.16	0	2000
ENSG00000115282.15.in	ENSG00000115282.15	cd14_monocyte	cd4_t	0.637	0.699	0.23	0.906	5	15	4	0	0.17	0.016	11
ENSG00000115282.15.in	ENSG00000115282.15	cd14_monocyte	dc	0.637	0.788	0.23	0.98	5	15	14	0	0.14	0.012	12
ENSG00000160688.14.in	ENSG00000160688.14	cd14_monocyte	cd8_t	0.498	0.593	0.842	0.131	11	2	2	15	0.13	0.005	26
ENSG00000158941.12.in	ENSG00000158941.12	cd14_monocyte	nk	0.237	0.338	0.805	0.101	5	0	0	2	0.14	0.001	140
ENSG00000158941.12.in	ENSG00000158941.12	cd16_monocyte	nk	0.686	0.338	0.902	0.101	2	0	0	2	0.097	0.001	97
ENSG00000158941.12.in	ENSG00000158941.12	cd4_t	nk	0.652	0.338	0.976	0.101	16	0	0	2	0.099	0	2000
ENSG00000066322.8.in	ENSG00000066322.8	cd14_monocyte	dc	0.978	0.927	0.906	0.236	0	0	5	8	0.33	0.013	25
ENSG00000066322.8.in	ENSG00000066322.8	cd4_t	dc	0.973	0.927	0.969	0.236	8	0	5	8	0.32	0	2000
ENSG00000066322.8.in	ENSG00000066322.8	cd8_t	dc	0.978	0.927	0.932	0.236	1	0	5	8	0.32	0.005	65
ENSG00000151883.12.AS2.in	ENSG00000151883.12.AS2	b_cell	dc	0.756	0.397	0.915	0.152	7	0	0	3	0.11	0.008	14
ENSG00000151883.12.AS2.in	ENSG00000151883.12.AS2	cd14_monocyte	cd4_t	0.878	0.772	0.594	0.987	6	2	86	0	0.19	0.012	16
ENSG00000151883.12.AS2.in	ENSG00000151883.12.AS2	cd14_monocyte	cd8_t	0.878	0.884	0.594	0.987	6	2	49	0	0.23	0.01	23
ENSG00000151883.12.AS2.in	ENSG00000151883.12.AS2	cd4_t	dc	0.772	0.397	0.989	0.152	86	0	0	3	0.14	0	2000
ENSG00000151883.12.AS2.in	ENSG00000151883.12.AS2	cd8_t	dc	0.884	0.397	0.986	0.152	49	0	0	3	0.12	0.002	58
ENSG00000127603.19.AS3.in	ENSG00000127603.19.AS3	cd14_monocyte	cd4_t	0.143	0.114	0.701	0.062	6	2	3	37	0.23	0.007	33
ENSG00000127603.19.AS3.in	ENSG00000127603.19.AS3	cd14_monocyte	cd8_t	0.143	0.157	0.701	0.016	6	2	0	19	0.19	0	2000
ENSG00000127603.19.AS3.in	ENSG00000127603.19.AS3	cd14_monocyte	nk	0.143	0.269	0.701	0.056	6	2	0	6	0.14	0.003	45
ENSG00000106723.12.AS2.in	ENSG00000106723.12.AS2	b_cell	cd4_t	0.899	0.968	0.907	0.315	3	0	2	2	0.27	0.006	44
ENSG00000106723.12.AS2.in	ENSG00000106723.12.AS2	cd14_monocyte	cd4_t	0.978	0.968	0.906	0.315	0	0	2	2	0.37	0.013	28
ENSG00000106723.12.AS2.in	ENSG00000106723.12.AS2	cd4_t	dc	0.968	0.976	0.309	0.944	2	2	2	0	0.34	0.005	69
ENSG00000106723.12.AS2.in	ENSG00000106723.12.AS2	cd4_t	nk	0.968	0.942	0.309	0.847	2	2	0	0	0.33	0.022	15
ENSG00000137492.3.in	ENSG00000137492.3	cd14_monocyte	cd4_t	0.836	0.77	0.128	0.558	4	20	24	14	0.19	0	2000
ENSG00000137492.3.in	ENSG00000137492.3	cd16_monocyte	cd4_t	0.69	0.77	0.15	0.558	0	1	24	14	0.19	0.017	11
ENSG00000137492.3.in	ENSG00000137492.3	cd4_t	cd8_t	0.77	0.496	0.563	0.032	24	14	0	11	0.17	0	2000
ENSG00000196535.10.in	ENSG00000196535.10	b_cell	cd14_monocyte	0.818	0.887	0.201	0.823	1	5	17	3	0.18	0.003	62
ENSG00000196535.10.in	ENSG00000196535.10	b_cell	cd16_monocyte	0.818	0.951	0.201	0.985	1	5	38	0	0.19	0	2000
ENSG00000196535.10.in	ENSG00000196535.10	cd14_monocyte	cd8_t	0.887	0.859	0.828	0.072	17	3	2	19	0.21	0.002	100
ENSG00000196535.10.in	ENSG00000196535.10	cd16_monocyte	cd4_t	0.951	0.869	0.986	0.327	38	0	6	10	0.25	0.022	12
ENSG00000196535.10.in	ENSG00000196535.10	cd16_monocyte	cd8_t	0.951	0.859	0.986	0.072	38	0	2	19	0.23	0	2000
ENSG00000134193.10.in	ENSG00000134193.10	cd14_monocyte	cd4_t	0.091	0.095	0.216	0.967	0	0	30	0	0.24	0.022	11
ENSG00000134193.10.in	ENSG00000134193.10	cd16_monocyte	cd4_t	0.074	0.095	0.189	0.967	0	0	30	0	0.26	0.015	17
ENSG00000169045.13.in	ENSG00000169045.13	b_cell	cd4_t	0.103	0.029	0.114	0.663	1	10	358	172	0.24	0.014	17
ENSG00000169045.13.in	ENSG00000169045.13	b_cell	cd8_t	0.103	0.032	0.114	0.913	1	10	228	22	0.25	0.002	130
ENSG00000169045.13.in	ENSG00000169045.13	cd14_monocyte	cd16_monocyte	0.03	0.075	0.352	0.028	104	185	4	105	0.29	0.005	57
ENSG00000169045.13.in	ENSG00000169045.13	cd14_monocyte	cd4_t	0.03	0.029	0.352	0.663	104	185	358	172	0.37	0.006	61
ENSG00000169045.13.in	ENSG00000169045.13	cd14_monocyte	cd8_t	0.03	0.032	0.352	0.913	104	185	228	22	0.38	0	2000
ENSG00000169045.13.in	ENSG00000169045.13	cd14_monocyte	dc	0.03	0.026	0.352	0.02	104	185	2	107	0.38	0.003	130
ENSG00000169045.13.in	ENSG00000169045.13	cd16_monocyte	cd4_t	0.075	0.029	0.028	0.663	4	105	358	172	0.31	0	2000
ENSG00000169045.13.in	ENSG00000169045.13	cd16_monocyte	cd8_t	0.075	0.032	0.028	0.913	4	105	228	22	0.29	0	2000
ENSG00000169045.13.in	ENSG00000169045.13	cd4_t	cd8_t	0.029	0.032	0.665	0.913	358	172	228	22	0.34	0.029	12
ENSG00000169045.13.in	ENSG00000169045.13	cd4_t	dc	0.029	0.026	0.665	0.02	358	172	2	107	0.36	0	2000
ENSG00000169045.13.in	ENSG00000169045.13	cd8_t	dc	0.032	0.026	0.915	0.02	228	22	2	107	0.38	0	2000
ENSG00000169045.13.in	ENSG00000169045.13	cd8_t	nk	0.032	0.285	0.915	0.364	228	22	21	36	0.18	0.017	10
ENSG00000122515.10.in	ENSG00000122515.10	b_cell	cd14_monocyte	0.681	0.685	0.737	0.042	7	2	1	27	0.15	0	2000
ENSG00000117697.10.in	ENSG00000117697.10	cd8_t	nk	0.042	0.072	0.934	0.15	16	0	0	0	0.29	0.013	22
ENSG00000052841.10.in	ENSG00000052841.10	b_cell	cd14_monocyte	0.602	0.777	0.894	0.362	15	1	45	58	0.14	0	2000
ENSG00000052841.10.in	ENSG00000052841.10	b_cell	cd8_t	0.602	0.801	0.894	0.298	15	1	17	30	0.1	0.005	20
ENSG00000052841.10.in	ENSG00000052841.10	b_cell	nk	0.602	0.532	0.894	0.06	15	1	2	28	0.1	0	2000
ENSG00000052841.10.in	ENSG00000052841.10	cd14_monocyte	dc	0.777	0.693	0.36	0.871	45	58	39	4	0.15	0.005	31
ENSG00000052841.10.in	ENSG00000052841.10	cd14_monocyte	nk	0.777	0.532	0.36	0.06	45	58	2	28	0.11	0.006	18
ENSG00000052841.10.in	ENSG00000052841.10	cd4_t	nk	0.912	0.532	0.523	0.06	38	25	2	28	0.13	0.002	67
ENSG00000052841.10.in	ENSG00000052841.10	cd8_t	dc	0.801	0.693	0.305	0.871	17	30	39	4	0.15	0.006	26
ENSG00000052841.10.in	ENSG00000052841.10	dc	nk	0.693	0.532	0.872	0.06	39	4	2	28	0.1	0	2000
ENSG00000101773.12.AS2.in	ENSG00000101773.12.AS2	cd14_monocyte	dc	0.956	0.825	0.871	0.459	24	3	11	10	0.22	0.021	10
ENSG00000101773.12.AS2.in	ENSG00000101773.12.AS2	cd16_monocyte	dc	0.947	0.825	0.975	0.459	7	0	11	10	0.22	0.001	220
ENSG00000101773.12.AS2.in	ENSG00000101773.12.AS2	cd8_t	dc	0.835	0.825	0.975	0.459	16	0	11	10	0.17	0	2000
ENSG00000185787.10.AS2.in	ENSG00000185787.10.AS2	b_cell	cd14_monocyte	0.926	0.911	0.844	0.12	0	0	2	9	0.28	0.011	25
ENSG00000185787.10.AS2.in	ENSG00000185787.10.AS2	b_cell	cd4_t	0.926	0.992	0.844	0.128	0	0	1	4	0.34	0.022	16
ENSG00000185787.10.AS2.in	ENSG00000185787.10.AS2	b_cell	cd8_t	0.926	0.784	0.844	0.02	0	0	1	25	0.2	0.012	17
ENSG00000185787.10.AS2.in	ENSG00000185787.10.AS2	cd14_monocyte	nk	0.911	0.951	0.118	0.909	2	9	0	0	0.27	0.003	91
ENSG00000185787.10.AS2.in	ENSG00000185787.10.AS2	cd4_t	nk	0.992	0.951	0.126	0.909	1	4	0	0	0.36	0.006	60
ENSG00000185787.10.AS2.in	ENSG00000185787.10.AS2	cd8_t	nk	0.784	0.951	0.02	0.909	1	25	0	0	0.22	0.002	110
ENSG00000107077.13.AS2.in	ENSG00000107077.13.AS2	cd14_monocyte	nk	0.91	0.549	0.913	0.098	1	0	0	3	0.14	0.006	23
ENSG00000107077.13.AS2.in	ENSG00000107077.13.AS2	cd16_monocyte	nk	0.869	0.549	0.934	0.098	3	0	0	3	0.11	0.002	56
ENSG00000107077.13.AS2.in	ENSG00000107077.13.AS2	cd4_t	nk	0.926	0.549	0.97	0.098	7	0	0	3	0.12	0	2000
ENSG00000107077.13.AS2.in	ENSG00000107077.13.AS2	cd8_t	nk	0.912	0.549	0.923	0.098	3	0	0	3	0.13	0.001	130
ENSG00000127995.12.in	ENSG00000127995.12	b_cell	cd4_t	0.887	0.853	0.794	0.023	0	0	1	48	0.21	0.006	34
ENSG00000127995.12.in	ENSG00000127995.12	cd14_monocyte	cd4_t	0.922	0.853	0.949	0.023	7	0	1	48	0.2	0	2000
ENSG00000127995.12.in	ENSG00000127995.12	cd16_monocyte	cd4_t	0.91	0.853	0.986	0.023	33	0	1	48	0.25	0	2000
ENSG00000127995.12.in	ENSG00000127995.12	cd4_t	nk	0.853	0.87	0.023	0.822	1	48	0	0	0.19	0.007	27
ENSG00000120159.7.in	ENSG00000120159.7	cd14_monocyte	cd4_t	0.791	0.928	0.035	0.992	1	26	55	0	0.22	0	2000
ENSG00000120159.7.in	ENSG00000120159.7	cd14_monocyte	dc	0.791	0.631	0.035	0.933	1	26	5	0	0.14	0	2000
ENSG00000136802.7.in	ENSG00000136802.7	cd14_monocyte	cd4_t	0.112	0.333	0.671	0.094	9	4	6	57	0.17	0.015	11
ENSG00000102606.13.in	ENSG00000102606.13	cd14_monocyte	cd4_t	0.698	0.663	0.973	0.499	28	0	24	17	0.15	0	2000
ENSG00000102606.13.in	ENSG00000102606.13	cd14_monocyte	cd8_t	0.698	0.426	0.973	0.316	28	0	13	23	0.15	0.004	36
ENSG00000138688.11.in	ENSG00000138688.11	b_cell	cd8_t	0.598	0.25	0.915	0.037	8	0	1	36	0.1	0	2000
ENSG00000170876.7.in	ENSG00000170876.7	cd14_monocyte	cd4_t	0.156	0.148	0.384	0.068	34	36	1	16	0.2	0.005	40
ENSG00000072210.14.in	ENSG00000072210.14	b_cell	cd14_monocyte	0.324	0.231	0.941	0.057	19	0	1	12	0.13	0	2000
ENSG00000072210.14.in	ENSG00000072210.14	b_cell	cd16_monocyte	0.324	0.181	0.941	0.144	19	0	0	0	0.14	0.003	47
ENSG00000072210.14.in	ENSG00000072210.14	b_cell	cd4_t	0.324	0.196	0.941	0.066	19	0	0	9	0.13	0	2000
ENSG00000072210.14.in	ENSG00000072210.14	cd14_monocyte	cd8_t	0.231	0.348	0.054	0.762	1	12	11	2	0.18	0.004	45
ENSG00000072210.14.in	ENSG00000072210.14	cd16_monocyte	cd8_t	0.181	0.348	0.156	0.762	0	0	11	2	0.16	0.014	11
ENSG00000072210.14.in	ENSG00000072210.14	cd4_t	cd8_t	0.196	0.348	0.053	0.762	0	9	11	2	0.18	0.002	90
ENSG00000135749.14.in	ENSG00000135749.14	cd4_t	cd8_t	0.839	0.772	0.143	0.945	3	14	6	0	0.16	0	2000
ENSG00000135749.14.in	ENSG00000135749.14	cd4_t	dc	0.839	0.799	0.143	0.953	3	14	6	0	0.19	0	2000
ENSG00000023287.8.in	ENSG00000023287.8	cd14_monocyte	nk	0.105	0.117	0.427	0.817	25	19	21	2	0.22	0.02	11
ENSG00000023287.8.in	ENSG00000023287.8	cd4_t	cd8_t	0.041	0.114	0.839	0.131	3	0	0	1	0.27	0.015	18
ENSG00000023287.8.in	ENSG00000023287.8	cd8_t	nk	0.114	0.117	0.138	0.817	0	1	21	2	0.22	0.012	18
ENSG00000122025.10.in	ENSG00000122025.10	b_cell	cd8_t	0.348	0.115	0.088	0.822	1	8	6	0	0.16	0.001	160
ENSG00000122025.10.in	ENSG00000122025.10	b_cell	dc	0.348	0.279	0.088	0.982	1	8	60	0	0.15	0	2000
ENSG00000061938.12.in	ENSG00000061938.12	cd14_monocyte	cd4_t	0.152	0.196	0.104	0.857	6	53	59	10	0.18	0	2000
ENSG00000061938.12.in	ENSG00000061938.12	cd14_monocyte	cd8_t	0.152	0.389	0.104	0.8	6	53	16	4	0.15	0.001	150
ENSG00000117859.14.in	ENSG00000117859.14	b_cell	cd4_t	0.024	0.014	0.091	0.923	0	0	11	0	0.43	0.022	20
ENSG00000117859.14.in	ENSG00000117859.14	cd14_monocyte	cd4_t	0.005	0.014	0.037	0.923	0	0	11	0	0.52	0.001	520
ENSG00000117859.14.in	ENSG00000117859.14	cd16_monocyte	cd4_t	0.026	0.014	0.106	0.923	0	0	11	0	0.41	0.012	34
ENSG00000117859.14.in	ENSG00000117859.14	cd4_t	cd8_t	0.014	0.001	0.919	0.014	11	0	0	0	0.56	0	2000
ENSG00000117859.14.in	ENSG00000117859.14	cd4_t	dc	0.014	0.019	0.919	0.088	11	0	0	0	0.42	0.015	28
ENSG00000117859.14.in	ENSG00000117859.14	cd4_t	nk	0.014	0.079	0.919	0.148	11	0	0	0	0.29	0.015	20
ENSG00000089094.12.in	ENSG00000089094.12	b_cell	cd14_monocyte	0.606	0.642	0.95	0.051	18	0	1	20	0.097	0	2000
ENSG00000089094.12.in	ENSG00000089094.12	cd14_monocyte	cd8_t	0.642	0.53	0.053	0.757	1	20	11	2	0.12	0.002	58
[truncated: 9,768 more rows]

## Sheet: cell type-specific events
gene_id	cell_type	gene_name
ENSG00000153113.19	b_cell	CAST
ENSG00000174243.5.AS3	b_cell	DDX23
ENSG00000083097.10.AS3	b_cell	DOPEY1
ENSG00000082074.11.AS2	b_cell	FYB
ENSG00000138757.10	b_cell	G3BP2
ENSG00000123104.7	b_cell	ITPR2
ENSG00000171988.13.AS2	b_cell	JMJD1C
ENSG00000107077.13.AS5	b_cell	KDM4C
ENSG00000198862.9	b_cell	LTN1
ENSG00000108848.11.AS4	b_cell	LUC7L3
ENSG00000124532.10.AS2	b_cell	MRS2
ENSG00000110700.2	b_cell	RPS13
ENSG00000237296.5.AS2	b_cell	SMG1P1
ENSG00000171530.9.AS2	b_cell	TBCA
ENSG00000071127.12	b_cell	WDR1
ENSG00000065978.13	b_cell	YBX1
ENSG00000005889.11.AS4	b_cell	ZFX
ENSG00000003393.10.AS2	cd14_monocyte	ALS2
ENSG00000172932.10	cd14_monocyte	ANKRD13D
ENSG00000189079.11	cd14_monocyte	ARID2
ENSG00000100325.10.AS2	cd14_monocyte	ASCC2
ENSG00000104043.10.AS4	cd14_monocyte	ATP8B4
ENSG00000115355.11.AS2	cd14_monocyte	CCDC88A
ENSG00000167851.9	cd14_monocyte	CD300A
ENSG00000070831.11.AS2	cd14_monocyte	CDC42
ENSG00000164733.16.AS3	cd14_monocyte	CTSB
ENSG00000119004.10.AS2	cd14_monocyte	CYP20A1
ENSG00000244405.3	cd14_monocyte	ETV5
ENSG00000136156.8	cd14_monocyte	ITM2B
ENSG00000198589.6	cd14_monocyte	LRBA
ENSG00000103313.7.AS3	cd14_monocyte	MEFV
ENSG00000170854.13	cd14_monocyte	MINA
ENSG00000092841.14	cd14_monocyte	MYL6
ENSG00000249437.3.AS3	cd14_monocyte	NAIP
ENSG00000136937.8	cd14_monocyte	NCBP1
ENSG00000140157.10.AS2	cd14_monocyte	NIPA2
ENSG00000143748.13	cd14_monocyte	NVL
ENSG00000120727.8.AS2	cd14_monocyte	PAIP2
ENSG00000164329.9.AS2	cd14_monocyte	PAPD4
ENSG00000165650.7	cd14_monocyte	PDZD8
ENSG00000132424.10.AS2	cd14_monocyte	PNISR
ENSG00000132341.7	cd14_monocyte	RAN
ENSG00000022840.11	cd14_monocyte	RNF10
ENSG00000111011.13	cd14_monocyte	RSRC2
ENSG00000161526.10.AS7	cd14_monocyte	SAP30BP
ENSG00000138802.7	cd14_monocyte	SEC24B
ENSG00000105866.9	cd14_monocyte	SP4
ENSG00000213983.7	cd16_monocyte	AP1G2
ENSG00000148337.15	cd16_monocyte	CIZ1
ENSG00000111596.7	cd16_monocyte	CNOT2
ENSG00000163840.5	cd16_monocyte	DTX3L
ENSG00000125386.10	cd16_monocyte	FAM193A
ENSG00000198399.10.AS2	cd16_monocyte	ITSN2
ENSG00000147649.5.AS2	cd16_monocyte	MTDH
ENSG00000225190.4.AS3	cd16_monocyte	PLEKHM1
ENSG00000101868.6	cd16_monocyte	POLA1
ENSG00000172531.10	cd16_monocyte	PPP1CA
ENSG00000171132.9	cd16_monocyte	PRKCE
ENSG00000101654.13	cd16_monocyte	RNMT
ENSG00000143252.10.AS3	cd16_monocyte	SDHC
ENSG00000104343.15.AS2	cd16_monocyte	UBE2W
ENSG00000169554.12.AS2	cd16_monocyte	ZEB2
ENSG00000235724.4	cd4_t	AC009299.2
ENSG00000123268.4	cd4_t	ATF1
ENSG00000154640.10	cd4_t	BTG3
ENSG00000146476.6	cd4_t	C6orf211
ENSG00000151067.16.AS8	cd4_t	CACNA1C
ENSG00000064012.17	cd4_t	CASP8
ENSG00000104957.9	cd4_t	CCDC130
ENSG00000118260.10.AS5	cd4_t	CREB1
ENSG00000134815.14.AS2	cd4_t	DHX34
ENSG00000105821.10.AS2	cd4_t	DNAJC2
ENSG00000162961.9	cd4_t	DPY30
ENSG00000108515.13	cd4_t	ENO3
ENSG00000185684.8.AS2	cd4_t	EP400NL
ENSG00000082269.12.AS5	cd4_t	FAM135A
ENSG00000031003.6.AS2	cd4_t	FAM13B
ENSG00000148690.10	cd4_t	FRA10AC1
ENSG00000143493.8.AS2	cd4_t	INTS7
ENSG00000168970.16	cd4_t	JMJD7-PLA2G4B
ENSG00000130479.6.AS2	cd4_t	MAP1S
ENSG00000163738.14	cd4_t	MTHFD2L
ENSG00000177463.11	cd4_t	NR2C2
ENSG00000137497.13	cd4_t	NUMA1
ENSG00000070882.8	cd4_t	OSBPL3
ENSG00000117859.14	cd4_t	OSBPL9
ENSG00000163138.14	cd4_t	PACRGL
ENSG00000138398.11.AS3	cd4_t	PPIG
ENSG00000175354.14.AS2	cd4_t	PTPN2
ENSG00000055917.11.AS4	cd4_t	PUM2
ENSG00000177192.9	cd4_t	PUS1
ENSG00000166024.9	cd4_t	R3HCC1L
ENSG00000049541.6	cd4_t	RFC2
ENSG00000034677.7	cd4_t	RNF19A
ENSG00000185485.10.AS3	cd4_t	SDHAP1
ENSG00000168137.11.AS5	cd4_t	SETD5
ENSG00000118046.10	cd4_t	STK11
ENSG00000023734.6.AS2	cd4_t	STRAP
ENSG00000154144.8.AS3	cd4_t	TBRG1
ENSG00000160218.8	cd4_t	TRAPPC10
ENSG00000141759.10.AS2	cd4_t	TXNL4A
ENSG00000140367.7	cd4_t	UBE2Q2
ENSG00000101558.9.AS2	cd4_t	VAPA
ENSG00000141252.15.AS4	cd4_t	VPS53
ENSG00000109685.13.AS3	cd4_t	WHSC1
ENSG00000106261.12	cd4_t	ZKSCAN1
ENSG00000138071.9	cd8_t	ACTR2
ENSG00000215267.4	cd8_t	AKR1C7P
ENSG00000166747.8	cd8_t	AP1G1
ENSG00000166747.8.AS4	cd8_t	AP1G1
ENSG00000110955.4	cd8_t	ATP5B
ENSG00000159720.7	cd8_t	ATP6V0D1
ENSG00000122705.12.AS2	cd8_t	CLTA
ENSG00000145781.4	cd8_t	COMMD10
ENSG00000260269.1	cd8_t	CTD-2323K18.1
ENSG00000108296.7	cd8_t	CWC25
ENSG00000132676.11.AS6	cd8_t	DAP3
ENSG00000065357.15.AS2	cd8_t	DGKA
ENSG00000196405.8.AS2	cd8_t	EVL
ENSG00000184922.9	cd8_t	FMNL1
ENSG00000008083.9	cd8_t	JARID2
ENSG00000164329.9	cd8_t	PAPD4
ENSG00000143799.8	cd8_t	PARP1
ENSG00000185813.6.AS2	cd8_t	PCYT2
ENSG00000078142.7.AS3	cd8_t	PIK3C3
ENSG00000137841.7.AS2	cd8_t	PLCB2
ENSG00000146707.10	cd8_t	POMZP3
ENSG00000119414.7	cd8_t	PPP6C
ENSG00000110075.10	cd8_t	PPP6R3
ENSG00000117569.14.AS3	cd8_t	PTBP2
ENSG00000138698.10.AS3	cd8_t	RAP1GDS1
ENSG00000211456.6	cd8_t	SACM1L
ENSG00000176986.10.AS2	cd8_t	SEC24C
ENSG00000183291.11	cd8_t	2020-09-15
ENSG00000092531.5.AS2	cd8_t	SNAP23
ENSG00000011347.5	cd8_t	SYT7
ENSG00000106460.14	cd8_t	TMEM106B
ENSG00000108106.9	cd8_t	UBE2S
ENSG00000083896.8	cd8_t	YTHDC1
ENSG00000163848.14	cd8_t	ZNF148
ENSG00000029363.11.AS4	dc	BCLAF1
ENSG00000134897.9.AS3	dc	BIVM
ENSG00000083937.4	dc	CHMP2B
ENSG00000005339.8.AS3	dc	CREBBP
ENSG00000141627.9	dc	DYM
ENSG00000115239.17.AS2	dc	GPR75-ASB3
ENSG00000152240.8.AS3	dc	HAUS1
ENSG00000110422.7.AS2	dc	HIPK3
ENSG00000108848.11.AS3	dc	LUC7L3
ENSG00000198160.10.AS2	dc	MIER1
ENSG00000066136.15	dc	NFYC
ENSG00000105854.8	dc	PON2
ENSG00000107758.11.AS3	dc	PPP3CB
ENSG00000256646.3	dc	PSMA2
ENSG00000119707.9.AS2	dc	RBM25
ENSG00000145592.9	dc	RPL37
ENSG00000101413.7	dc	RPRD1B
ENSG00000183207.8.AS2	dc	RUVBL2
ENSG00000112701.13.AS2	dc	SENP6
ENSG00000061936.5.AS2	dc	SFSWAP
ENSG00000175137.9	dc	SH3BP5L
ENSG00000174032.12	dc	SLC25A30
ENSG00000113810.11	dc	SMC4
ENSG00000197157.6	dc	SND1
ENSG00000213186.3	dc	TRIM59
ENSG00000147854.12	dc	UHRF2
ENSG00000060138.8.AS2	dc	YBX3
ENSG00000087302.4	nk	C14orf166
ENSG00000198707.10	nk	CEP290
ENSG00000129351.13.AS6	nk	ILF3
ENSG00000099949.14	nk	LZTR1
ENSG00000203791.9	nk	METTL10
ENSG00000163719.14.AS4	nk	MTMR14
ENSG00000120727.8	nk	PAIP2
ENSG00000116095.6	nk	PLEKHA3
ENSG00000055917.11	nk	PUM2
ENSG00000129625.8.AS2	nk	REEP5
ENSG00000140612.9.AS5	nk	SEC11A
ENSG00000162236.7	nk	STX5
